# Supplementary material for: Ablating VHL in rod photoreceptors modulates RPE glycolysis and improves preclinical model of retinitis pigmentosa
Source: J Clin Invest. 2025 Feb 12;135(7):e185796. doi: 10.1172/JCI185796 (PMC11957697; doi:10.1172/JCI185796)
Supplement: Supporting data values [file jci-135-185796-s127.xlsx]

## Sheet: Figure 1
ONL THICKNESS MEASUREMENTS (FIGURE 1B)																	ERG RESPONSES (FIGURE 1D)
4 Weeks	Control (Uninjected, VHL FL/FL)							Experimental (injectedm VHL -/-)									Rod Response	Control (Uninjected, VHL FL/FL)										Experimental (injectedm VHL -/-)
Distance fom Optic Nerve (um)																	Time
-1800	16.3854	21.0596	18.0843	20.9793	20.5413		-1800	31.4212	26.0581	20.215	23.9358	24.6999	26.1476	19.2855			4 Weeks	58.245	65.47	63.27	102.975	48.31	71.095	32.84	41.89		4 Weeks	102.2	104	134.15	124.6	103.945	95.13	77.95	85.89
-1500	13.2117	18.548	22.3528	16.3938	23.0779		-1500	29.2713	22.8125	27.5659	25.1045	21.0756	24.0385	22.3371			6 Weeks	15.288	35.335	24.395	27.595	17.81	31.175	11.7632	17.0768		6 Weeks	31.5105	39.5368	52.6579	53.3	69.7632	72.5579	64.2105	30.3842
-1200	14.1079	15.3279	15.5674	13.6947	21.6354		-1200	24.4727	28.0388	25.177	22.8774	20.4912	26.855	19.6574			8 Weeks	15.43	9.177	12.67	13.225	13.275	19.04				8 Weeks	19.2368	20.3895	27.6105	41.1684	26.2737	24.97	24.4526	22.2158
-900	14.3903	17.5824	14.0396	14.4562	16.1505		-900	16.8409	28.9484	26.5329	21.8039	32.7656	25.4212	18.5442
-600	13.2607	14.9618	17.4677	10.597	14.7151		-600	8.2308	27.4306	30.1965	19.4918	24.833	29.1184	18.0328
-300	12.9388	18.8509	14.9517	10.482	15.4848		-300	19.9966	16.2875	22.0766	23.3961	25.2335	23.4116	19.4116
0	0	0	0	0	0		0	0	0	0	0	0	0	0			Maximum Response	Control (Uninjected, VHL FL/FL)										Experimental (injectedm VHL -/-)
300	9.843	17.8686	13.2034	12.1286	13.2235		300	19.4678	13.82	24.636	20.3364	25.3707	26.0537	16.7416			Time
600	9.1736	17.0941	15.7197	8.8521	12.9941		600	16.0839	22.4231	25.1011	19.9246	30.5461	29.6079	21.0989			4 Weeks	271.85	267.05	325.2	510.65	405.65	383.45	244.648	251.111		4 Weeks	481.75	447.2	393	478.35	464.95	440.65	323.852	343.519
900	8.7757	22.7085	12.0002	17.4385	12.1682		900	15.1545	14.1663	25.6362	22.0681	35.0525	22.1606	21.0692			6 Weeks	63.515	155.25	138.25	167.75	149.3	248.4	51.6296	69.6135		6 Weeks	167.037	286.074	203.778	277.704	257.148	217.852	275.074	310.611
1200	11.3908	25.6815	10.4128	13.9584	11.1366		1200	15.6239	20.2037	25.1068	19.3432	29.2799	30.1498	18.2274			8 Weeks	139.15	120.86	36.9815	26.7778	35.1667	21.6296				8 Weeks	146.63	98.7407	129.833	150.259	78.1667	137.648	104.852	94.6852
1500	12.1001	19.7162	11.5766	10.9202	13.4988		1500	16.4806	21.39	25.8169	21.4769	26.8831	27.4062	24.4357
1800	9.4499	18.674	9.4028	14.1106	14.3915		1800	18.7637	27.3791	24.2614	20.5339	27.5153	24.8791	19.0319
																	Cone Response	Control (Uninjected, VHL FL/FL)										Experimental (injectedm VHL -/-)
																	Time
6 Weeks	Control (Uninjected, VHL FL/FL)								Experimental (injectedm VHL -/-)								4 Weeks	155	170.7	191.75	249.6	198.45	198.8	123.373	153.307		4 Weeks	212.45	252.95	215.05	209.45	233.4	210.2	213.573	220.267
Distance fom Optic Nerve (um)																	6 Weeks	53.275	73.5	101.885	103.185	90.635	151.95	46.4933	50.5067		6 Weeks	180.44	88.9067	176.587	142.16	143.507	156.84	93.632	172.295
-1800	11.7045	8.2118	5.7424	9.1703	13.2783	8.0474		-1800	19.877	15.0485	22.9369	9.6473	13.8161				8 Weeks	14.8267	29.2667	23.7067	19.2	92.09	78.545				8 Weeks	39.68	79.5467	128.8	137.6	54.8	56.453	93.893	148.53
-1500	7.415	7.7832	6.4757	7.0157	9.37	7.1326		-1500	31.214	11.2683	34.2416	7.2962	13.278
-1200	4.2111	5.068	5.5574	7.2693	9.7945	5.8029		-1200	24.6395	12.5602	31.8788	6.1784	20.8
-900	5.1822	3.9671	9.8026	7.0276	6.6305	4.0276		-900	20.5093	11.854	36.735	6.9649	12.4229
-600	7.7531	5.0998	4.9339	4.7873	6.4825	4.1728		-600	17.8205	11.2726	30.9533	6.0613	26.2557
-300	6.439	3.7028	6.8229	8.1277	8.6555	4.5893		-300	25.5795	10.3021	29.6228	7.0994	12.7647
0	0	0	0	0	0	0		0	0	0	0	0	0
300	5.629	7.3407	6.3058	4.937	7.4997	6.9364		300	17.6205	11.1771	29.133	6.7003	19.647
600	5.9781	4.4731	5.4017	7.9848	7.6471	12.0704		600	17.9351	13.8698	36.5525	8.8719	14.0438
900	4.0844	5.59885	5.6201	5.025	6.8789	11.3328		900	15.8577	15.6191	32.7857	7.8886	15.9881
1200	6.7883	6.3573	4.7719	4.9297	8.352	7.0014		1200	23.9479	15.8856	35.8784	9.391	14.3092
1500	9.7473	7.9804	6.0117	8.1031	7.6957	12.7231		1500	18.4576	15.9891	27.5247	8.9699	6.7694
1800	11.9177	9.1987	7.3644	10.7245	11.7355	13.5015		1800	28.221	22.2018	34.5364	11.1601	18.8749
8 Weeks	Control (Uninjected, VHL FL/FL)							Experimental (injectedm VHL -/-)
Distance fom Optic Nerve (um)
-1800	5.8485	7.1996	6.3498	4.4466	4.8861		-1800	10.1255	11.6356	15.5238	9.0536	27.1466	11.1267	5.5836
-1500	7.4269	6.5591	6.5838	6.4516	4.5193		-1500	11.1532	11.4696	13.7011	11.3806	25.5379	16.7834	7.8117
-1200	5.5844	3.5486	4.1461	6.8326	7.4762		-1200	11.3106	10.2235	14.1152	22.7366	21.6416	8.7955	10.225
-900	5.4443	6.4568	4.7938	6.9123	8.118		-900	9.0864	10.8241	14.5982	32.5796	31.0652	5.2351	7.8994
-600	5.1412	9.0724	6.7117	7.1268	7.243		-600	7.2166	7.4221	12.622	11.7456	25.5471	6.6364	9.6123
-300	8.9282	6.4914	6.3	6.1328	5.9458		-300	8.0122	5.3849	9.8382	11.3316	13.014	8.7471	12.1026
0	0	0	0	0	0		0	0	0	0	0	0	0	0
300	7.4952	7.3222	4.7819	5.112	6.8909		300	9.1147	9.5881	10.1224	7.9357	26.9564	4.5711	4.9624
600	5.5429	9.879	5.5866	9.2908	4.7763		600	7.0425	8.9732	12.4542	10.5322	18.1817	4.5559	10.1466
900	4.9646	6.8042	7.5088	9.7384	5.8312		900	5.25	8.1175	7.9111	10.5623	18.9833	6.5617	7.7935
1200	4.4175	7.0402	6.3855	9.8161	4.9904		1200	4.6284	9.016	12.5598	6.7737	19.0457	8.2233	6.8436
1500	6.6313	6.9422	4.0201	6.3419	7.3774		1500	6.4901	10.4197	14.7511	13.9657	16.4122	10.3145	16.6524
1800	5.3217	8.4748	4.6868	7.1414	5.6116		1800	10.5516	8.6122	15.6862	11.9446	17.137	6.1434	6.0325

## Sheet: Figure 2
Raw Counts for Figures 2A-E												DESeq Results for Figures 2A-E
		Control (VHL FL/FL)				Treated (VHL -/-)
Gene	Gene Name	VHL CTRL	VHL CTRL	VHL CTRL	VHL CTRL	VHL KO	VHL KO	VHL KO	VHL KO			Gene Name	baseMean	log2FoldChange	lfcSE	stat	pvalue	padj
ENSMUSG00000106671	RP24-357G2.2	0	0	1	0	0	0	0	0			RP23-342N8.2	73.0505	-1.27343	0.254822	-4.99735	5.81234177645086e-07	1.08802015043748e-05
ENSMUSG00000106670	AC130213.1	0	0	0	0	0	1	0	0			RP23-298M23.7	150.848	-0.815368	0.160123	-5.09213	3.5406679509309e-07	6.94956347003104e-06
ENSMUSG00000106669	RP23-424O22.2	2	0	0	0	0	0	0	0			RP23-110C17.2	249.474	-0.831634	0.216272	-3.84532	0.000120396	0.00123786
ENSMUSG00000106668	Iglj1	0	0	0	0	0	0	0	0			WI1-1010L24.1	234.036	-0.733052	0.140353	-5.22292	1.76127659955731e-07	3.70051128509761e-06
ENSMUSG00000106667	Igkv3-6	0	0	0	0	0	0	0	0			RP23-459I1.3	508.327	-0.404211	0.0963313	-4.19605	2.71614102644342e-05	0.0003413
ENSMUSG00000106666	RP23-430D14.1	0	2	6	4	0	2	2	8			RP24-324L19.4	2864.32	-0.410731	0.0566957	-7.24448	4.34109516242462e-13	1.86728667802165e-11
ENSMUSG00000106665	RP23-451E8.7	203	208	249	208	229	212	235	209			RP23-137F6.5	367.71	0.760903	0.101784	7.47565	7.68240938804388e-14	3.47715021929001e-12
ENSMUSG00000106664	RP23-338P12.3	2	4	12	6	4	10	8	9			RP24-230J14.1	140.302	0.84525	0.15818	5.3436	9.11186685357855e-08	2.00714791042205e-06
ENSMUSG00000106663	RP24-291G12.2	2	0	0	0	0	0	0	0			RP24-324L19.3	395.129	0.470727	0.112851	4.17124	3.02951607843214e-05	0.000375168
ENSMUSG00000106662	RP23-311A21.2	68	74	90	52	88	64	79	76			RP23-336O18.4	202.731	1.36748	0.154641	8.84288	9.32800723883143e-19	6.35667010151827e-17
ENSMUSG00000106661	RP23-193C5.2	0	0	0	0	0	0	0	0			Gm37660	45.9412	1.33843	0.283266	4.72498	2.30132462339812e-06	3.70882210121601e-05
ENSMUSG00000106660	RP23-335E20.1	0	0	0	2	0	1	0	0			Gm38300	255.129	-0.426072	0.125887	-3.38455	0.000712956	0.00556509
ENSMUSG00000106659	RP23-4P1.7	0	0	0	0	0	0	0	0			Gm37174	495.312	0.605554	0.112462	5.38453	7.26336230768991e-08	1.6116692340051e-06
ENSMUSG00000106658	RP23-135F23.2	0	0	0	0	0	0	0	0			Gm38250	432.368	0.529812	0.104084	5.09023	3.57625345968523e-07	7.01184608825138e-06
ENSMUSG00000106657	AC137678.1	6	6	6	7	5	4	10	9			Gm37484	102.816	0.762102	0.228111	3.34093	0.000834979	0.00633018
ENSMUSG00000106656	RP23-133N3.1	0	0	0	0	0	0	0	0			Gm37893	644.492	-0.432084	0.0814193	-5.3069	1.11503663918619e-07	2.40462756608944e-06
ENSMUSG00000106655	mmu-mir-3961	0	0	0	0	0	0	0	0			Gm37896	196.11	1.06964	0.136328	7.84606	4.29315940204276e-15	2.20039536113149e-13
ENSMUSG00000106654	RP23-118L1.5	0	0	0	0	0	0	0	0			Gm37285	135.521	-0.911244	0.177283	-5.14005	2.74658509017034e-07	5.5342320836821e-06
ENSMUSG00000106653	mmu-mir-299a	0	0	0	0	0	0	0	0			Gm38391	195.019	0.751139	0.155928	4.81722	1.45569537802847e-06	2.4638490607654e-05
ENSMUSG00000106652	RP23-307D8.3	0	0	0	0	0	0	0	0			Gm37356	72.8139	0.810266	0.22359	3.6239	0.000290196	0.00261263
ENSMUSG00000106651	RP24-555P13.4	4	16	8	15	12	14	10	15			Gm37339	28.3869	1.10571	0.340825	3.24423	0.00117771	0.00837699
ENSMUSG00000106650	RP24-366N1.1	0	0	0	0	0	0	0	0			Gm37090	3270.92	0.597194	0.131559	4.53936	5.64243609913524e-06	8.36027075112098e-05
ENSMUSG00000106649	AC154296.1	0	0	0	0	0	1	0	0			Gm37742	171.045	0.531415	0.152832	3.47712	0.000506838	0.00422249
ENSMUSG00000106648	RP24-309H3.1	28	18	16	19	22	20	17	16			4833445I07Rik	354.457	-0.349394	0.104291	-3.35016	0.000807637	0.00615883
ENSMUSG00000106647	RP24-362N9.3	0	0	3	0	0	2	3	4			Gm37310	79.0663	0.752195	0.221325	3.39859	0.000677333	0.00533972
ENSMUSG00000106646	RP24-231P10.5	0	0	0	0	0	0	0	0			Gm37764	1555.04	1.10469	0.0952975	11.592	4.52563694295353e-31	5.41736606427891e-29
ENSMUSG00000106645	RP23-172K2.2	0	0	0	0	0	0	0	0			Gm37811	742.782	0.429032	0.0709537	6.04665	1.47887323085526e-09	4.20439038053304e-08
ENSMUSG00000106644	RP23-145H8.2	0	0	0	0	0	1	1	0			Gm37271	28.1668	2.01473	0.361242	5.57725	2.44351868275713e-08	5.88871820301537e-07
ENSMUSG00000106643	RP23-24K16.3	3	9	10	6	7	6	13	2			Gm38310	2022.68	0.413715	0.0633132	6.53442	6.38554721232082e-11	2.15157465792921e-09
ENSMUSG00000106642	mmu-mir-465d	0	0	0	0	0	0	0	0			Gm37078	88.0114	0.698853	0.19816	3.52671	0.000420762	0.00360272
ENSMUSG00000106641	RP23-404J7.9	2	0	0	2	0	0	0	0			D930036K23Rik	565.115	0.361256	0.0786333	4.59419	4.34432836960362e-06	6.64802814843885e-05
ENSMUSG00000106640	RP23-49O17.5	0	0	0	0	0	0	0	0			Gm36989	529.495	-0.714526	0.0862305	-8.28624	1.16888837640119e-16	6.70912429293998e-15
ENSMUSG00000106639	RP23-335A19.3	0	0	0	0	0	0	2	0			Gm37379	371.682	-0.430904	0.118711	-3.62987	0.000283565	0.0025618
ENSMUSG00000106638	RP23-239L21.4	0	2	0	0	0	0	0	0			Gm38193	382.854	0.427707	0.115432	3.70528	0.000211154	0.00200414
ENSMUSG00000106637	RP24-118C7.3	0	0	0	0	0	0	0	0			Gm38190	439.042	-0.503603	0.102283	-4.92362	8.49563862501174e-07	1.52407614819347e-05
ENSMUSG00000106636	RP23-370G17.4	2	4	0	6	2	4	0	4			A930032L01Rik	11.1516	2.02261	0.633568	3.19242	0.00141087	0.00973851
ENSMUSG00000106635	RP23-132D7.5	0	0	0	0	0	0	0	0			1700096K18Rik	428.277	0.400839	0.0862505	4.64739	3.36168586483427e-06	5.25931851338432e-05
ENSMUSG00000106634	RP23-324H16.2	0	0	0	0	0	0	0	0			Gm3052	165.413	0.587165	0.164962	3.55939	0.000371711	0.00324845
ENSMUSG00000106633	RP23-265M4.3	2	2	4	2	2	0	0	0			Gm28229	367.209	0.521082	0.101202	5.14895	2.61947616546107e-07	5.31074340253799e-06
ENSMUSG00000106632	RP24-411A22.2	0	7	4	0	6	5	3	7			Gm28424	491.143	0.288698	0.0892896	3.23327	0.00122381	0.00863739
ENSMUSG00000106631	RP23-32E20.1	34	30	26	34	29	23	20	30			Gm29442	82.1537	-0.640508	0.196571	-3.2584	0.00112043	0.00804507
ENSMUSG00000106630	Igkv2-116	0	0	0	0	0	0	0	0			Gm29666	1597.58	0.634631	0.0587608	10.8003	3.4326545974265e-27	3.56898002286716e-25
ENSMUSG00000106629	RP23-209N19.2	0	0	0	0	0	0	0	0			1700020D05Rik	578.327	-0.363903	0.105138	-3.4612	0.000537766	0.00442703
ENSMUSG00000106628	RP23-384A11.5	0	0	0	1	2	0	0	0			2810454H06Rik	464.179	0.410413	0.0849475	4.83138	1.35592387047956e-06	2.32526247157168e-05
ENSMUSG00000106627	RP23-56M18.6	0	0	0	0	0	0	0	0			Gm28578	111.494	0.61268	0.171114	3.58054	0.00034289	0.00303153
ENSMUSG00000106626	AC165278.1	0	0	0	0	0	0	0	0			Gm28514	72.3923	1.63644	0.20551	7.9628	1.68183903509785e-15	8.94767872620042e-14
ENSMUSG00000106625	RP24-62O16.3	0	0	0	0	0	0	0	0			Gm29236	7572	0.428752	0.0472413	9.07579	1.12857546019632e-19	8.18104800727971e-18
ENSMUSG00000106624	RP23-175B24.4	0	0	0	0	0	0	0	0			Gm29093	193.647	-0.559915	0.136968	-4.08794	4.35219731565829e-05	0.000513876
ENSMUSG00000106623	RP24-555M20.4	0	0	4	2	0	0	2	0			2410022M11Rik	399.414	0.38252	0.101581	3.76568	0.000166098	0.00162733
ENSMUSG00000106622	RP24-167K2.2	0	0	0	0	0	0	2	0			Gm29593	20.7279	-1.51115	0.449635	-3.36085	0.000777028	0.00596793
ENSMUSG00000106621	RP23-175A22.1	0	0	1	0	0	2	0	0			Gm19667	1779.43	-0.443387	0.0680886	-6.51191	7.41988778359162e-11	2.48170695261856e-09
ENSMUSG00000106620	Trav7-5	0	0	0	0	0	0	0	0			5730419F03Rik	255.675	0.386909	0.119562	3.23605	0.00121196	0.00857371
ENSMUSG00000106619	RP24-291L17.1	0	0	0	0	0	0	0	1			2810030D12Rik	1217.29	-0.384496	0.0740974	-5.18907	2.11348673130777e-07	4.36987398592555e-06
ENSMUSG00000106618	AC145392.1	0	0	0	0	0	0	0	0			Gm10637	188.144	-0.462887	0.138332	-3.34622	0.000819219	0.00623147
ENSMUSG00000106617	RP23-286M3.5	288	266	301	234	195	257	306	262			1110035H17Rik	73.437	0.954742	0.233271	4.09285	4.26099553747487e-05	0.000504089
ENSMUSG00000106616	RP24-105I10.4	0	0	0	0	0	0	0	0			Gm27252	62.4181	0.809715	0.245574	3.29724	0.000976402	0.00721008
ENSMUSG00000106615	RP24-405C17.5	0	0	0	0	0	0	0	0			Pla2g4b	472.376	-0.379264	0.0880041	-4.30962	1.6353675457296e-05	0.000217194
ENSMUSG00000106614	RP23-313F7.7	0	0	0	0	0	0	0	0			Gm9358	162.22	3.66055	0.200971	18.2143	3.97284807846454e-74	1.24630984116659e-71
ENSMUSG00000106613	RP23-332O18.1	0	0	0	0	0	0	0	0			Gm16470	44.0247	1.00665	0.279457	3.60215	0.000315594	0.0028162
ENSMUSG00000106612	RP24-423L4.2	6	10	6	2	6	4	4	2			Gm6981	49.5743	0.809405	0.246219	3.28734	0.0010114	0.00741135
ENSMUSG00000106611	AC104196.1	0	0	0	0	0	0	0	0			Gm26945	78.7308	-1.00649	0.211936	-4.74903	2.04396826724147e-06	3.32647608429861e-05
ENSMUSG00000106610	RP23-336N16.1	0	0	0	0	0	0	0	0			A730020E08Rik	498.95	0.393466	0.0775537	5.07346	3.90645724436709e-07	7.6100631221905e-06
ENSMUSG00000106609	RP23-336O18.3	3	1	8	2	19	15	12	14			Raxos1	364.155	0.335684	0.0987427	3.39958	0.000674886	0.00532504
ENSMUSG00000106608	mmu-mir-466b-1	0	0	0	0	0	0	0	0			Gm26910	357.816	-0.380916	0.106417	-3.57947	0.000344286	0.00304091
ENSMUSG00000106607	RP24-309H3.3	0	2	1	0	2	4	0	2			9630001P10Rik	532.919	0.873469	0.101433	8.61127	7.2257534232846e-18	4.54922434382918e-16
ENSMUSG00000106606	RP24-558F5.1	0	0	0	0	0	0	0	0			B230344G16Rik	55.1419	1.1527	0.254273	4.5333	5.806945479519e-06	8.56218581846421e-05
ENSMUSG00000106605	AC126445.1	0	0	0	0	0	0	0	0			Gm4673	398.534	0.864182	0.1124	7.68844	1.48935430676346e-14	7.24566888009657e-13
ENSMUSG00000106604	RP23-79E5.5	0	0	0	0	0	0	0	0			2310015A10Rik	5785.87	0.528354	0.0486296	10.8649	1.69487477256561e-27	1.79292130737391e-25
ENSMUSG00000106603	RP24-496C22.6	2	2	0	2	0	0	0	0			Jpx	800.283	0.428332	0.0786156	5.44843	5.08149833479241e-08	1.16445670279028e-06
ENSMUSG00000106602	RP23-228M24.1	0	0	3	0	2	0	0	0			Gm16958	317.603	0.444021	0.0971559	4.57019	4.8729238384466e-06	7.35181171148723e-05
ENSMUSG00000106601	Ighv1-70	0	0	0	0	0	0	0	0			Gm16754	3978.11	4.50388	0.0693806	64.9156	0	0
ENSMUSG00000106600	mmu-mir-6915	18	20	12	20	13	12	4	15			Gm26555	101.073	-0.737351	0.195067	-3.78	0.00015683	0.00154914
ENSMUSG00000106599	Ighv1-73	0	0	0	0	0	0	0	0			Rmst	741.669	0.268639	0.0718502	3.73887	0.000184846	0.00178328
ENSMUSG00000106598	RP24-166L23.1	0	2	0	2	0	0	0	0			Gm26606	401.907	-0.363645	0.091416	-3.97792	6.95209275634792e-05	0.000769424
ENSMUSG00000106597	mmu-mir-7021	0	0	0	1	0	0	0	0			Gm17281	97.0923	0.706856	0.198094	3.56828	0.000359326	0.00315081
ENSMUSG00000106596	RP24-164P24.2	6	12	4	1	3	5	6	7			A930038B10Rik	180.688	0.864136	0.187584	4.60666	4.09188925364667e-06	6.2828628666752e-05
ENSMUSG00000106595	AL590388.2	0	0	1	1	0	1	0	0			Gm2694	315.221	1.44456	0.102781	14.0548	7.20351893803761e-45	1.29770323839202e-42
ENSMUSG00000106594	RP24-289G19.2	0	0	0	0	2	0	2	0			Gm26890	259.332	-0.627292	0.16163	-3.88104	0.000104011	0.00109013
ENSMUSG00000106593	RP23-50G20.4	0	1	0	0	0	0	0	0			Gm26852	79.686	-1.1214	0.214588	-5.22584	1.73368957866701e-07	3.65098169951924e-06
ENSMUSG00000106592	RP23-164N7.2	0	0	0	0	0	0	0	0			2700038G22Rik	306.224	-1.18166	0.108193	-10.9218	9.06717910970352e-28	9.70454846476797e-26
ENSMUSG00000106591	AC153872.1	0	0	0	0	0	0	1	1			Gm3764	1446.74	0.328438	0.0725301	4.5283	5.94588358490931e-06	8.73871985681946e-05
ENSMUSG00000106590	RP23-181P9.3	0	0	4	8	4	4	0	0			Gm4211	102.473	0.61881	0.175744	3.52109	0.000429781	0.00366508
ENSMUSG00000106589	RP23-137P16.2	0	0	0	0	0	1	0	0			Gm26779	434.33	-0.457778	0.0937465	-4.88315	1.04403209335768e-06	1.8262203521251e-05
ENSMUSG00000106588	RP23-454P8.1	0	2	0	0	0	0	0	0			B230354K17Rik	1988.51	-0.450904	0.0526827	-8.55887	1.13981324557437e-17	7.00638581190059e-16
ENSMUSG00000106587	AC125099.3	0	0	0	0	0	0	0	0			9330111N05Rik	63.3755	1.50628	0.239373	6.29261	3.12164482409631e-10	9.60103100210036e-09
ENSMUSG00000106586	RP23-260N17.1	0	0	0	0	0	0	0	0			4833428L15Rik	180.501	0.62399	0.191399	3.26016	0.00111351	0.00800625
ENSMUSG00000106585	SNORA17	0	0	0	0	0	0	0	0			9430037G07Rik	334.364	-0.719309	0.118031	-6.09424	1.0996056633133e-09	3.16571598797239e-08
ENSMUSG00000106584	RP24-457B22.2	0	0	0	0	0	0	0	0			Gm9918	3923.42	-0.329307	0.0421427	-7.81409	5.53601122217899e-15	2.79024166724506e-13
ENSMUSG00000106583	RP24-182A8.1	0	0	0	2	0	0	2	2			4933433G15Rik	384.851	0.401332	0.0924231	4.34233	1.40976628509102e-05	0.000190428
ENSMUSG00000106582	RP24-84K14.12	0	0	0	0	0	0	0	0			9530082P21Rik	816.592	-0.338688	0.0623292	-5.43385	5.51503669414692e-08	1.25432615812504e-06
ENSMUSG00000106581	mmu-mir-7042	0	0	0	0	1	0	0	0			Gm10827	113.228	-0.5913	0.163213	-3.62287	0.000291352	0.00262044
ENSMUSG00000106580	mmu-mir-7231	5	2	6	5	5	2	4	3			2500002B13Rik	844.302	1.89176	0.118066	16.0229	8.84369988359059e-58	2.20426190934152e-55
ENSMUSG00000106579	RP23-394G5.1	0	4	4	0	0	0	2	2			Erdr1	229.523	-0.615616	0.189443	-3.24961	0.00115565	0.00823619
ENSMUSG00000106578	mmu-mir-7217	0	0	0	0	0	0	0	0			Samd11	26591.4	-0.392305	0.0420602	-9.32722	1.08679679038617e-20	8.23927816711513e-19
ENSMUSG00000106577	RP23-391P1.1	0	0	0	0	0	0	0	0			Gm8055	22.4536	1.31235	0.388157	3.38097	0.000722302	0.0056308
ENSMUSG00000106576	RP23-189P23.1	0	0	0	0	2	2	0	0			2610528A11Rik	1379.87	5.70967	0.129174	44.2014	0	0
ENSMUSG00000106575	RP23-385G21.2	0	0	0	0	0	0	0	0			Nim1k	5172.82	-0.524713	0.0315395	-16.6367	3.77876042844551e-62	9.82207799936659e-60
ENSMUSG00000106574	RP23-4F17.1	16	11	11	26	26	32	20	16			Fignl2	722.045	0.538606	0.0724738	7.43173	1.07182542798175e-13	4.78243361842153e-12
ENSMUSG00000106573	RP23-58C20.3	0	0	0	0	0	0	0	0			Gm7618	29.2442	1.34172	0.357702	3.75096	0.00017616	0.00170854
ENSMUSG00000106572	RP24-549I13.1	0	0	4	2	0	2	0	0			D430019H16Rik	2120.67	0.755991	0.0877506	8.61522	6.98075561375103e-18	4.41023779139583e-16
ENSMUSG00000106571	AC121953.1	0	0	0	0	0	0	0	0			1600014C23Rik	267.726	1.53751	0.130708	11.7629	6.06367913943505e-32	7.5053497919742e-30
ENSMUSG00000106570	RP24-95O4.6	0	0	2	0	0	2	2	0			Gm38394	516.54	-0.330987	0.0964274	-3.4325	0.000598052	0.00482552
ENSMUSG00000106569	RP23-465M13.3	1	0	0	0	0	0	0	0			Gm20627	327.95	0.47843	0.0991539	4.82513	1.39913295992056e-06	2.38140544487883e-05
ENSMUSG00000106568	RP24-298F19.6	12	5	5	16	8	11	14	5			A930015D03Rik	540.751	0.404958	0.103489	3.91305	9.11387114468332e-05	0.000973128
ENSMUSG00000106567	RP23-247I11.8	2	0	0	3	0	0	1	0			Gm2308	65.8519	0.773195	0.211924	3.64846	0.00026382	0.00241704
ENSMUSG00000106566	RP24-448C16.4	0	0	0	0	0	0	0	0			Fancf	405.378	0.813535	0.092913	8.75588	2.02523728452113e-18	1.33997063243135e-16
ENSMUSG00000106565	RP23-38L11.3	157	118	186	163	187	183	206	160			Gm6611	62.4142	-0.882815	0.216137	-4.08451	4.41694986897666e-05	0.000520508
ENSMUSG00000106564	RP24-122I22.4	0	0	0	0	0	0	0	0			Gpr62	226.153	0.452894	0.13681	3.31039	0.000931655	0.00695017
ENSMUSG00000106563	mmu-mir-6962	3	1	1	1	1	1	1	2			Gm17230	38.9562	1.44234	0.285863	5.04556	4.52194978115019e-07	8.68816011278013e-06
ENSMUSG00000106562	RP23-1A12.1	0	3	0	0	7	2	0	2			H2-Q2	153.368	2.34324	0.186304	12.5775	2.80750835927741e-36	3.81213541769048e-34
ENSMUSG00000106561	AC151967.1	0	0	0	1	0	1	0	0			Hist2h4	757.861	0.54055	0.0852795	6.33857	2.31911998585699e-10	7.26271740837657e-09
ENSMUSG00000106560	RP23-131F7.4	4	0	2	2	8	1	6	4			Gm8810	24.8729	2.43018	0.392614	6.18975	6.02589118688862e-10	1.78278195358436e-08
ENSMUSG00000106559	RP24-531D1.4	0	0	0	0	0	0	0	0			Eid1	19494.8	1.23191	0.0437499	28.158	1.91174882026843e-174	2.3189513189856e-171
ENSMUSG00000106558	RP24-224N3.8	4	1	0	2	0	1	2	6			Zfp493	330.789	-0.441184	0.0980161	-4.50114	6.75904373458654e-06	9.83059958039985e-05
ENSMUSG00000106557	RP23-120C8.2	0	0	0	2	2	0	0	0			A930033H14Rik	2799.8	0.657412	0.0883969	7.43704	1.029630684282e-13	4.6224364201184e-12
ENSMUSG00000106556	AC161592.1	0	0	0	0	0	0	0	0			Gm17096	113.837	-0.577303	0.166403	-3.4693	0.000521823	0.00432161
ENSMUSG00000106555	RP23-214I6.3	0	0	0	2	2	0	2	0			Ier3ip1	2118.4	0.285181	0.0463531	6.15236	7.63393349750551e-10	2.24031322559859e-08
ENSMUSG00000106554	RP23-24K16.1	0	0	0	2	0	0	0	0			Mir17hg	535.163	-0.426567	0.0827089	-5.15745	2.50333534935144e-07	5.0891828694357e-06
ENSMUSG00000106553	RP23-413C3.4	0	0	1	2	0	2	0	0			Gm27343	33.0308	1.70487	0.333373	5.114	3.1540908375765e-07	6.27198719013164e-06
ENSMUSG00000106552	RP23-349I13.7	0	0	0	0	0	0	0	0			Gm15283	927.232	4.34411	0.119808	36.2588	7.21523281972278e-288	3.2820290288714e-284
ENSMUSG00000106551	RP24-176O2.1	0	2	0	0	0	0	0	0			C030037D09Rik	465.088	1.07884	0.246926	4.3691	1.24760868116286e-05	0.000170294
ENSMUSG00000106550	RP24-445M20.2	6	6	2	2	4	1	4	0			5730405O15Rik	435.954	0.370826	0.0979861	3.78447	0.000154036	0.00152319
ENSMUSG00000106549	RP23-332O18.2	0	0	0	0	0	0	0	0			Gm16048	23.908	1.19123	0.361393	3.29621	0.000980002	0.00723035
ENSMUSG00000106548	RP23-419P12.1	0	0	0	0	0	0	0	0			Gm16008	1438.63	0.534061	0.0889183	6.0062	1.89920032528053e-09	5.28378439120479e-08
ENSMUSG00000106547	RP23-441I24.5	950	812	865	944	907	848	1005	991			A430035B10Rik	3412.96	0.2991	0.0522897	5.72006	1.06488428459922e-08	2.69854729223995e-07
ENSMUSG00000106546	Igkv13-56-1	0	0	0	0	0	0	0	0			Gm9392	348.221	-0.519413	0.108553	-4.78489	1.71078685738297e-06	2.84012471442365e-05
ENSMUSG00000106545	RP23-183L19.6	0	0	2	0	0	0	0	0			Gm15818	42.1343	1.2829	0.267984	4.78724	1.69090097922391e-06	2.81481640594502e-05
ENSMUSG00000106544	AC161363.1	0	0	0	0	0	0	0	0			4930412L05Rik	129.863	0.723988	0.149568	4.84053	1.2949279050858e-06	2.22485488508368e-05
ENSMUSG00000106543	RP23-393G8.5	0	2	0	0	0	0	4	0			Gm11337	108.937	0.677116	0.171782	3.94171	8.09028534529293e-05	0.000878298
ENSMUSG00000106542	RP24-173A7.2	0	0	0	0	0	0	0	0			Gm15983	2015.81	0.491667	0.0654004	7.51781	5.57028039200069e-14	2.57236679523991e-12
ENSMUSG00000106541	RP23-4P1.6	0	0	0	0	0	0	0	0			Gm15903	96.4219	-1.23745	0.176786	-6.99969	2.56537848865811e-12	1.02586948573922e-10
ENSMUSG00000106540	RP23-148J20.4	0	0	0	0	0	0	0	0			Gm16124	515.192	0.538539	0.0776758	6.93316	4.11550786230216e-12	1.58984427929061e-10
ENSMUSG00000106539	RP24-158C2.4	0	0	0	0	0	0	0	0			Gm15587	1751.27	0.63055	0.0819939	7.6902	1.46901945251336e-14	7.1659005196999e-13
ENSMUSG00000106538	RP24-373A18.3	0	0	0	0	0	0	0	0			4933406J10Rik	115.917	1.00547	0.18143	5.54194	2.99142188788682e-08	7.11489166667984e-07
ENSMUSG00000106537	RP23-478E6.3	0	2	0	0	1	2	0	0			4930405A21Rik	1013.81	-0.365377	0.087975	-4.15319	3.27867813477247e-05	0.000400642
ENSMUSG00000106536	RP23-394K8.5	0	0	0	0	0	2	1	0			Xist	73739.7	12.1807	1.3525	9.00606	2.13589497266504e-19	1.5180706651422e-17
ENSMUSG00000106535	RP23-369O21.1	140	118	145	164	183	142	167	140			B130055M24Rik	924.079	-0.42773	0.064398	-6.64197	3.09510134369659e-11	1.08298786439537e-09
ENSMUSG00000106534	RP24-365I5.1	0	0	0	1	0	0	0	0			Gm15506	115.676	0.701513	0.202151	3.47023	0.000520005	0.00431244
ENSMUSG00000106533	Trav3d-2	0	0	0	0	0	0	0	0			4930500J02Rik	47.0634	1.58061	0.309568	5.10585	3.29309747363357e-07	6.51990299594808e-06
ENSMUSG00000106532	RP23-74J16.1	0	0	2	0	0	0	2	0			Gt(ROSA)26Sor	2370.44	0.607652	0.0576347	10.5432	5.46349559473344e-26	5.31595199712165e-24
ENSMUSG00000106531	RP23-455E11.2	0	0	0	0	0	0	0	0			Gm15559	122.899	0.530941	0.16304	3.25651	0.00112791	0.00808603
ENSMUSG00000106530	RP23-480E8.1	0	0	0	0	0	0	0	0			Ftx	3918.04	0.333152	0.068999	4.82836	1.37664471522454e-06	2.3585735022138e-05
ENSMUSG00000106529	RP23-148F6.1	0	0	0	0	0	0	0	0			Gm13830	749.334	0.592408	0.0826377	7.16874	7.56899424945376e-13	3.21770678431802e-11
ENSMUSG00000106528	RP24-80L24.2	4	2	2	4	0	6	4	0			Gm16310	31.7393	-1.77275	0.359763	-4.92755	8.32672242797431e-07	1.4970821598517e-05
ENSMUSG00000106527	RP23-105M18.1	0	0	0	0	0	0	0	0			G630016G05Rik	465.942	0.623888	0.0830675	7.51062	5.88501076861213e-14	2.70398411451762e-12
ENSMUSG00000106526	RP23-480P21.2	0	0	0	0	0	0	0	0			A930031H19Rik	263.369	0.764781	0.136746	5.59273	2.23527034300997e-08	5.43000585995547e-07
ENSMUSG00000106525	RP24-277H8.2	0	0	0	0	0	0	0	2			Gm7546	758.66	-0.475886	0.0686423	-6.93283	4.12495199998789e-12	1.59011656016482e-10
ENSMUSG00000106524	RP23-229C5.2	0	0	2	0	0	0	4	0			Gm14062	27.7481	-1.15956	0.348291	-3.3293	0.000870648	0.0065596
ENSMUSG00000106523	AL589845.1	0	0	0	0	0	0	0	0			Gm13783	37.3343	-1.00458	0.299082	-3.35889	0.000782557	0.00599521
ENSMUSG00000106522	RP23-156F20.5	0	0	0	0	0	0	0	0			Gm13029	1241.16	0.311236	0.0908956	3.42411	0.000616827	0.00493978
ENSMUSG00000106521	AC122863.1	0	0	0	0	0	0	0	0			Gm15328	214.555	0.481697	0.12981	3.71078	0.000206621	0.00196625
ENSMUSG00000106520	RP24-481N17.7	0	0	0	0	0	0	0	0			Wipf3	509.15	0.357797	0.109404	3.27043	0.00107384	0.00776568
ENSMUSG00000106519	RP23-423J10.2	0	0	0	0	0	1	0	0			Gm13027	1608.81	0.322938	0.0475114	6.79706	1.06773117060246e-11	3.92472093921449e-10
ENSMUSG00000106518	RP23-178N8.3	20	10	11	42	25	30	20	18			Gm12315	45.9599	1.25154	0.273266	4.57993	4.65142363095167e-06	7.06507312430276e-05
ENSMUSG00000106517	RP24-189M4.1	0	0	0	0	0	0	0	0			A930041C12Rik	313.208	-0.507787	0.107143	-4.73934	2.14413537192958e-06	3.47395753270335e-05
ENSMUSG00000106516	RP24-95O4.5	0	0	0	0	0	0	0	0			Gm15612	250.818	-0.610643	0.149567	-4.08273	4.45093850409291e-05	0.000523933
ENSMUSG00000106515	RP23-473G18.1	61	56	63	50	48	51	50	43			Ube4bos2	122.805	0.731266	0.170633	4.28561	1.82236711584375e-05	0.000238375
ENSMUSG00000106514	mmu-mir-6976	8	10	6	11	7	6	4	6			Gm14302	139.762	1.18791	0.15581	7.6241	2.45734348811373e-14	1.17971938697175e-12
ENSMUSG00000106513	AC132147.1	0	0	0	0	0	0	0	0			Gm14216	135.126	1.17586	0.159444	7.37472	1.64687365543691e-13	7.25541553527228e-12
ENSMUSG00000106512	RP24-141D20.1	0	0	0	0	0	0	0	0			1700016P03Rik	109.533	-1.62267	0.190926	-8.49896	1.91297844225245e-17	1.15636686899612e-15
ENSMUSG00000106511	RP24-423B3.2	0	0	0	0	0	0	0	0			Gm4969	177.591	1.80106	0.178236	10.1049	5.25366460681172e-24	4.70888805521868e-22
ENSMUSG00000106510	RP23-231J6.1	0	0	0	0	0	0	0	0			Gm15676	128.689	0.794729	0.163089	4.87299	1.09921517060149e-06	1.91572988784426e-05
ENSMUSG00000106509	RP24-353N4.4	0	0	0	0	0	0	0	0			A730017L22Rik	898.886	-0.357251	0.0695334	-5.13783	2.77927957340485e-07	5.5815664280465e-06
ENSMUSG00000106508	RP23-329L9.3	4	0	8	0	6	0	6	0			2610035F20Rik	74.8316	1.50801	0.236117	6.38669	1.69509553273994e-10	5.3825939298784e-09
ENSMUSG00000106507	RP23-314N3.1	0	0	1	0	0	0	0	0			A230083N12Rik	114.739	0.583735	0.179409	3.25366	0.0011393	0.00815481
ENSMUSG00000106506	RP23-307D8.5	0	0	0	0	0	0	0	0			1810059H22Rik	758.96	0.638589	0.0996764	6.40662	1.48781371006031e-10	4.76598071382877e-09
ENSMUSG00000106505	RP23-434M21.1	0	0	0	0	0	0	0	0			Gm13919	83.2212	1.07904	0.198604	5.43315	5.53668103088109e-08	1.25587858217912e-06
ENSMUSG00000106504	RP24-481N17.8	0	0	0	0	0	0	0	0			Hk1os	195.904	1.64736	0.130194	12.6531	1.07497682419537e-36	1.54009474930983e-34
ENSMUSG00000106503	RP24-297G3.1	0	0	0	0	0	0	0	0			Gm11732	73.8055	2.92123	0.261379	11.1762	5.33134536586154e-29	6.02508254235097e-27
ENSMUSG00000106502	RP23-67B9.4	0	0	0	0	0	0	0	0			Gm16104	350.296	-0.594204	0.0990147	-6.00117	1.95901245586751e-09	5.44186742511594e-08
ENSMUSG00000106501	RP24-560A18.1	2	0	0	0	0	0	0	0			Gm12802	161.062	0.809601	0.198878	4.07084	4.68435915654769e-05	0.000549175
ENSMUSG00000106500	RP24-527P22.4	0	0	0	0	0	0	0	0			Ube4bos3	201.282	0.543263	0.139971	3.88124	0.000103924	0.00108985
ENSMUSG00000106499	RP23-447N11.3	127	112	99	94	108	84	110	102			Gm15327	104.988	1.96665	0.223329	8.80608	1.29594965267194e-18	8.70103466065163e-17
ENSMUSG00000106498	RP23-350E1.2	634	509	604	595	660	516	547	558			1110018N20Rik	1527.47	0.475738	0.070917	6.70838	1.96791546117515e-11	7.02082780707486e-10
ENSMUSG00000106497	RP24-97G6.1	17	16	21	12	14	17	12	16			Gm12758	1760.07	1.56609	0.0657925	23.8034	3.07742069367122e-125	1.99977391147671e-122
ENSMUSG00000106496	RP23-112A11.3	2	2	0	0	0	2	0	0			Abhd11os	97.7448	0.681247	0.19692	3.45951	0.000541165	0.00444738
ENSMUSG00000106495	RP24-187P11.3	2	2	12	3	0	2	4	2			4933421O10Rik	1983.34	0.473223	0.0636325	7.43681	1.03144225697613e-13	4.6224364201184e-12
ENSMUSG00000106494	Igkv2-107	0	0	0	0	0	0	0	0			Gm7616	513.646	-0.519776	0.124728	-4.16726	3.08283189645483e-05	0.000380028
ENSMUSG00000106493	mmu-mir-9-1	0	4	4	1	3	1	0	0			AI847159	8281.02	-0.362479	0.0380901	-9.51634	1.79380991801728e-21	1.41291651334738e-19
ENSMUSG00000106492	RP23-409I5.2	8	3	14	4	10	4	5	11			AA413626	311.112	0.904434	0.112309	8.0531	8.0722246605619e-16	4.35828272103632e-14
ENSMUSG00000106491	RP23-342M4.2	17	8	0	14	4	4	12	16			Gm12941	53.0398	-0.994438	0.235375	-4.2249	2.39044351012112e-05	0.000302884
ENSMUSG00000106490	RP24-488I7.2	2	4	2	2	2	0	1	4			Gm10169	28.4971	1.32633	0.340652	3.89349	9.8811847355006e-05	0.00104207
ENSMUSG00000106489	SCARNA15	0	0	0	0	0	0	0	0			Gm11451	31.5784	1.02067	0.307586	3.31832	0.000905607	0.00679485
ENSMUSG00000106488	mmu-mir-669a-4	0	0	0	0	0	0	0	0			Gm5466	661.519	-0.529908	0.0921561	-5.75012	8.91813681496306e-09	2.28221518070679e-07
ENSMUSG00000106487	RP24-223F21.1	0	0	0	0	0	0	0	0			Gm13259	34.9264	1.28076	0.330308	3.87746	0.000105551	0.0011031
ENSMUSG00000106486	RP23-3C4.5	0	4	0	4	2	0	0	2			Gm11953	56.3613	0.794078	0.234401	3.38768	0.000704852	0.00552078
ENSMUSG00000106485	RP23-334N1.3	0	0	0	0	0	0	0	2			Btc	885.139	0.783716	0.0635855	12.3254	6.61276179392653e-35	8.7824234190141e-33
ENSMUSG00000106484	RP24-226L20.2	56	32	54	54	57	33	52	36			Ak3l2-ps	50.3041	1.52117	0.338389	4.49532	6.94653905450516e-06	0.000100791
ENSMUSG00000106483	RP24-476K21.1	11	17	29	16	15	12	19	15			Gm15539	98.411	-0.584376	0.170583	-3.42576	0.00061308	0.00491409
ENSMUSG00000106482	Ighv8-16	0	0	0	0	0	0	0	0			BC022960	727.022	0.315035	0.0790331	3.98612	6.71639508079424e-05	0.000748804
ENSMUSG00000106481	Trav15d-3	0	0	0	0	0	0	0	0			C920021L13Rik	313.949	0.605689	0.115947	5.22384	1.7524789860046e-07	3.68628383241083e-06
ENSMUSG00000106480	Igkv14-118-1	0	0	0	0	0	0	0	0			Fam71f2	269.992	2.17301	0.169437	12.8249	1.1896272769968e-37	1.74558615362555e-35
ENSMUSG00000106479	mmu-mir-721	0	0	0	1	0	0	0	0			Muc4	115.855	1.50806	0.473108	3.18756	0.00143476	0.00988096
ENSMUSG00000106478	RP23-425N17.3	0	0	0	0	0	0	0	0			Seh1l	4114.78	0.433251	0.0428425	10.1126	4.85555922613988e-24	4.37360891681263e-22
ENSMUSG00000106477	RP24-79B1.3	0	0	0	0	0	0	0	0			Gm13219	23.164	1.95913	0.397124	4.93328	8.08601049016018e-07	1.46392995889019e-05
ENSMUSG00000106476	RP24-210N1.4	183	140	188	146	199	163	151	200			H2-Q1	39.9607	2.05827	0.341989	6.01853	1.76006638539752e-09	4.94203825344257e-08
ENSMUSG00000106475	RP23-293K21.1	70	82	87	90	71	69	96	45			Gm11127	41.2989	2.46636	0.317694	7.76331	8.27389197839847e-15	4.12447848073864e-13
ENSMUSG00000106474	AC124613.1	0	0	0	0	0	0	0	0			Prdm12	16.3706	4.41944	0.705306	6.26599	3.70473204644982e-10	1.12721738436713e-08
ENSMUSG00000106473	RP23-102C14.2	0	0	0	0	0	0	0	0			3110007F17Rik	125.82	-0.608662	0.184379	-3.30115	0.000962909	0.0071278
ENSMUSG00000106472	RP23-114F4.4	3	8	17	6	8	4	6	5			B3gnt7	18.0769	1.85468	0.506057	3.66497	0.000247369	0.00229519
ENSMUSG00000106471	mmu-mir-486b	0	0	0	0	0	0	1	0			Gm11110	196.073	0.821866	0.14768	5.56518	2.61888676011752e-08	6.27746001781778e-07
ENSMUSG00000106470	mmu-mir-7055	2	1	6	4	0	2	4	1			Tmem233	17.3055	2.606	0.542392	4.80465	1.5502583756458e-06	2.6166002917324e-05
ENSMUSG00000106469	RP23-187D22.7	0	0	0	0	0	0	0	0			Zan	1149.57	-0.367245	0.0984566	-3.73002	0.000191463	0.00183932
ENSMUSG00000106468	AC122844.1	0	0	0	0	0	2	1	0			Kcnip3	3565.12	0.269597	0.0410653	6.56509	5.20010714514666e-11	1.7784952914651e-09
ENSMUSG00000106467	RP24-353N4.3	0	0	0	0	0	0	0	0			Ly6c1	652.05	0.289054	0.0810545	3.56617	0.000362242	0.00317333
ENSMUSG00000106466	CAAA01077340.1	0	0	0	0	0	0	0	0			Gm14443	393.787	0.318064	0.0912342	3.48624	0.00048987	0.00409802
ENSMUSG00000106465	mmu-mir-374c	0	0	0	0	0	0	0	0			Zfp566	419.709	-0.541004	0.0863729	-6.26359	3.7622272846745e-10	1.1428000908957e-08
ENSMUSG00000106464	RP24-309H3.5	2	3	0	0	2	0	2	0			Ccdc24	3685.07	-0.910144	0.0584166	-15.5802	9.9212656832757e-55	2.37522933035791e-52
ENSMUSG00000106463	mmu-mir-1291	35	19	25	22	17	16	20	12			Bnip3	11146	1.41521	0.0393282	35.9846	1.45798723291276e-283	5.30561554056952e-280
ENSMUSG00000106462	RP24-129H9.1	10	7	10	6	7	13	17	18			AW011738	310.764	-0.403455	0.109395	-3.68807	0.000225963	0.00211818
ENSMUSG00000106461	RP23-112C14.1	0	0	0	0	0	0	0	0			Airn	286.364	-0.695646	0.112622	-6.17685	6.53929713556417e-10	1.92528335568916e-08
ENSMUSG00000106460	RP23-458I4.2	0	0	0	0	0	0	0	0			Ighg2c	60.8922	-0.878226	0.272318	-3.225	0.00125972	0.00885306
ENSMUSG00000106459	RP24-409P22.2	4	0	2	0	0	2	0	0			Dio3	220.715	0.599185	0.174281	3.43804	0.000585944	0.00475101
ENSMUSG00000106458	RP23-363M4.2	10	6	12	5	10	4	4	6			1700001L05Rik	234.482	2.04661	0.14368	14.2442	4.86845720007723e-46	9.32437671109528e-44
ENSMUSG00000106457	RP23-171F16.5	2	0	0	2	0	0	0	0			Cerkl	2930.43	-0.339769	0.0560227	-6.06484	1.32083637049915e-09	3.76097304557622e-08
ENSMUSG00000106456	RP24-285G1.1	0	0	0	0	0	0	0	0			Amd1	3245.23	-0.346596	0.0437069	-7.93001	2.1913475485441e-15	1.14903656039654e-13
ENSMUSG00000106455	RP24-277J22.6	0	0	0	0	0	0	0	0			Ccdc58	584.452	0.482868	0.0933563	5.17231	2.31217283782799e-07	4.72165934728173e-06
ENSMUSG00000106454	RP24-182K13.1	0	0	0	0	0	2	0	0			Ccdc162	73.8549	0.73961	0.211953	3.48951	0.000483915	0.00405192
ENSMUSG00000106453	RP23-357D17.6	0	0	0	0	0	0	0	0			Ptar1	816.356	-0.472114	0.0963751	-4.89871	9.64674618475684e-07	1.70575847261079e-05
ENSMUSG00000106452	RP23-281B17.2	0	0	0	0	0	0	0	0			Inafm2	3169.43	0.579167	0.0405868	14.2698	3.3732138372757e-46	6.52932189034376e-44
ENSMUSG00000106451	RP24-491C20.4	0	0	0	0	0	0	2	0			Papolb	269.726	-0.507305	0.11864	-4.27599	1.90285708445655e-05	0.000247835
ENSMUSG00000106450	RP23-276C23.1	0	2	0	0	0	0	2	0			Arrdc3	7701.14	0.543571	0.0350836	15.4936	3.83236429471964e-54	9.05582705745764e-52
ENSMUSG00000106449	Rbm47	0	0	0	0	0	0	0	0			Gm7120	71.9894	-0.723874	0.213157	-3.39596	0.000683875	0.00537731
ENSMUSG00000106448	RP24-481I21.3	0	0	0	0	0	0	0	0			4931440P22Rik	107.162	1.82473	0.210599	8.66448	4.53573150408698e-18	2.93692650237945e-16
ENSMUSG00000106447	Pex11b	12	6	8	7	4	8	4	3			Mex3a	571.597	-0.363305	0.0887339	-4.09432	4.2341659806988e-05	0.000502221
ENSMUSG00000106446	RP23-50E10.1	27	40	13	20	41	24	20	23			Gm15348	533.659	0.850359	0.11304	7.52264	5.36825040761128e-14	2.49171724914508e-12
ENSMUSG00000106445	RP24-152F23.3	0	0	0	0	0	0	0	0			Gramd2	12144.9	1.04316	0.0533972	19.5358	5.44815119799181e-85	1.98258222094922e-82
ENSMUSG00000106444	RP23-247I11.7	0	0	0	0	0	0	0	0			Zfp568	1691.07	-0.470508	0.0562795	-8.3602	6.26133216886491e-17	3.63549846815129e-15
ENSMUSG00000106443	RP23-333I5.7	0	0	4	2	2	0	2	0			Osgin1	111.852	0.692779	0.176352	3.9284	8.55144968805673e-05	0.000923404
ENSMUSG00000106442	RP24-190F20.4	0	0	0	0	0	0	0	0			Kti12	540.375	-0.355206	0.0754316	-4.70898	2.48955417167586e-06	3.98044272000372e-05
ENSMUSG00000106441	RP23-382L1.7	0	0	0	0	0	0	0	0			Klhl21	1742.9	-0.448712	0.0651629	-6.886	5.73836506732386e-12	2.17974013361081e-10
ENSMUSG00000106440	AL589879.3	0	0	0	0	0	0	0	0			3222401L13Rik	1502.78	-0.387147	0.0680018	-5.69319	1.24687771061519e-08	3.13355524097284e-07
ENSMUSG00000106439	AC124177.1	0	0	0	0	0	0	0	0			Pappa2	1686.09	0.277535	0.0540845	5.13151	2.87422286440358e-07	5.75120123899556e-06
ENSMUSG00000106438	RP24-63G23.2	1	3	0	0	0	0	0	3			H2-Ab1	500.149	2.22036	0.262491	8.45882	2.7009405389858e-17	1.62190142266821e-15
ENSMUSG00000106437	RP24-285A14.2	0	0	0	0	0	0	0	0			Gm10501	637.716	-0.335315	0.0791939	-4.2341	2.29469609269532e-05	0.000292381
ENSMUSG00000106436	mmu-mir-7015	0	0	0	1	0	0	0	0			H2-D1	1934.49	0.560534	0.0860485	6.51417	7.30925483899338e-11	2.44920611041408e-09
ENSMUSG00000106435	RP23-131D6.3	0	0	0	0	0	0	0	0			H2-Q6	152.678	1.45061	0.19155	7.57301	3.64684192323887e-14	1.72797627065967e-12
ENSMUSG00000106434	RP23-172K2.8	0	0	0	0	0	0	0	0			H2-Bl	36.8607	3.41857	0.379548	9.00696	2.11854753476032e-19	1.5116459762731e-17
ENSMUSG00000106433	RP23-350E1.3	0	0	0	0	0	0	0	0			C920025E04Rik	18.9035	1.38223	0.419584	3.29429	0.00098671	0.00726555
ENSMUSG00000106432	RP23-333I5.3	2	0	6	1	0	2	0	0			Gm10499	86.8582	1.79403	0.266825	6.72362	1.77263370816359e-11	6.37412456917718e-10
ENSMUSG00000106431	AC125099.2	7	2	6	6	6	6	2	6			Gm8909	50.158	2.45364	0.374673	6.54873	5.80267151255054e-11	1.96976880915778e-09
ENSMUSG00000106430	RP24-315J23.1	0	2	21	14	2	4	6	4			2410018L13Rik	224.132	0.440696	0.125179	3.52053	0.000430691	0.00366873
ENSMUSG00000106429	RP23-404J7.10	0	2	3	2	6	2	3	4			Gm10475	37.2282	2.21331	0.508233	4.35491	1.33123524633052e-05	0.00018076
ENSMUSG00000106428	RP23-175B24.3	0	0	0	0	0	0	0	0			Lrrc61	2625.37	0.378629	0.0466614	8.11441	4.88150642759837e-16	2.67603405706721e-14
ENSMUSG00000106427	RP23-3C4.2	13	9	9	16	7	11	6	9			Adam4	73.819	-1.08345	0.212684	-5.09418	3.50256032489762e-07	6.88523896305816e-06
ENSMUSG00000106426	RP23-455E11.1	0	0	0	0	0	0	0	0			Lyrm9	8096.07	0.274515	0.040154	6.83656	8.11166932870478e-12	3.0120780293017e-10
ENSMUSG00000106425	mmu-mir-873a	0	0	0	0	0	0	0	0			Gm16439	22.6567	1.7754	0.435873	4.07321	4.63703766719269e-05	0.000543977
ENSMUSG00000106424	RP24-321M14.5	0	0	3	0	2	1	3	0			Ppp1r3e	717.484	1.30854	0.0971965	13.4628	2.58942494752922e-41	4.36246175187908e-39
ENSMUSG00000106423	RP23-24O21.1	0	0	0	0	0	0	0	0			Nanos1	1477.36	0.355325	0.0542565	6.54898	5.7932442925149e-11	1.96976880915778e-09
ENSMUSG00000106422	RP24-389G6.1	6	3	2	4	1	6	3	7			Fndc1	4417.22	-0.68164	0.12694	-5.36978	7.88306068563383e-08	1.74068312105713e-06
ENSMUSG00000106421	RP24-352B14.2	0	0	0	0	2	0	0	0			Zbtb3	343.225	-0.329213	0.100386	-3.27946	0.00104007	0.00757269
ENSMUSG00000106420	RP23-218B2.10	0	0	0	0	0	0	0	0			Mta2	11061	-0.409815	0.0376489	-10.8852	1.3562106420294e-27	1.4430557094576e-25
ENSMUSG00000106419	RP23-287M3.1	2	0	4	10	2	0	0	2			Rimbp3	143.952	-0.50135	0.148521	-3.37561	0.000736516	0.00572444
ENSMUSG00000106418	AC026385.1	0	1	0	0	0	0	0	1			1700029J07Rik	3451.7	0.337103	0.0392102	8.59733	8.15892561091294e-18	5.11902246519176e-16
ENSMUSG00000106417	RP24-140K12.2	0	0	0	0	0	0	0	0			Trabd2b	150.047	0.737145	0.206039	3.57769	0.000346643	0.00305877
ENSMUSG00000106416	RP24-224M8.1	90	61	105	78	115	70	94	82			Fv1	603.721	-0.4995	0.0909469	-5.49222	3.96908649356207e-08	9.30638257092292e-07
ENSMUSG00000106415	RP24-565B3.4	13	13	6	13	12	11	5	14			Sat2	658.851	0.275447	0.0694678	3.9651	7.33652852700006e-05	0.000806088
ENSMUSG00000106414	RP23-309G12.1	2	2	0	3	2	1	0	2			Selenbp2	49.558	1.86171	0.315697	5.89713	3.69887922678635e-09	9.95578513777777e-08
ENSMUSG00000106413	RP23-412L13.4	0	0	0	0	0	0	0	0			Selenbp1	1725.34	1.58091	0.0815205	19.3928	8.88190160823799e-84	3.1078115338825e-81
ENSMUSG00000106412	AC103674.2	0	0	0	0	0	0	0	0			Mybphl	35.1442	1.14979	0.320779	3.58436	0.00033791	0.00299281
ENSMUSG00000106411	RP23-342M4.6	1	0	2	4	0	0	2	4			Psrc1	126.822	0.597579	0.167178	3.57452	0.000350875	0.00309161
ENSMUSG00000106410	RP24-341O14.4	0	0	0	0	0	0	0	0			Zfp442	513.185	-0.404655	0.0838685	-4.82487	1.40093098127114e-06	2.38223730880639e-05
ENSMUSG00000106409	mmu-mir-7092	1	0	0	0	1	1	0	0			Ccdc134	1015.9	0.267799	0.0698893	3.83176	0.000127231	0.00129618
ENSMUSG00000106408	RP23-79E5.7	4	6	10	8	10	0	6	20			Tcp1	10973.8	0.32815	0.0475703	6.89822	5.26591754139018e-12	2.00866603072525e-10
ENSMUSG00000106407	RP23-328P19.3	1	1	0	1	0	0	0	0			Bpifb6	177.61	1.4177	0.167798	8.44885	2.94196118784206e-17	1.76082183594692e-15
ENSMUSG00000106406	mmu-mir-7682	6	2	3	1	8	4	6	8			Zfp948	714.225	-0.38589	0.075207	-5.13104	2.88144038743334e-07	5.75497341924803e-06
ENSMUSG00000106405	Iglj3p	0	0	0	0	0	0	0	0			Ccdc87	343.403	-0.479617	0.093716	-5.11777	3.09175757200954e-07	6.15476247513277e-06
ENSMUSG00000106404	RP23-309G12.2	0	2	0	0	0	0	0	0			Ppp1r3c	1837.87	0.306955	0.0874716	3.5092	0.000449465	0.00380842
ENSMUSG00000106403	Igkv20-101-2	0	0	0	0	0	0	0	0			H2-Q10	62.9009	1.59367	0.255469	6.23821	4.426099487414e-10	1.33332583068705e-08
ENSMUSG00000106402	RP23-319E24.2	0	0	0	0	0	0	0	0			Nipal1	461.01	-0.402054	0.0949919	-4.23251	2.31099322134634e-05	0.000294251
ENSMUSG00000106401	RP23-255N3.6	0	0	0	0	0	0	0	0			H2-T23	530.187	2.41968	0.162261	14.9123	2.7413629645138e-50	5.86812931050925e-48
ENSMUSG00000106400	mmu-mir-216c	0	0	0	0	0	0	0	0			H2-K2	653.191	0.894081	0.0797344	11.2132	3.51075196534148e-29	3.99238325058676e-27
ENSMUSG00000106399	RP23-128P4.1	0	0	0	1	0	0	0	0			Hes6	1048.92	0.343374	0.0660857	5.19589	2.0374471190157e-07	4.23124784550406e-06
ENSMUSG00000106398	RP23-174N20.1	0	0	0	0	0	0	0	0			Zbtb6	4309.44	-0.368872	0.0447879	-8.23598	1.78098410552163e-16	1.0063666397505e-14
ENSMUSG00000106397	RP23-227D7.6	0	0	0	0	0	0	0	0			Psg16	1681.17	0.437752	0.0615218	7.1154	1.11587556990858e-12	4.63546940513394e-11
ENSMUSG00000106396	RP24-140D11.1	45	43	33	50	45	40	40	73			Tmem42	1161.1	0.354007	0.064986	5.44743	5.11021558440082e-08	1.169564434694e-06
ENSMUSG00000106395	RP24-95O4.9	0	0	0	0	0	0	0	0			Mir210	17.0335	2.76398	0.492339	5.61397	1.97739307292645e-08	4.85273579005236e-07
ENSMUSG00000106394	RP24-137F10.3	0	0	0	0	0	0	2	0			mt-Nd6	578.719	-0.573627	0.148464	-3.86374	0.000111666	0.00115704
ENSMUSG00000106393	RP23-424M12.4	0	0	0	0	0	0	0	0			mt-Rnr1	19569.2	-0.331814	0.0621542	-5.33857	9.36819362976377e-08	2.05366606136809e-06
ENSMUSG00000106392	RP23-370D2.4	0	0	0	2	0	0	1	0			Zfp428	968.952	0.479212	0.0572206	8.37482	5.53100270031718e-17	3.23590334830454e-15
ENSMUSG00000106391	RP23-325M7.4	96	100	121	92	121	108	91	100			Plcxd1	1593.56	1.31887	0.09168	14.3856	6.37382883648509e-47	1.26056321391137e-44
ENSMUSG00000106390	RP23-397C5.4	0	2	0	0	2	0	0	2			Chil1	881.206	0.444934	0.0895279	4.96977	6.70310910058481e-07	1.22946643230989e-05
ENSMUSG00000106389	RP24-273G7.1	0	0	0	0	0	0	0	0			Gm4735	84.9814	0.659849	0.180076	3.66429	0.000248024	0.0023001
ENSMUSG00000106388	RP23-457N24.12	0	0	0	0	0	0	0	0			Hist1h2bh	18.7421	1.57064	0.423387	3.70969	0.000207515	0.00197372
ENSMUSG00000106387	Igkv4-73	0	0	0	0	0	0	0	0			Fbln2	448.561	0.704761	0.141282	4.98834	6.09003029156295e-07	1.12948488146957e-05
ENSMUSG00000106386	RP24-95O4.2	2	4	0	0	0	2	0	2			Slc22a8	817.419	0.469415	0.108603	4.32229	1.54418646510956e-05	0.00020634
ENSMUSG00000106385	RP23-354G14.3	0	2	2	4	0	2	8	4			4632433K11Rik	93.2159	0.582831	0.176234	3.30714	0.000942526	0.00700887
ENSMUSG00000106384	RP24-399A15.3	0	0	0	0	0	0	4	0			Zfp773	110.103	-0.547153	0.162397	-3.36922	0.000753802	0.00582891
ENSMUSG00000106383	RP23-231L15.4	1571	1348	1577	1300	1509	1448	1583	1584			Eno1	87524.2	0.775423	0.0406959	19.0541	6.07607590792807e-81	2.01007638445002e-78
ENSMUSG00000106382	Trav4-1	0	0	0	0	0	0	0	0			Alg11	4933.98	0.297793	0.0424305	7.01837	2.24473279145828e-12	9.03604273021758e-11
ENSMUSG00000106381	Igkv2-95-1	0	0	0	0	0	0	0	0			Hacd1	518.277	0.595198	0.0782014	7.61108	2.71804931029858e-14	1.30144492633902e-12
ENSMUSG00000106380	RP24-237I4.3	0	0	0	0	0	0	0	0			Ldha	67115.1	0.561588	0.043609	12.8778	6.00075433669623e-38	9.02344836001553e-36
ENSMUSG00000106379	Lhfpl3	4041	3874	4042	3954	3715	3434	3901	4040			2010204K13Rik	102.987	0.829176	0.210319	3.94247	8.06475542560496e-05	0.000876049
ENSMUSG00000106378	RP24-332C17.2	0	0	0	0	0	0	0	0			Kcnc3	7934.03	0.399354	0.036958	10.8056	3.23716744842065e-27	3.38507251287435e-25
ENSMUSG00000106377	AC124095.1	16	11	15	10	7	5	5	10			2700097O09Rik	2599.05	0.604506	0.0533237	11.3365	8.65048919201013e-30	1.00252006909952e-27
ENSMUSG00000106376	RP24-182A8.2	0	0	0	0	0	0	0	0			Pgk1	14067.8	0.6895	0.0344815	19.9963	5.93721392559014e-89	2.40061349724695e-86
ENSMUSG00000106375	RP23-407I6.4	4	0	7	2	2	3	3	4			Ppp1r1b	608.897	0.359815	0.097635	3.6853	0.00022843	0.00213691
ENSMUSG00000106374	RP23-131F7.2	0	10	2	3	2	5	6	4			H2-K1	2295.42	1.74114	0.135212	12.8771	6.05646409763855e-38	9.03257084069946e-36
ENSMUSG00000106373	RP23-191E1.1	0	0	0	0	0	0	0	0			Haghl	3148.28	0.365635	0.0488237	7.48888	6.94645397309107e-14	3.1597682510098e-12
ENSMUSG00000106372	Igkv14-126-1	0	0	0	0	0	0	0	0			Rrs1	756.835	-0.339697	0.0672884	-5.04837	4.45600555277692e-07	8.57050962291502e-06
ENSMUSG00000106371	RP24-535M14.1	0	0	0	0	0	0	0	2			Trmt61a	399.114	-0.375364	0.0953164	-3.93809	8.21343925763853e-05	0.000890075
ENSMUSG00000106370	RP24-300K9.1	0	0	0	0	0	0	0	0			Tmem263	2569.72	0.266863	0.0402381	6.63209	3.30960398806461e-11	1.15360621767884e-09
ENSMUSG00000106369	RP24-260H22.2	0	0	0	1	0	3	3	2			Cd302	239.516	0.430289	0.123221	3.49201	0.000479401	0.00402153
ENSMUSG00000106368	AC160635.1	0	0	0	0	0	0	0	0			H2-Q7	84.4919	1.16366	0.23113	5.03466	4.78697248781858e-07	9.12987048384267e-06
ENSMUSG00000106367	RP23-327I19.2	0	1	0	1	0	1	1	1			Chst8	138.929	0.544715	0.15376	3.54264	0.000396147	0.00342255
ENSMUSG00000106366	mmu-mir-3069	0	0	0	0	0	0	0	0			Gm5868	77.7622	0.74791	0.205607	3.63758	0.000275215	0.00250252
ENSMUSG00000106365	RP23-1A12.5	0	2	4	0	0	3	0	0			Kif27	163.246	-0.764844	0.155711	-4.91194	9.01789673097302e-07	1.60078664409809e-05
ENSMUSG00000106364	RP23-1A12.2	0	0	0	0	0	0	0	0			Tmem26	491.941	1.69009	0.237658	7.11141	1.14860458852458e-12	4.74974102004653e-11
ENSMUSG00000106363	RP24-335I21.2	0	0	0	0	0	0	0	0			Hspa2	432.948	0.463301	0.105347	4.39784	1.09333590032571e-05	0.000151625
ENSMUSG00000106362	AL672049.1	0	0	0	2	0	0	0	0			Tnip2	1782.36	-0.500957	0.0597753	-8.38066	5.26311480349481e-17	3.08910883385768e-15
ENSMUSG00000106361	RP24-277E17.1	0	0	0	0	0	0	0	2			Kcng2	86.6702	1.08712	0.235079	4.62449	3.75528805978002e-06	5.82501843543882e-05
ENSMUSG00000106360	AC147633.1	0	0	0	0	0	0	0	0			Zfp874b	1618.6	-0.360806	0.0536351	-6.72704	1.73145537413563e-11	6.23838228364314e-10
ENSMUSG00000106359	RP23-313F7.8	0	0	0	0	0	0	0	0			Eif4a1	11896.6	0.36675	0.0372913	9.83473	7.9778895075957e-23	6.65861007296806e-21
ENSMUSG00000106358	RP23-76L18.2	0	0	0	2	0	0	2	0			Ptk2b	316.292	0.494803	0.154361	3.20548	0.00134836	0.00936393
ENSMUSG00000106357	RP24-142B15.7	83	101	91	72	99	110	130	115			Fxn	306.891	-0.418347	0.12315	-3.39706	0.000681135	0.00535808
ENSMUSG00000106356	RP24-95O4.3	0	0	0	0	0	0	0	0			R74862	391.218	0.400921	0.103574	3.87087	0.000108449	0.00113144
ENSMUSG00000106355	AL672160.1	3	1	0	0	1	0	0	0			Eno1b	69.0453	0.892242	0.203469	4.38514	1.15909184819752e-05	0.000160013
ENSMUSG00000106354	RP24-555P13.2	2	0	2	0	4	3	0	0			Grin2a	1785.99	0.453817	0.0619939	7.32035	2.47326384873588e-13	1.07916152824339e-11
ENSMUSG00000106353	RP24-129H9.7	0	0	0	0	0	1	4	0			Slc10a5	43.8101	1.30281	0.273415	4.76493	1.88919026512007e-06	3.10233004276712e-05
ENSMUSG00000106352	RP24-373A18.1	1	0	0	0	0	0	0	0			Col25a1	1627.89	0.298891	0.08014	3.72961	0.000191777	0.00184136
ENSMUSG00000106351	RP24-390F5.2	0	0	0	0	0	0	0	0			Zfp516	12065.4	0.333865	0.0374814	8.90748	5.2206301110636e-19	3.61176292284419e-17
ENSMUSG00000106350	RP23-307I19.5	5	18	14	20	6	6	1	9			Hist1h2bg	72.8543	0.72524	0.223397	3.24642	0.00116864	0.00831903
ENSMUSG00000106349	AC140437.1	0	0	0	0	0	0	0	0			Itpk1	4857.29	0.374642	0.0309887	12.0896	1.19835364448379e-33	1.52475836093584e-31
ENSMUSG00000106348	mmu-mir-1a-2	0	0	0	0	0	0	0	0			Zfp119a	630.779	-0.393701	0.0867544	-4.53811	5.67612401440897e-06	8.40334226543296e-05
ENSMUSG00000106347	mmu-mir-5615-1	0	0	0	0	3	1	0	1			Gapdh	76420.8	0.562349	0.0300834	18.693	5.64166975170973e-78	1.83303894879212e-75
ENSMUSG00000106346	RP23-140B24.2	0	0	0	0	0	0	0	0			Chst3	8900.09	0.520202	0.0466447	11.1524	6.96734773410132e-29	7.82536370506009e-27
ENSMUSG00000106345	RP23-21O1.3	0	0	0	0	0	0	0	0			Cep170	8252.63	0.306594	0.0298002	10.2883	7.95781422500231e-25	7.50219843647238e-23
ENSMUSG00000106344	mmu-mir-1892	0	0	0	0	0	0	0	0			BC051142	333.906	0.464881	0.126172	3.68451	0.000229139	0.00214134
ENSMUSG00000106343	RP24-83G17.1	0	0	0	0	0	0	0	0			Jmjd6	7101.56	0.929521	0.034266	27.1266	4.78141275056511e-162	4.83321138869623e-159
ENSMUSG00000106342	RP23-173L24.2	0	0	0	0	0	0	0	0			Mab21l1	14425.5	-0.396006	0.0368656	-10.7419	6.47136162330243e-27	6.54146804088821e-25
ENSMUSG00000106341	RP24-500I24.2	0	2	2	0	0	0	0	0			Nfil3	1080.4	0.429566	0.0732779	5.86215	4.56899626865811e-09	1.21895728897704e-07
ENSMUSG00000106340	mmu-mir-290b	0	0	0	0	0	0	0	0			A930024E05Rik	1623.88	0.316076	0.052431	6.02842	1.65566429315097e-09	4.67051345951658e-08
ENSMUSG00000106339	RP24-295A5.2	10	9	0	13	5	9	6	9			Prelid2	168.398	2.26976	0.15364	14.7733	2.17852064469683e-49	4.55611300347804e-47
ENSMUSG00000106338	RP24-86H20.4	0	0	0	0	0	0	0	0			Zfp658	1761.65	-0.3364	0.0531255	-6.33218	2.41724542641755e-10	7.53112680371015e-09
ENSMUSG00000106337	RP23-358D12.2	2	0	0	0	0	0	0	2			Zbtb25	1427.13	0.299946	0.067731	4.42849	9.48949117874213e-06	0.000133226
ENSMUSG00000106336	mmu-mir-129b	0	0	0	0	0	0	0	0			Mok	1992.51	-0.346968	0.048458	-7.16018	8.05740276847713e-13	3.40149520585711e-11
ENSMUSG00000106335	RP23-162F3.1	0	0	0	0	0	0	0	0			1810011O10Rik	234.211	0.659675	0.162314	4.06419	4.81992463000044e-05	0.000563253
ENSMUSG00000106334	WI1-49P9.2	9	8	27	13	13	12	12	16			Gm11961	1571.04	0.648005	0.0608408	10.6508	1.72817011534073e-26	1.7089160461209e-24
ENSMUSG00000106333	RP24-140D11.4	0	0	2	0	0	0	1	0			Lrguk	272.377	-0.638838	0.141563	-4.51275	6.39915822743444e-06	9.35954051030302e-05
ENSMUSG00000106332	RP24-188E19.4	2	0	0	0	0	0	2	0			1700034H15Rik	627.461	0.770639	0.0713769	10.7968	3.5656952595432e-27	3.68624007087434e-25
ENSMUSG00000106331	RP23-185M15.7	0	0	0	0	0	0	0	0			Cope	7311.96	0.292203	0.0378889	7.71208	1.23781345458137e-14	6.05430532422259e-13
ENSMUSG00000106330	RP23-227D7.4	0	0	0	0	0	0	0	0			Kbtbd11	4082.83	0.3854	0.0365	10.5589	4.61955867350892e-26	4.5189715088438e-24
ENSMUSG00000106329	RP24-210J6.4	0	0	0	0	0	0	0	0			Gpc3	587.962	0.325911	0.0851243	3.82864	0.000128851	0.00130782
ENSMUSG00000106328	mmu-mir-7118	0	0	1	0	0	0	0	1			Hmcn2	1257.8	0.374784	0.0614465	6.09935	1.06497444910409e-09	3.07087323319316e-08
ENSMUSG00000106327	Ck-ps1	0	0	0	0	0	0	0	0			Epm2a	5661.93	0.929534	0.0345412	26.9109	1.63875407962626e-159	1.49085652393999e-156
ENSMUSG00000106326	RP24-394H13.1	0	0	1	1	0	0	0	0			Pprc1	1944.22	-0.752688	0.061915	-12.1568	5.27844424501203e-34	6.86009235985671e-32
ENSMUSG00000106325	Ighv8-10	0	0	0	0	0	0	0	0			Cd47	9927	0.288723	0.0283476	10.1851	2.31075694413495e-24	2.10221112992677e-22
ENSMUSG00000106324	RP23-97A19.2	0	0	0	0	0	0	0	0			H2-Q5	29.4736	1.39021	0.360499	3.85634	0.000115097	0.00118921
ENSMUSG00000106323	mmu-mir-7228	0	0	0	0	0	0	0	0			Pgbd1	476.611	1.11683	0.0980206	11.3939	4.4865320730011e-30	5.23284942745224e-28
ENSMUSG00000106322	RP24-132B11.1	31	27	23	17	21	24	24	23			Rab39	172.428	0.859311	0.140132	6.13217	8.66889331354134e-10	2.52368822143816e-08
ENSMUSG00000106321	RP23-105M18.2	2	6	4	2	4	9	4	4			Kbtbd13	25.7277	1.63163	0.448191	3.64047	0.000272139	0.00247826
ENSMUSG00000106320	RP24-95O4.1	2	0	0	2	2	4	0	0			Gm9958	557.346	0.370165	0.0789536	4.68838	2.75370533528531e-06	4.3720478687187e-05
ENSMUSG00000106319	RP24-142B15.3	1	4	0	0	0	0	0	2			Lrrc8c	1568.52	0.327041	0.0676173	4.83664	1.32050164284277e-06	2.26665352750228e-05
ENSMUSG00000106318	Igkv2-93-1	0	0	0	0	0	0	0	0			Hmgb2	1306.11	0.606037	0.0863132	7.02137	2.19708988461648e-12	8.86488928476387e-11
ENSMUSG00000106317	RP24-500I24.6	142	102	122	94	150	117	118	127			Kdm2a	14088.5	0.364794	0.0256905	14.1996	9.22018487773056e-46	1.74751316510737e-43
ENSMUSG00000106316	RP23-347G20.3	0	0	0	0	0	0	0	0			D130007C19Rik	184.734	-0.460934	0.144592	-3.18782	0.0014335	0.00987601
ENSMUSG00000106315	RP23-175B24.13	0	0	0	0	0	0	0	0			Arfgap3	1107.97	0.407293	0.0541293	7.52446	5.29402306592591e-14	2.46870632323727e-12
ENSMUSG00000106314	RP24-83G17.2	0	0	0	0	0	0	0	0			Adm2	17.9107	2.36998	0.502939	4.71226	2.44989244844196e-06	3.93431536623138e-05
ENSMUSG00000106313	RP24-450N10.1	5	7	6	2	8	10	10	14			Skida1	6368.97	-0.35769	0.0520732	-6.86898	6.46619816098169e-12	2.43647462819559e-10
ENSMUSG00000106312	AL645586.1	0	0	0	0	0	0	0	0			Tdrd9	2547.57	0.333084	0.0755432	4.40919	1.03758301452746e-05	0.000144665
ENSMUSG00000106311	WI1-2080J1.2	4	4	2	4	1	1	2	0			6330403A02Rik	1100.19	0.277869	0.0708241	3.92337	8.73188363647988e-05	0.000940098
ENSMUSG00000106310	RP24-481P22.1	0	0	2	0	0	0	5	0			Ptrh1	99.2674	0.867135	0.21498	4.03356	5.49372189297719e-05	0.00063254
ENSMUSG00000106309	RP24-405O23.8	0	0	0	0	0	0	0	0			Kdm3a	8977.07	0.436603	0.0346061	12.6164	1.71582659387282e-36	2.40149729811661e-34
ENSMUSG00000106308	RP24-323L24.2	0	0	0	0	0	0	0	0			Adamts19	150.87	1.42158	0.17747	8.01024	1.14489370272661e-15	6.1449383248114e-14
ENSMUSG00000106307	SCARNA4	0	0	0	0	0	0	0	0			Hunk	6158.89	0.412153	0.0417694	9.86735	5.76695997175564e-23	4.88045752028343e-21
ENSMUSG00000106306	RP24-349N15.3	0	3	1	0	0	0	2	1			Cdh22	806.923	0.265312	0.0800322	3.31507	0.000916214	0.00686594
ENSMUSG00000106305	RP24-242L17.2	0	0	0	0	0	0	2	0			Junb	660.498	0.426664	0.101569	4.20074	2.6604705550129e-05	0.000334998
ENSMUSG00000106304	RP24-317M4.3	10	15	26	15	20	15	5	20			Lrrtm4	947.885	0.284186	0.073849	3.8482	0.000118988	0.00122523
ENSMUSG00000106303	RP23-227D7.7	0	0	0	0	0	0	0	0			Spdya	157.402	0.544508	0.141164	3.85727	0.000114659	0.00118535
ENSMUSG00000106302	mmu-mir-6902	0	0	0	0	0	0	0	0			Zfp961	1905.93	-0.420241	0.0613304	-6.85208	7.27856502027851e-12	2.7249689412339e-10
ENSMUSG00000106301	RP24-512F21.1	2	2	2	0	6	2	0	2			Ccdc171	716.83	0.330451	0.0761992	4.33667	1.44654873225054e-05	0.000194818
ENSMUSG00000106300	RP23-446J15.1	22	20	13	20	53	14	33	56			Mpp3	3083.99	0.306959	0.0662211	4.63536	3.56317166676154e-06	5.55067709561012e-05
ENSMUSG00000106299	AC117682.1	0	0	0	0	0	0	0	0			Gm9869	220.272	0.80626	0.137662	5.85683	4.71785062676432e-09	1.25498965137393e-07
ENSMUSG00000106298	RP23-24I14.7	0	0	0	0	0	0	0	0			Slc6a7	892.123	0.344257	0.0935996	3.67797	0.000235097	0.00219138
ENSMUSG00000106297	AC117240.1	0	0	0	0	0	0	0	0			Prdm9	4454.59	0.625894	0.0463782	13.4954	1.6637584430045e-41	2.85585706325159e-39
ENSMUSG00000106296	RP24-89C11.2	4	4	7	5	2	6	2	4			Klhdc1	2380.09	0.355257	0.0428279	8.295	1.08587247734308e-16	6.25235750799282e-15
ENSMUSG00000106295	RP23-260N17.2	0	0	0	0	0	0	2	0			Samd7	13153.7	0.269577	0.0300791	8.96227	3.18066805850724e-19	2.23445001253047e-17
ENSMUSG00000106294	RP23-6C10.4	34	18	22	11	7	16	16	11			Mest	5069.62	-0.402158	0.044732	-8.99039	2.46359713651258e-19	1.737408910808e-17
ENSMUSG00000106293	RP23-187I18.1	0	0	0	0	0	0	0	0			B230319C09Rik	216.821	-0.443164	0.11633	-3.80955	0.000139219	0.00139718
ENSMUSG00000106292	RP24-299M10.1	0	0	0	2	6	4	2	0			Ttn	262.522	0.413587	0.117185	3.52936	0.000416561	0.00357515
ENSMUSG00000106291	RP23-477N9.1	106	96	73	91	105	56	97	89			Kcnf1	381.527	0.44247	0.126092	3.50911	0.000449601	0.00380842
ENSMUSG00000106290	RP24-349N15.4	0	2	2	0	0	0	2	2			Coa6	393.672	-0.381536	0.0966652	-3.94698	7.91415412644845e-05	0.000861232
ENSMUSG00000106289	Trav23	0	0	0	0	0	0	0	0			Lrrc3	323.835	0.392844	0.113599	3.45815	0.000543892	0.00446173
ENSMUSG00000106288	RP24-140D11.6	16	26	22	28	24	36	25	12			Hist1h1e	181.184	0.864414	0.153656	5.62566	1.84804282608744e-08	4.55008649805966e-07
ENSMUSG00000106287	RP23-38L11.2	32	16	33	21	20	16	25	22			Ufsp1	883.5	0.299953	0.0628579	4.77193	1.82471755881058e-06	3.00187486279915e-05
ENSMUSG00000106286	RP24-218M19.4	0	0	0	0	0	0	0	0			Fhad1	553.781	2.10269	0.106163	19.8063	2.62843769895279e-87	1.01754093473289e-84
ENSMUSG00000106285	RP24-184C18.1	0	0	0	0	0	0	0	0			Islr2	1250.98	0.303151	0.0672146	4.5102	6.47655450085478e-06	9.44995261772676e-05
ENSMUSG00000106284	RP23-236G19.1	0	0	0	0	0	0	0	0			Rnf7	2912.12	0.395921	0.0509867	7.76519	8.152042832151e-15	4.07490162997219e-13
ENSMUSG00000106283	RP23-218B2.5	0	0	0	0	0	0	0	0			Commd3	4320.43	0.411623	0.0409435	10.0534	8.87319277228295e-24	7.87549963374089e-22
ENSMUSG00000106282	RP23-19G21.1	4	0	1	0	0	2	6	4			Ankrd37	1855.22	0.484195	0.064374	7.52159	5.41141213696144e-14	2.50535989394436e-12
ENSMUSG00000106281	AL589651.4	0	0	0	0	0	0	0	0			A730017C20Rik	4584.05	0.286028	0.038623	7.40565	1.30511814995454e-13	5.76374386854922e-12
ENSMUSG00000106280	RP23-435E17.1	0	0	0	0	0	0	0	0			Ptges	207.179	0.424262	0.132248	3.20808	0.00133626	0.00930547
ENSMUSG00000106279	AC099934.2	0	0	0	0	0	0	0	0			Ism2	327.9	0.671686	0.176805	3.79902	0.000145269	0.00144889
ENSMUSG00000106278	mmu-mir-3970	0	0	0	0	0	0	0	0			Fam78a	1284.97	0.347819	0.0598987	5.80679	6.3682348857007e-09	1.67200625895129e-07
ENSMUSG00000106277	AC146980.1	0	0	0	0	0	0	0	0			Ppp1r3g	222.966	4.421	0.204923	21.574	3.15245637859386e-103	1.50944588969777e-100
ENSMUSG00000106276	RP23-123C15.2	0	1	0	0	0	0	0	3			Amer1	2205.79	-0.565188	0.0466191	-12.1235	7.92858379506843e-34	1.01591959261458e-31
ENSMUSG00000106275	CH36-12I15.2	0	1	0	2	5	2	2	1			Heatr1	2046.79	-0.506642	0.044436	-11.4016	4.10519539403579e-30	4.81896968996653e-28
ENSMUSG00000106274	RP23-281K10.3	0	0	0	0	0	0	0	0			Grem2	553.785	0.269571	0.0762532	3.5352	0.000407462	0.00350533
ENSMUSG00000106273	RP24-240P8.1	0	2	0	2	2	1	2	0			Rlf	7946.97	0.466236	0.0354048	13.1687	1.32851650793397e-39	2.0838239536085e-37
ENSMUSG00000106272	SCARNA15	0	0	0	0	0	0	0	0			Zfp280b	2296.2	-0.40042	0.0455181	-8.79694	1.40595725529024e-18	9.40492362500214e-17
ENSMUSG00000106271	RP24-105J12.3	2	6	4	4	4	5	5	2			Gpr3	147.573	-0.725482	0.150506	-4.8203	1.4334435119258e-06	2.4284455027458e-05
ENSMUSG00000106270	RP24-211P15.1	2	3	4	2	2	0	0	2			Polr1a	2523.39	-0.353353	0.0410122	-8.61582	6.94416289820046e-18	4.40240571194277e-16
ENSMUSG00000106269	RP23-443N7.6	0	0	0	0	0	0	0	0			Pls1	532.03	0.455738	0.081272	5.60756	2.05193493856507e-08	5.01140351774381e-07
ENSMUSG00000106268	RP24-434E24.5	0	0	0	0	0	2	0	2			Upk1b	48.6158	1.25783	0.394273	3.19024	0.00142153	0.00980096
ENSMUSG00000106267	RP24-441G10.1	0	0	0	0	0	0	0	0			Setd8	1845.06	-0.341317	0.0620403	-5.50154	3.76485010324308e-08	8.86176554055729e-07
ENSMUSG00000106266	RP24-232N19.1	0	0	0	0	0	0	0	0			Iba57	589.118	0.589745	0.108396	5.44066	5.30837154262062e-08	1.21186725493077e-06
ENSMUSG00000106265	RP23-201E13.1	0	0	0	0	0	0	0	2			Oxtr	421.325	1.97641	0.493792	4.00252	6.26717748336622e-05	0.000706076
ENSMUSG00000106264	mmu-mir-7646	0	0	0	0	0	0	0	0			Dact2	470.521	0.401529	0.0876439	4.58136	4.61954729873144e-06	7.03958652432317e-05
ENSMUSG00000106263	RP23-381C14.2	0	0	0	0	0	0	0	0			Lurap1l	3071.17	0.284976	0.0445879	6.39134	1.64433434012532e-10	5.2581130612619e-09
ENSMUSG00000106262	RP23-49O17.4	799	704	720	822	706	647	763	688			A730049H05Rik	78.7862	0.796381	0.217745	3.65741	0.000254778	0.00235314
ENSMUSG00000106261	RP24-492O4.9	4	0	2	2	0	0	0	0			E130311K13Rik	237.678	0.528055	0.11853	4.45502	8.38867057899179e-06	0.000119805
ENSMUSG00000106260	RP23-246L14.4	2	2	0	0	0	0	0	0			8430408G22Rik	161.888	-1.02388	0.192824	-5.3099	1.09687252420173e-07	2.37873606410613e-06
ENSMUSG00000106259	Trav11n	0	0	0	0	0	0	0	0			Bdnf	760.045	-0.48287	0.0979319	-4.93067	8.19492641058986e-07	1.47923299643534e-05
ENSMUSG00000106258	Rpl7a-ps7	0	0	0	2	2	3	2	2			Fbxo43	115.252	1.28025	0.193562	6.61415	3.73703388874023e-11	1.29762083216848e-09
ENSMUSG00000106257	RP23-309N14.1	0	0	2	0	0	0	0	0			Rbm15	2561.86	-0.378034	0.0479784	-7.87926	3.29316773613152e-15	1.69742739260377e-13
ENSMUSG00000106256	Igkv12-47	0	0	0	0	0	0	0	0			Eno4	250.062	-0.386121	0.118109	-3.2692	0.00107853	0.00779654
ENSMUSG00000106255	RP23-99A9.2	0	0	0	0	0	0	0	0			Catsper4	479.995	0.328131	0.08566	3.83062	0.00012782	0.00129927
ENSMUSG00000106254	RP23-370G17.2	0	0	0	2	0	0	0	0			Marcksl1	2119.95	0.267678	0.065188	4.10625	4.02129698854869e-05	0.000479158
ENSMUSG00000106253	mmu-mir-468	0	0	0	0	0	0	1	0			A4galt	103.902	0.710873	0.178971	3.972	7.12718599975865e-05	0.000786888
ENSMUSG00000106252	mmu-mir-684-1	0	0	0	0	0	1	2	0			Ccdc88b	1177.86	0.318022	0.0956633	3.32439	0.000886132	0.00665972
ENSMUSG00000106251	RP24-503L4.4	124	130	81	139	100	67	97	100			Flrt1	979.299	0.273414	0.0724303	3.77486	0.0001601	0.00157801
ENSMUSG00000106250	RP24-543J12.3	1	1	0	0	2	0	1	0			Nr1h4	288.899	0.358227	0.101066	3.54448	0.000393391	0.00340482
ENSMUSG00000106249	RP23-349J3.7	0	0	0	0	0	0	0	0			Frat2	648.03	-0.470244	0.119897	-3.92206	8.77936453939558e-05	0.000944093
ENSMUSG00000106248	RP24-322E13.1	0	0	0	2	4	2	2	0			Antxrl	58.0981	1.96137	0.282816	6.93516	4.05773381173536e-12	1.5708609937133e-10
ENSMUSG00000106247	Gpc2	0	0	0	0	0	0	0	0			Hist1h2be	1176.39	0.43773	0.0768766	5.69392	1.24151983942942e-08	3.12440573698732e-07
ENSMUSG00000106246	RP23-1B20.3	2	2	4	2	4	6	2	0			Ankdd1b	61.5534	1.26748	0.34748	3.64763	0.000264669	0.00242236
ENSMUSG00000106245	RP24-196G4.1	6	0	10	2	3	0	4	4			Fbxo41	1951.18	0.310927	0.0674663	4.60863	4.05337938563367e-06	6.23867426414159e-05
ENSMUSG00000106244	RP23-187D22.10	0	0	2	2	0	2	4	2			Ppp1r3b	144.566	0.623666	0.149273	4.17804	2.94033166396522e-05	0.000365682
ENSMUSG00000106243	RP23-284P20.2	0	0	0	0	0	0	0	0			Fam46b	40.8427	0.928917	0.278269	3.3382	0.00084323	0.00638476
ENSMUSG00000106242	AC123859.1	0	0	0	0	0	0	0	0			Rbm12b1	1356.95	-0.409832	0.0580926	-7.05481	1.72835370643369e-12	7.06683049181145e-11
ENSMUSG00000106241	RP24-121I11.4	36	16	50	42	36	45	24	43			Lrrc8e	284.5	0.587233	0.103083	5.69671	1.22142812459047e-08	3.07810037769025e-07
ENSMUSG00000106240	RP23-281M20.1	0	0	0	0	0	0	0	0			Sox18	102.926	0.969994	0.202603	4.78767	1.68732755653301e-06	2.81144000834415e-05
ENSMUSG00000106239	RP23-172K2.12	20	18	20	22	14	18	20	12			Yod1	3167.43	-0.360494	0.0464734	-7.75699	8.69655450795082e-15	4.31154793657126e-13
ENSMUSG00000106238	RP24-107N14.4	0	0	0	0	0	0	0	0			Zfp322a	6014.24	0.754042	0.0395485	19.0663	4.816035977003e-81	1.62273656669573e-78
ENSMUSG00000106237	RP23-45G4.3	226	210	200	207	182	162	210	195			AI464131	273.663	0.471944	0.136227	3.46439	0.000531432	0.00439119
ENSMUSG00000106236	mmu-mir-9769	0	0	0	0	0	0	0	0			Sbsn	976.946	0.399991	0.0658188	6.07716	1.22332166408983e-09	3.48876766114647e-08
ENSMUSG00000106235	RP23-74L20.2	0	1	14	0	0	0	0	1			Zfp830	1152.41	-0.332982	0.057091	-5.83249	5.46071136966959e-09	1.44205578187429e-07
ENSMUSG00000106234	RP24-166N8.8	0	0	0	0	0	0	0	0			Zfp36l2	5708.48	-0.323471	0.0494743	-6.53816	6.22784397135677e-11	2.10233063188936e-09
ENSMUSG00000106233	mmu-mir-509	0	0	0	0	0	0	0	0			Whamm	1495.04	0.375475	0.0499546	7.51632	5.63413095628565e-14	2.59526614555993e-12
ENSMUSG00000106232	RP24-362N9.4	0	4	0	2	0	0	0	3			B230317F23Rik	118.526	0.811211	0.175805	4.61427	3.94485531162698e-06	6.10084083478167e-05
ENSMUSG00000106231	RP23-373G12.4	0	0	0	0	0	0	0	0			Smtnl2	631.601	3.54654	0.126285	28.0837	1.55054521616158e-173	1.76326063800375e-170
ENSMUSG00000106230	RP23-447N11.2	8	8	10	6	5	0	12	2			Olig3	104.717	0.689269	0.18877	3.65136	0.00026085	0.00239685
ENSMUSG00000106229	RP23-342N8.2	113	77	151	86	41	34	53	40			Penk	2882.51	0.491839	0.136338	3.60749	0.000309178	0.00276573
ENSMUSG00000106228	mmu-mir-3073b	0	0	0	0	0	0	0	0			C1ql1	3152.16	0.281669	0.0746516	3.77312	0.000161222	0.00158735
ENSMUSG00000106227	RP23-267O21.5	0	0	0	1	0	2	2	0			A930002H24Rik	24.9829	1.34665	0.361142	3.72887	0.000192337	0.00184577
ENSMUSG00000106226	RP24-314D8.6	0	0	0	0	0	0	0	0			1190002N15Rik	5034.34	0.589365	0.0431037	13.6732	1.46808979032131e-42	2.59338774125206e-40
ENSMUSG00000106225	RP23-258M22.2	0	3	0	0	0	0	1	1			Proser2	1943.56	1.25301	0.0557631	22.4703	8.10938420615384e-112	4.61094517596779e-109
ENSMUSG00000106224	RP24-404P10.2	17	6	15	5	28	23	14	17			Klhdc9	124.664	0.568857	0.171739	3.31232	0.00092524	0.00691684
ENSMUSG00000106223	RP23-325M18.1	0	0	0	0	0	0	0	0			Dmd	13119.7	-0.402193	0.0438689	-9.16806	4.81626813990953e-20	3.56227637421358e-18
ENSMUSG00000106222	Rprl1	0	0	0	0	0	0	0	0			Suv420h1	11695.4	0.31157	0.0318374	9.7863	1.28921424460817e-22	1.07110745117103e-20
ENSMUSG00000106221	AL626808.1	0	0	0	0	0	0	0	0			Prss22	23.9796	2.07643	0.523297	3.96798	7.24842675027054e-05	0.000797371
ENSMUSG00000106220	RP24-488I7.1	0	4	4	8	4	0	0	2			E130304I02Rik	44.9276	1.36774	0.263825	5.18428	2.16847187386871e-07	4.46327440554764e-06
ENSMUSG00000106219	RP23-192C21.3	0	0	0	0	0	0	0	0			BC030307	816.183	0.727941	0.0850017	8.56384	1.09166724177975e-17	6.73318151328221e-16
ENSMUSG00000106218	RP23-51N3.3	10	8	8	16	10	8	13	8			Hjurp	7511.69	0.485138	0.1047	4.63359	3.59379892772895e-06	5.5912388468162e-05
ENSMUSG00000106217	RP24-571N6.2	0	0	0	0	0	0	0	0			Trmt10c	912.989	-0.348711	0.066893	-5.21298	1.85835416066782e-07	3.89997162091707e-06
ENSMUSG00000106216	Igkv13-61-1	0	0	0	0	0	0	0	0			Gpr152	5586.25	-0.577738	0.0311259	-18.5613	6.60701312887529e-77	2.10902813824361e-74
ENSMUSG00000106215	mmu-mir-7218	0	0	0	0	0	0	0	0			Rnf208	1876.92	0.491683	0.0576027	8.53577	1.39221617983277e-17	8.47203123480173e-16
ENSMUSG00000106214	RP23-195A18.3	0	6	6	1	4	6	2	2			Ackr2	33.3769	1.12944	0.313041	3.60797	0.000308597	0.00276325
ENSMUSG00000106213	Igkv13-55-1	0	0	0	0	0	0	0	0			Zfp488	1289.31	0.281033	0.0829972	3.38606	0.000709045	0.0055417
ENSMUSG00000106212	RP23-114F4.2	0	0	0	0	0	2	0	0			Hs3st5	825.453	0.294073	0.0850232	3.45873	0.00054272	0.00445613
ENSMUSG00000106211	RP24-80L24.3	6	1	0	0	0	6	2	0			Shisa2	1509.31	0.643553	0.0646477	9.95477	2.40374166093287e-23	2.09263538376428e-21
ENSMUSG00000106210	RP24-337A2.3	0	0	0	0	0	0	0	0			BC027072	31847	-0.336539	0.0396046	-8.49747	1.9377484098867e-17	1.16746133502942e-15
ENSMUSG00000106209	RP23-50I16.2	41	44	54	51	37	49	36	38			Tmem74b	422.094	1.63573	0.130691	12.516	6.10015900992108e-36	8.1612053812878e-34
ENSMUSG00000106208	RP24-421E18.8	28	10	11	22	21	10	14	12			Aplnr	68.7822	1.95497	0.338704	5.77192	7.83723292596793e-09	2.03131699555536e-07
ENSMUSG00000106207	RP24-63C3.1	0	0	0	0	0	0	0	0			Gm9790	25.8124	1.55341	0.377909	4.11053	3.94745308742805e-05	0.000471595
ENSMUSG00000106206	RP23-4P1.2	0	1	0	0	0	0	0	0			Trp53i13	416.309	0.571312	0.0937925	6.09124	1.12040435313574e-09	3.21035546540234e-08
ENSMUSG00000106205	RP23-326O2.2	43	24	34	56	24	27	30	37			Ctla2a	217.993	0.705775	0.14149	4.98815	6.09592829680194e-07	1.12948488146957e-05
ENSMUSG00000106204	RP24-388K6.6	0	0	0	0	0	0	0	0			Dnajc21	2254.94	0.412787	0.0480996	8.58192	9.33015432681747e-18	5.81377253343986e-16
ENSMUSG00000106203	AL590388.1	0	0	0	0	0	0	0	0			Gpr146	1695.93	0.896189	0.0819957	10.9297	8.31137759401438e-28	9.00151876923165e-26
ENSMUSG00000106202	RP23-396K2.1	0	0	0	0	0	0	0	0			Rsbn1	8420.08	0.27595	0.0349045	7.90588	2.66049436741238e-15	1.38703997177846e-13
ENSMUSG00000106201	RP23-334N1.2	0	0	0	0	0	0	0	0			Slc35g1	1139.62	0.408083	0.110238	3.70184	0.000214044	0.00202439
ENSMUSG00000106200	AC160122.1	0	0	0	0	0	0	0	0			Cep164	13875.2	-0.377038	0.0562271	-6.70562	2.0054914673985e-11	7.14088400182304e-10
ENSMUSG00000106199	mmu-mir-3967	0	0	0	1	0	0	0	0			Gm22	108.327	-1.14611	0.180684	-6.34317	2.25085670843226e-10	7.06109272584912e-09
ENSMUSG00000106198	RP23-372N19.4	2	4	2	0	4	7	4	2			1520401A03Rik	52.8095	1.26111	0.284231	4.43694	9.12478183601599e-06	0.000128304
ENSMUSG00000106197	RP23-200E11.2	37	36	20	30	27	34	16	30			Col6a6	209.181	0.842607	0.216084	3.89945	9.64117740985953e-05	0.00101989
ENSMUSG00000106196	AL672251.1	0	0	0	0	0	0	0	0			Ubxn10	451.56	-0.339093	0.0866244	-3.91452	9.05829791013499e-05	0.000968934
ENSMUSG00000106195	AC139294.1	0	1	1	0	1	1	0	0			Vps37d	520.198	0.423966	0.105999	3.99971	6.3421303064878e-05	0.000714078
ENSMUSG00000106194	RP23-1A12.4	12	10	11	12	8	7	5	8			Pgp	1044.41	0.26465	0.0647762	4.08561	4.39611183881325e-05	0.000518724
ENSMUSG00000106193	mmu-mir-7090	1	0	0	0	0	0	0	0			Hilpda	1422.78	1.24388	0.0688278	18.0724	5.25753264769214e-73	1.62136960211455e-70
ENSMUSG00000106192	Amd-ps2	0	1	0	0	0	1	0	0			Hfm1	557.019	0.52459	0.0806299	6.50615	7.71037525499754e-11	2.57413353696661e-09
ENSMUSG00000106191	RP23-4P1.3	0	0	0	0	0	0	0	0			Gm1840	283.038	0.564921	0.109923	5.13923	2.75865145953247e-07	5.55239638342846e-06
ENSMUSG00000106190	CAAA01154573.1	9	4	6	7	0	4	4	2			Tuba1c	418.208	4.33457	1.09621	3.95414	7.68109365833975e-05	0.000838881
ENSMUSG00000106189	RP23-409I5.4	6	0	4	2	6	4	2	2			Wdr63	235.439	-0.618017	0.142204	-4.34599	1.38651125311076e-05	0.000187705
ENSMUSG00000106188	RP23-60E24.5	0	0	0	0	0	0	0	0			Mamstr	252.127	0.415995	0.117711	3.53403	0.000409281	0.00351931
ENSMUSG00000106187	Igkv15-101-1	0	0	0	0	0	0	0	0			Fgf11	6045.49	0.44075	0.0411167	10.7195	8.2452779571947e-27	8.28855427796451e-25
ENSMUSG00000106186	RP24-87P2.3	0	0	0	0	0	0	0	0			Mcts2	744.838	-0.33302	0.0675352	-4.93107	8.17814792704142e-07	1.47767032306374e-05
ENSMUSG00000106185	RP23-227D7.1	0	0	0	0	0	0	0	0			B630005N14Rik	4874.63	0.396887	0.0419777	9.4547	3.23944356552576e-21	2.50815641169112e-19
ENSMUSG00000106184	RP23-267O21.2	0	3	2	2	0	0	0	0			Alkbh5	16351.4	0.53917	0.0439315	12.273	1.26528169304742e-34	1.65624463345309e-32
ENSMUSG00000106183	mmu-mir-101c	0	0	0	0	0	0	0	0			Maff	105.585	0.942469	0.201367	4.68035	2.86380903809342e-06	4.53893775680398e-05
ENSMUSG00000106182	RP23-105K2.2	0	0	0	0	0	2	0	0			AA986860	671.392	-0.364324	0.0804257	-4.52995	5.89987313378766e-06	8.67810765313391e-05
ENSMUSG00000106181	RP24-324L19.2	2	2	7	8	10	6	4	2			Atf4	12853.7	-0.326439	0.0480523	-6.79341	1.09511496777253e-11	4.01726145939941e-10
ENSMUSG00000106180	RP24-389H4.2	0	0	0	0	0	0	2	0			Dennd4b	6279.95	0.40392	0.0375973	10.7433	6.37054104374922e-27	6.47553040731939e-25
ENSMUSG00000106179	AL603834.1	0	1	0	1	1	2	1	0			Grap2	310.627	0.462316	0.141535	3.26643	0.00108912	0.00785433
ENSMUSG00000106178	RP23-99A9.1	1	4	7	5	4	4	4	2			H1foo	71.0739	0.826467	0.219834	3.75951	0.000170245	0.00165775
ENSMUSG00000106177	RP24-372A2.2	0	0	0	0	0	0	0	0			Isl1	6575.74	0.326292	0.0503148	6.48502	8.87198655401152e-11	2.9511114323627e-09
ENSMUSG00000106176	RP24-376N4.1	2	0	0	0	0	0	0	0			Bag2	409.447	0.270977	0.0825937	3.28085	0.00103496	0.00755053
ENSMUSG00000106175	AL662809.1	2	2	3	5	5	7	7	4			Kdm5b	20880	0.332695	0.0311802	10.67	1.40550996392735e-26	1.39744556249498e-24
ENSMUSG00000106174	RP23-111A11.1	0	0	0	0	0	0	0	0			Vwa1	473.76	0.801546	0.134102	5.97712	2.27114668633315e-09	6.29931615210849e-08
ENSMUSG00000106173	RP23-342N8.1	0	0	0	0	0	0	1	0			Ccdc115	2960.25	0.699225	0.055519	12.5943	2.26846939793414e-36	3.12687884056149e-34
ENSMUSG00000106172	RP23-455A10.2	0	0	0	0	0	0	0	0			Kank3	1021.97	0.295302	0.0670962	4.40117	1.07669295751577e-05	0.000149774
ENSMUSG00000106171	RP23-144P3.1	0	0	0	0	0	0	0	0			Spidr	1082.03	1.94134	0.0860898	22.5502	1.33564550816603e-112	8.10069000702697e-110
ENSMUSG00000106170	RP24-543J12.4	0	0	0	0	0	0	0	0			Pkp2	1276.67	0.509916	0.0636666	8.00917	1.15482895206094e-15	6.18003317139669e-14
ENSMUSG00000106169	mmu-mir-6948	14	13	13	9	9	9	13	6			Card6	234.058	0.543697	0.167197	3.25184	0.00114661	0.00819426
ENSMUSG00000106168	RP23-33I24.1	0	0	0	0	0	0	0	0			Gck	994.009	1.82045	0.0814256	22.3572	1.02707477277637e-110	5.66291681535333e-108
ENSMUSG00000106167	RP23-290C4.1	0	0	0	0	0	0	0	0			Kcnj2	1098.36	0.294228	0.0718876	4.09289	4.26033066011846e-05	0.000504089
ENSMUSG00000106166	RP23-465A17.7	4	4	6	3	6	2	2	2			Kif14	284.655	0.375076	0.105436	3.55738	0.00037457	0.00326887
ENSMUSG00000106165	RP23-125A3.6	0	0	0	0	0	0	0	0			Ankrd42	945.9	-0.335695	0.0706635	-4.75062	2.02795659185699e-06	3.30337244304726e-05
ENSMUSG00000106164	RP24-292F8.1	6	8	7	6	7	8	8	9			Slc7a1	2013.88	-0.619985	0.135653	-4.57038	4.86849586177636e-06	7.35122673900588e-05
ENSMUSG00000106163	SNORA50	0	0	0	0	0	0	0	0			Lonp1	6957.12	0.581292	0.0341183	17.0376	4.32452184371828e-65	1.19219204464324e-62
ENSMUSG00000106162	RP24-337A2.1	0	0	0	0	0	0	0	0			Ramp3	874.506	-0.564063	0.0603124	-9.35236	8.57156139262342e-21	6.55292266969677e-19
ENSMUSG00000106161	RP24-95J4.1	0	0	0	0	0	0	0	0			Fam117b	5915.5	0.268232	0.035627	7.52888	5.11758012569331e-14	2.39368561406143e-12
ENSMUSG00000106160	RP23-358F24.3	0	0	0	0	0	0	0	0			Tet2	10360.8	0.380246	0.0343477	11.0705	1.7442024724184e-28	1.93510756010077e-26
ENSMUSG00000106159	RP23-460F15.1	0	0	0	0	0	0	0	0			Slc19a2	1444.39	0.642009	0.0627014	10.2392	1.32377086605312e-24	1.21646519736548e-22
ENSMUSG00000106158	RP23-234P16.4	0	0	4	4	0	2	0	0			Catsperd	134.835	0.8464	0.148901	5.68431	1.31340909344605e-08	3.28262066693006e-07
ENSMUSG00000106157	RP23-239A13.1	1	2	4	2	3	6	11	0			Tex264	4320.89	0.481571	0.0418373	11.5106	1.16723771506489e-30	1.37908378088348e-28
ENSMUSG00000106156	RP23-299O17.5	0	0	0	0	0	0	0	0			Snrnp25	501.884	0.424647	0.0787787	5.39039	7.03066323163249e-08	1.5638498471828e-06
ENSMUSG00000106155	RP23-425N17.5	0	0	0	0	0	0	0	0			Ppp1r13l	822.348	0.682063	0.0729665	9.34762	8.96404885886854e-21	6.82430414172021e-19
ENSMUSG00000106154	mmu-mir-7232	0	0	0	1	0	0	0	0			Mthfd1l	1990.5	1.60243	0.063685	25.1618	1.04951691884109e-139	7.63838413532545e-137
ENSMUSG00000106153	RP23-72O23.3	0	2	0	0	0	0	2	4			Rundc3b	1839.46	0.273909	0.0556783	4.9195	8.67657557110028e-07	1.54926685491825e-05
ENSMUSG00000106152	AC079956.1	0	0	0	0	0	0	0	0			Pvr	1417.18	0.283445	0.0596316	4.75327	2.00150619228834e-06	3.27200405828269e-05
ENSMUSG00000106151	AL731548.1	0	1	0	0	0	0	0	0			Prdm13	1252.94	0.325819	0.0664045	4.90659	9.26746309666936e-07	1.64188404132326e-05
ENSMUSG00000106150	RP23-412L13.5	0	0	0	0	0	0	0	0			Plekha4	572.632	0.478418	0.093234	5.13137	2.87639083676063e-07	5.75120123899556e-06
ENSMUSG00000106149	RP23-167C5.1	13	4	2	9	4	6	5	2			Akap9	12663.6	0.269027	0.029157	9.22686	2.78691405449678e-20	2.0867449062374e-18
ENSMUSG00000106148	RP23-307D8.8	0	0	0	0	0	0	0	0			Gas8	1726.46	-0.332747	0.0479118	-6.94499	3.78477963758709e-12	1.47460525708559e-10
ENSMUSG00000106147	U3	0	0	0	0	0	0	0	0			Ccbl2	267.639	-0.450674	0.137048	-3.28843	0.00100747	0.00738552
ENSMUSG00000106146	RP24-340K5.3	0	0	0	0	0	0	0	0			Pnrc1	4624.97	0.347227	0.0361055	9.61703	6.7761204558312e-22	5.5788014341108e-20
ENSMUSG00000106145	mmu-mir-7073	0	1	0	0	0	0	0	0			Bmf	1440.64	0.35833	0.0970989	3.69036	0.000223935	0.00210243
ENSMUSG00000106144	RP24-121I11.1	0	0	0	0	0	0	0	0			Bub1b	1398.62	0.39989	0.107422	3.7226	0.000197179	0.00188527
ENSMUSG00000106143	RP23-381I16.4	1	0	0	0	0	0	0	0			Zfp292	13321.8	0.478112	0.0330516	14.4656	1.99754251177886e-47	3.99398747272707e-45
ENSMUSG00000106142	RP23-167H23.3	0	0	0	0	0	0	0	0			Mettl20	240.821	0.45145	0.113312	3.98414	6.77253023476962e-05	0.000753423
ENSMUSG00000106141	RP24-349N15.6	0	0	0	0	0	0	0	0			Urb1	2001.85	-0.347573	0.0499638	-6.9565	3.48838565186911e-12	1.37086775239219e-10
ENSMUSG00000106140	RP24-363L5.1	0	0	0	0	0	0	0	1			Eva1c	266.012	0.36268	0.107166	3.38428	0.000713643	0.00556807
ENSMUSG00000106139	RP23-304A10.2	1	2	2	16	2	0	8	4			Dnajc28	2172.47	-0.386647	0.0543918	-7.10855	1.17269852648431e-12	4.83837861437235e-11
ENSMUSG00000106138	AC103353.1	0	0	0	0	0	0	0	0			Fbxl5	22021.1	0.362092	0.0273346	13.2467	4.71567195381493e-40	7.66086171425559e-38
ENSMUSG00000106137	RP23-347G20.6	0	0	0	0	0	2	0	1			Kcne2	4005.02	0.40717	0.0676642	6.01751	1.77124226341034e-09	4.96575546729601e-08
ENSMUSG00000106136	RP24-506B15.3	1	1	3	2	7	3	0	3			Cfap70	778.194	0.991978	0.119806	8.27984	1.23340178305214e-16	7.03502991932089e-15
ENSMUSG00000106135	RP23-6C10.3	4	10	8	19	4	11	8	16			Igfbp2	994.9	0.428233	0.0802634	5.33535	9.53603719480742e-08	2.08794460601108e-06
ENSMUSG00000106134	RP23-62L19.5	0	0	0	2	0	0	0	0			Adk	2472.59	0.940651	0.0482027	19.5145	8.27136931430941e-85	2.95093264066392e-82
ENSMUSG00000106133	RP23-451E8.2	43	40	73	58	48	50	46	51			Adgrl4	949.184	0.574824	0.0965057	5.95637	2.57901197398282e-09	7.09911087240807e-08
ENSMUSG00000106132	RP23-227D7.5	0	0	0	0	0	0	0	0			Ak5	747.576	0.972993	0.0730724	13.3155	1.88186701696322e-40	3.08473606969782e-38
ENSMUSG00000106131	RP23-117I19.2	0	0	0	0	0	0	0	0			St6galnac5	756.021	0.273353	0.0750337	3.64307	0.000269404	0.00245704
ENSMUSG00000106130	AC123608.1	0	1	0	0	3	0	2	0			Pdk2	4543.11	0.266927	0.0538218	4.95947	7.06868082894482e-07	1.28872392467586e-05
ENSMUSG00000106129	RP23-381G13.4	0	0	0	0	0	0	0	0			Zfp653	1913.71	0.606419	0.0462573	13.1097	2.89788416129394e-39	4.46839002667315e-37
ENSMUSG00000106128	RP24-423B3.1	0	0	0	0	0	0	0	0			Ctu1	546.884	-0.361642	0.0849814	-4.25554	2.08543249895137e-05	0.000269301
ENSMUSG00000106127	RP23-430G6.3	0	0	0	0	0	0	0	0			Baiap2l1	166.127	0.890624	0.176717	5.03985	4.65902173218685e-07	8.9232526754884e-06
ENSMUSG00000106126	RP24-201P24.1	0	0	0	0	0	0	0	0			Stap2	122.008	0.488616	0.150322	3.25046	0.00115219	0.008218
ENSMUSG00000106125	RP24-565B3.3	0	0	0	0	0	0	0	2			Angptl6	382.047	0.422598	0.0934247	4.52341	6.08525640715533e-06	8.93633900953925e-05
ENSMUSG00000106124	RP23-211L5.7	0	0	0	0	0	0	0	0			Rassf7	513.417	0.307593	0.0770606	3.99158	6.56348197512581e-05	0.000735814
ENSMUSG00000106123	RP24-330A11.12	0	0	2	0	2	1	2	0			Ciart	1932.15	0.544948	0.0553248	9.84998	6.85552811646182e-23	5.77483028143625e-21
ENSMUSG00000106122	RP24-134B9.3	0	0	0	0	0	0	0	0			Jarid2	9162.89	0.323019	0.0298606	10.8176	2.84222332130856e-27	2.98926319833579e-25
ENSMUSG00000106121	RP23-63A19.3	0	0	0	0	0	0	0	0			Egr1	1923.34	0.799694	0.214357	3.73066	0.000190979	0.00183564
ENSMUSG00000106120	RP23-3L20.6	1025	887	1111	1026	1026	1026	1042	1297			Higd1a	6101.78	1.24719	0.0516438	24.1499	7.48737042234488e-129	5.23971941671404e-126
ENSMUSG00000106119	RP24-380G1.2	0	0	0	0	0	0	0	0			Pth2	21.6042	-2.09202	0.483758	-4.32451	1.52869516667942e-05	0.000204519
ENSMUSG00000106118	RP23-451E8.3	0	0	0	0	0	0	0	0			Atg9b	174.657	0.869412	0.154528	5.62626	1.84158463171681e-08	4.54032958998473e-07
ENSMUSG00000106117	RP24-174D10.5	0	0	0	0	0	0	0	0			Ccdc155	286.149	0.358521	0.102869	3.48523	0.000491713	0.00411155
ENSMUSG00000106116	RP23-234P16.2	14	14	25	23	8	22	14	14			Fau	4723.96	0.568109	0.0570907	9.951	2.49653400196744e-23	2.15281687989562e-21
ENSMUSG00000106115	RP23-50I16.3	4	2	2	8	1	2	2	6			F11r	429.087	0.367943	0.0963646	3.81824	0.000134407	0.00135487
ENSMUSG00000106114	RP23-48L9.2	0	0	0	0	0	0	0	0			Pgap3	3092.31	0.267179	0.0512636	5.21187	1.86951442049787e-07	3.91436304729099e-06
ENSMUSG00000106113	RP23-267P6.1	0	0	0	0	0	0	0	0			Prkab2	7599.54	1.11487	0.0537448	20.7439	1.39306413239101e-95	5.89460509043124e-93
ENSMUSG00000106112	RP23-6A14.10	0	0	3	0	0	1	0	0			Prdm1	1858.92	0.30834	0.0616796	4.99906	5.76102834245447e-07	1.07952534182244e-05
ENSMUSG00000106111	RP23-67B9.2	0	0	0	0	0	0	0	0			Snrk	13749.6	0.573032	0.0326772	17.5361	7.59144820099577e-69	2.26436721339538e-66
ENSMUSG00000106110	RP23-18K20.2	4	2	0	6	2	6	2	5			Ccdc50	7551.62	0.282874	0.0365968	7.72948	1.07983069388339e-14	5.31014039870493e-13
ENSMUSG00000106109	RP24-273H20.3	0	0	0	0	0	0	0	0			Galnt11	3250.27	0.29273	0.0452383	6.47085	9.74529730828306e-11	3.22392153680382e-09
ENSMUSG00000106108	RP23-316M11.10	0	2	0	0	0	0	0	0			Rnf144b	3209.8	0.467734	0.0455393	10.271	9.52128378112255e-25	8.92988445348066e-23
ENSMUSG00000106107	RP23-381G13.3	0	0	0	0	0	0	0	0			Igsf9	9948.16	-0.392601	0.0469621	-8.35996	6.27395723550153e-17	3.63549846815129e-15
ENSMUSG00000106106	Rn18s-rs5	11	7	12	20	19	7	24	7			Rara	2396.64	0.375356	0.0456465	8.22311	1.98298658902047e-16	1.11359385763048e-14
ENSMUSG00000106105	RP24-274H19.1	0	0	0	2	2	0	0	0			Nufip2	8982.28	-0.358155	0.0373853	-9.58011	9.69443444100375e-22	7.8745640470564e-20
ENSMUSG00000106104	RP23-234P16.3	0	2	0	0	0	0	0	0			Rtkn2	1966.58	0.299148	0.060991	4.90478	9.35303203193014e-07	1.65543207997051e-05
ENSMUSG00000106103	RP24-317M4.1	104	98	127	74	118	82	95	88			3110057O12Rik	4233.44	1.0717	0.0462624	23.1657	1.00967014847764e-118	6.33480977639678e-116
ENSMUSG00000106102	RP23-147H4.1	0	0	0	0	0	0	0	0			Rpl10a	4997.15	-0.43523	0.0455138	-9.56259	1.14850786062004e-21	9.20577115593905e-20
ENSMUSG00000106101	RP23-37G19.3	0	0	0	0	1	0	1	0			Rgs22	470.021	0.896496	0.10021	8.94616	3.68079968694417e-19	2.57585193476727e-17
ENSMUSG00000106100	RP24-230D18.1	2	2	0	0	0	0	0	0			Kcnk2	251.031	0.489001	0.12838	3.80901	0.000139523	0.00139946
ENSMUSG00000106099	RP23-235E15.6	1662	1436	1558	1688	1395	1225	1584	1512			BC022687	1365.41	-0.381334	0.0506811	-7.52418	5.30510674573109e-14	2.46870632323727e-12
ENSMUSG00000106098	Igkv14-118-2	0	0	0	0	0	0	0	0			Fbxo27	2583.43	-0.359382	0.0509184	-7.05801	1.6890290915442e-12	6.92159556771324e-11
ENSMUSG00000106097	RP23-455A10.3	0	0	0	0	0	0	0	0			Kdm6a	5903.24	0.657452	0.181617	3.61999	0.000294612	0.00264845
ENSMUSG00000106096	AC116677.4	0	0	1	0	0	1	0	0			Fgf2	2486.78	0.370218	0.0715467	5.1745	2.28523106113686e-07	4.6824075627686e-06
ENSMUSG00000106095	RP23-349J3.1	0	0	0	0	0	0	0	0			Cfap61	2407.94	0.308921	0.0452643	6.82483	8.80312944698476e-12	3.25554756682699e-10
ENSMUSG00000106094	RP23-301O12.1	2	2	2	0	2	0	0	3			Hspb6	4644.57	-0.501943	0.0482589	-10.401	2.45229125600684e-25	2.33609630382432e-23
ENSMUSG00000106093	RP23-169H9.6	9	2	8	7	8	6	4	4			Sun1	8694.77	0.278628	0.0323085	8.62398	6.46666293309133e-18	4.11401860376212e-16
ENSMUSG00000106092	RP23-3L20.3	4	6	0	3	4	0	2	0			Greb1	2078.05	0.320843	0.0524212	6.12048	9.32929399880127e-10	2.71160550013082e-08
ENSMUSG00000106091	CR974487.1	0	0	0	0	0	0	0	0			Prss56	473.887	1.90529	0.145062	13.1344	2.09187770302342e-39	3.25313801765052e-37
ENSMUSG00000106090	RP23-31L10.2	9	6	12	13	26	22	23	20			Tbcc	1510.75	-0.336554	0.0647744	-5.19579	2.0385527219466e-07	4.23124784550406e-06
ENSMUSG00000106089	RP24-321M14.4	27	15	33	23	22	31	45	13			Gpi1	63980.4	0.549933	0.0366224	15.0163	5.74210031330544e-51	1.25876524338063e-48
ENSMUSG00000106088	AC120787.4	0	0	0	0	0	0	0	0			Gadd45a	1596.91	0.537741	0.0639233	8.41228	4.02122103048015e-17	2.37552326784371e-15
ENSMUSG00000106087	RP24-404P10.7	173	181	157	165	138	98	131	126			Macrod1	603.589	0.319345	0.0876621	3.64291	0.000269574	0.00245736
ENSMUSG00000106086	RP24-176P19.3	4	4	6	6	0	8	6	1			Fam69b	675.563	0.276503	0.0680916	4.06075	4.89151297409605e-05	0.000571252
ENSMUSG00000106085	RP23-458I4.1	0	0	0	0	0	0	0	0			Hist1h1c	4537.8	0.563396	0.0643716	8.75225	2.09135575065814e-18	1.37870354649366e-16
ENSMUSG00000106084	RP23-256J12.1	0	0	0	0	0	0	0	0			Tm6sf2	359.085	-0.68112	0.110922	-6.14055	8.22337540085229e-10	2.39782556760429e-08
ENSMUSG00000106083	RP23-77E18.1	0	0	0	0	0	0	0	0			Slc17a3	71.0595	1.12049	0.221893	5.0497	4.42498064474374e-07	8.519843685832e-06
ENSMUSG00000106082	WI1-2065I1.2	1	0	2	2	1	1	0	0			H2-Q4	328.06	0.766002	0.154104	4.97068	6.67187790660922e-07	1.22497294158178e-05
ENSMUSG00000106081	AC084391.1	0	0	0	0	0	0	0	0			Rnf126	2655.29	0.774503	0.0613231	12.6299	1.44496667570937e-36	2.05399755191656e-34
ENSMUSG00000106080	RP23-64J23.7	0	0	0	0	0	0	0	0			Palm	4675.51	0.266077	0.0562741	4.72823	2.26482406256569e-06	3.65323349453747e-05
ENSMUSG00000106079	RP23-453I14.1	0	0	0	0	0	0	0	0			Polr3g	661.469	0.365937	0.0709488	5.15776	2.499236919399e-07	5.08653420005199e-06
ENSMUSG00000106078	RP23-446B17.3	0	0	0	0	0	0	0	0			Dok3	606.481	-0.44169	0.0976675	-4.52238	6.1147474688396e-06	8.97240566093037e-05
ENSMUSG00000106077	RP23-218B2.9	0	0	0	0	0	0	0	0			Thrsp	1081.01	0.279678	0.0697881	4.00753	6.1356053120739e-05	0.000694694
ENSMUSG00000106076	RP23-192C21.2	0	0	0	0	0	0	0	0			Tnfsf9	319.494	1.25324	0.0989106	12.6704	8.62400924743903e-37	1.2453480020409e-34
ENSMUSG00000106075	RP23-235E15.7	0	0	0	0	0	0	0	0			Grhpr	1960.05	1.09616	0.048771	22.4756	7.1851456086056e-112	4.21721691447029e-109
ENSMUSG00000106074	mmu-mir-3969	0	0	0	0	0	0	0	0			Fbxl21	329.856	0.431596	0.0994359	4.34045	1.42194202363778e-05	0.000191931
ENSMUSG00000106073	RP24-370B22.3	6	6	6	4	12	2	6	12			Reep6	32124.1	-0.53497	0.0434998	-12.2982	9.26049451882824e-35	1.22097607079768e-32
ENSMUSG00000106072	RP23-123C15.1	0	0	0	0	0	0	0	0			Stab2	447.761	0.85948	0.111924	7.67913	1.60173257467589e-14	7.75093728623079e-13
ENSMUSG00000106071	RP23-97D22.3	0	0	2	2	2	0	1	6			Crb2	7920.69	-0.360459	0.0360591	-9.99636	1.58102058455441e-23	1.38301295845998e-21
ENSMUSG00000106070	RP24-115G23.1	0	0	0	0	2	0	0	0			Adat3	515.311	-0.705745	0.0816197	-8.64675	5.29865919845174e-18	3.41876255729892e-16
ENSMUSG00000106069	RP23-437C24.1	0	0	0	2	0	0	0	1			Nfkbiz	1552.98	0.519782	0.0776072	6.69759	2.11881003397863e-11	7.51496073454995e-10
ENSMUSG00000106068	RP23-158A20.4	0	2	0	0	0	0	0	0			Amh	231.178	-0.436111	0.127552	-3.41909	0.000628307	0.00501845
ENSMUSG00000106067	RP23-409D19.1	8	0	0	2	2	14	0	0			Pdk3	1842.29	0.277971	0.0575962	4.82621	1.39158869489968e-06	2.37300433961571e-05
ENSMUSG00000106066	Igkv2-105	0	0	0	0	0	0	0	0			Neil2	836.269	0.419738	0.0708886	5.92109	3.19807122417361e-09	8.64619701691513e-08
ENSMUSG00000106065	RP23-50G20.3	0	0	0	0	0	0	0	0			Shc4	381.931	0.849535	0.108315	7.84319	4.39233745803158e-15	2.24490393395743e-13
ENSMUSG00000106064	RP24-338C23.1	0	0	0	0	1	0	0	0			Eva1a	241.401	0.505504	0.152842	3.30737	0.000941767	0.00700837
ENSMUSG00000106063	RP23-333I5.4	0	2	0	0	0	1	1	0			Sncb	20006.5	0.379222	0.0450293	8.42167	3.71155903714138e-17	2.19973344237093e-15
ENSMUSG00000106062	RP23-382L1.4	8	7	6	10	12	2	4	14			Ankrd27	6421.05	0.370439	0.0330326	11.2143	3.4672864715912e-29	3.96775329249069e-27
ENSMUSG00000106061	RP23-298M23.11	2	4	0	0	0	0	2	0			Acot11	2078.21	0.306512	0.0523386	5.85633	4.73203435177286e-09	1.25692503694171e-07
ENSMUSG00000106060	RP23-427D2.1	0	0	0	2	0	0	4	0			Dnaic2	614.842	-0.45212	0.103394	-4.3728	1.22662658393676e-05	0.000167934
ENSMUSG00000106059	RP24-70L3.3	0	0	0	1	0	0	0	0			Tiparp	1804.32	0.763288	0.0565879	13.4885	1.82691025226712e-41	3.10660112523367e-39
ENSMUSG00000106058	RP24-210N1.1	4	5	10	6	5	2	6	2			Zfp418	444.807	-0.375166	0.0976318	-3.84266	0.000121706	0.00124898
ENSMUSG00000106057	RP23-225M12.1	0	0	4	0	0	1	0	0			Zfp395	4648.76	0.767202	0.0507255	15.1246	1.11506488739115e-51	2.50476612667678e-49
ENSMUSG00000106056	RP23-400D9.3	0	0	0	0	1	0	0	0			Uaca	6030.62	1.08519	0.0303906	35.7082	2.95296581749461e-279	7.67560186418777e-276
ENSMUSG00000106055	RP23-469H5.5	4442	4449	4759	4323	4536	4635	4578	4786			Scara3	1358.12	0.269192	0.057658	4.66876	3.0302080966191e-06	4.78184183156848e-05
ENSMUSG00000106054	RP23-282L6.2	0	0	0	0	0	0	0	0			Myo15b	163.798	-0.542336	0.139546	-3.88642	0.000101735	0.0010706
ENSMUSG00000106053	RP23-324D2.1	0	0	0	0	0	0	0	0			Wdr5b	1051.39	-0.996453	0.0574441	-17.3465	2.09642747592295e-67	6.15233837490615e-65
ENSMUSG00000106052	RP23-49B23.2	0	0	0	0	0	0	2	0			Tmem132c	852.44	0.359012	0.0819091	4.38305	1.17029072616981e-05	0.000161314
ENSMUSG00000106051	RP23-105J10.1	0	0	0	0	0	0	0	0			Exosc1	592.955	-0.381785	0.0786444	-4.85457	1.20645970898519e-06	2.09261529122836e-05
ENSMUSG00000106050	RP24-466N11.6	0	1	0	2	1	2	0	0			Tmem132d	2707.87	0.292699	0.0574004	5.09925	3.41001790429023e-07	6.72609406412679e-06
ENSMUSG00000106049	RP23-276C23.2	0	2	0	4	0	0	0	0			Slc25a37	2887.41	-0.402131	0.0557555	-7.21241	5.49718920264374e-13	2.35344370687301e-11
ENSMUSG00000106048	RP23-342M4.5	6	2	2	4	7	2	4	3			Zbed5	107.06	-0.721307	0.174134	-4.14225	3.43912356886665e-05	0.000418281
ENSMUSG00000106047	RP23-354G14.2	1	6	2	3	0	0	2	0			Fancd2	222.386	0.736467	0.147065	5.00778	5.50622316178362e-07	1.03604685034801e-05
ENSMUSG00000106046	AC126052.1	0	0	0	0	0	0	0	0			Vhl	1642.9	-0.503177	0.0556871	-9.03581	1.62797695285989e-19	1.17079212084133e-17
ENSMUSG00000106045	RP24-147H20.2	0	0	0	2	0	0	0	0			Ppargc1b	3325.31	-0.720866	0.0419828	-17.1705	4.41545979396404e-66	1.25530142111212e-63
ENSMUSG00000106044	RP24-390N7.1	0	3	0	0	2	2	2	2			Lrrc24	2892.4	0.349981	0.0398259	8.78777	1.5255655374113e-18	1.0130534654452e-16
ENSMUSG00000106043	RP24-213M16.2	2	2	0	2	5	0	4	0			Piwil2	339.802	-0.324835	0.0985792	-3.29517	0.000983618	0.00724866
ENSMUSG00000106042	RP23-183O3.1	0	0	0	0	0	0	0	0			Igf2bp2	616.284	-0.391469	0.114305	-3.42477	0.000615321	0.00492988
ENSMUSG00000106041	Olfr241-ps1	0	0	0	0	0	0	0	0			Asprv1	176.424	0.754268	0.176312	4.27803	1.88552606117807e-05	0.000245929
ENSMUSG00000106040	RP24-443E20.4	0	0	2	0	1	2	0	0			BC026585	322.94	0.678371	0.136655	4.96411	6.90175575470024e-07	1.26462684750021e-05
ENSMUSG00000106039	Iglc4	0	0	0	0	0	0	0	0			Zbtb1	1999.64	0.398661	0.0537729	7.41378	1.22746151985407e-13	5.43398110796711e-12
ENSMUSG00000106038	RP23-125B15.1	0	2	0	2	0	0	0	0			Lpar6	229.558	0.41719	0.123988	3.36477	0.00076607	0.00590871
ENSMUSG00000106037	RP23-235E15.1	28	30	28	22	32	30	26	16			Pus7l	231.954	-0.449383	0.124414	-3.61201	0.000303834	0.00272194
ENSMUSG00000106036	RP24-404P10.3	0	0	0	0	0	0	0	0			Gstt2	444.953	0.411923	0.0902507	4.56421	5.01385921526641e-06	7.52078882289962e-05
ENSMUSG00000106035	RP23-102H7.7	400	270	324	367	298	263	303	294			Mif	7271.77	0.785244	0.0474633	16.5442	1.76239961249673e-61	4.51645928864479e-59
ENSMUSG00000106034	RP23-307D8.10	0	0	0	0	0	0	0	0			Triobp	4468.71	1.26572	0.0578878	21.865	5.59857773421571e-106	2.82961449650152e-103
ENSMUSG00000106033	RP23-379D24.1	0	0	0	0	0	0	0	0			Vsx1	2760.17	0.368932	0.0753311	4.89747	9.70768489155363e-07	1.71154386242072e-05
ENSMUSG00000106032	RP23-298M23.7	199	194	174	224	99	94	102	133			Gmppa	2976.9	0.378878	0.0465169	8.14496	3.79399984605869e-16	2.10462887801945e-14
ENSMUSG00000106031	RP23-64J23.14	0	0	0	0	0	0	0	0			Inha	1338.63	0.635297	0.0666299	9.53472	1.50289635618748e-21	1.18892170438397e-19
ENSMUSG00000106030	RP23-256A5.4	0	0	0	0	0	0	0	2			Rbm11	246.584	0.391831	0.113985	3.43757	0.000586967	0.00475718
ENSMUSG00000106029	RP24-261K17.1	0	0	0	0	0	0	0	0			Slc16a1	9942.51	0.529251	0.0274531	19.2784	8.15354838041181e-83	2.79912854304892e-80
ENSMUSG00000106028	RP23-203O7.3	117	98	127	132	84	86	97	83			Gng11	479.9	0.78929	0.115925	6.80865	9.85187094517164e-12	3.62863951108093e-10
ENSMUSG00000106027	mmu-mir-669a-4	0	0	0	0	0	0	0	0			Kank1	5079.75	0.27193	0.0396634	6.85592	7.08529910998121e-12	2.65808283105378e-10
ENSMUSG00000106026	RP23-307D8.14	0	0	0	0	0	0	0	0			6820408C15Rik	216.795	1.45892	0.167887	8.68986	3.6287989923834e-18	2.36652321385003e-16
ENSMUSG00000106025	RP23-453M11.4	599	583	563	577	537	579	545	535			Qars	4767.1	-0.336922	0.0336303	-10.0184	1.26557769083383e-23	1.11242444853727e-21
ENSMUSG00000106024	RP24-303G10.1	0	0	2	3	0	0	0	0			Nckipsd	2746.42	0.272385	0.0466956	5.83321	5.43720998346635e-09	1.43793656466817e-07
ENSMUSG00000106023	RP24-293H7.2	0	0	0	0	0	0	0	0			Traip	1997.95	0.269055	0.0769155	3.49807	0.000468646	0.00394404
ENSMUSG00000106022	RP24-277J22.3	23	25	17	16	26	12	15	17			Aste1	537.642	-0.424013	0.080778	-5.24912	1.52830751601611e-07	3.24266472271916e-06
ENSMUSG00000106021	AC157511.1	0	0	0	0	0	0	0	0			Nphp3	2086.36	0.705364	0.0653968	10.7859	4.01249422417962e-27	4.12470804570329e-25
ENSMUSG00000106020	RP23-134K6.3	0	0	0	0	0	0	0	0			Ttc21a	516.809	-1.02811	0.0776712	-13.2368	5.38237418335906e-40	8.66657506780692e-38
ENSMUSG00000106019	RP24-487F9.4	101	88	83	96	100	90	124	91			Atr	3928.9	0.295962	0.0381342	7.76107	8.42142404980354e-15	4.18655220180807e-13
ENSMUSG00000106018	RP24-176M3.1	0	0	0	0	0	0	0	2			Ctsh	1028.49	0.291307	0.0743795	3.9165	8.98441298151891e-05	0.000962473
ENSMUSG00000106017	AC121784.1	0	0	0	0	0	0	0	0			Ulk3	3768.93	0.696392	0.0389753	17.8675	2.11248715698983e-71	6.40611730357165e-69
ENSMUSG00000106016	Igkv4-56	0	0	0	0	0	0	0	0			Pkm	141808	0.441739	0.0312734	14.1251	2.66149450376972e-45	4.94141760164185e-43
ENSMUSG00000106015	WI1-2285D16.1	0	0	0	0	2	0	0	0			Crabp1	624.947	1.46929	0.0879523	16.7055	1.1945541514632e-62	3.19631070380483e-60
ENSMUSG00000106014	AL593843.1	0	0	0	0	0	0	0	0			Paqr5	164.445	0.546411	0.162537	3.36176	0.000774465	0.0059583
ENSMUSG00000106013	RP24-543J12.1	1	5	2	0	2	4	0	6			Htr3a	237.957	0.863543	0.209545	4.12105	3.77155211661225e-05	0.000453259
ENSMUSG00000106012	RP23-48L9.4	0	0	0	0	0	0	0	0			Calml4	277.188	1.98881	0.361673	5.49891	3.82152715082147e-08	8.98355122857839e-07
ENSMUSG00000106011	RP24-186A10.2	0	0	0	0	0	0	0	0			Mns1	333.392	-1.02359	0.103281	-9.91067	3.74115338204794e-23	3.19578806508743e-21
ENSMUSG00000106010	RP24-296L6.2	0	0	0	0	0	0	4	0			Dock6	1597.12	0.806942	0.0911878	8.84923	8.81288943072473e-19	6.05096313932213e-17
ENSMUSG00000106009	RP24-332L11.2	0	2	0	0	4	0	0	1			Bcl2l10	67.1474	0.888126	0.220733	4.02353	5.73325817225716e-05	0.000656229
ENSMUSG00000106008	RP23-334N1.5	0	0	0	0	0	0	0	0			Mcam	571.052	0.493962	0.138663	3.56232	0.000367592	0.00321554
ENSMUSG00000106007	SNORA43	0	0	0	0	0	0	0	0			Robo4	313.167	0.404733	0.106737	3.79187	0.000149517	0.00148659
ENSMUSG00000106006	RP24-352B14.3	0	0	0	0	0	0	0	0			Slc37a4	2882.21	1.0321	0.133657	7.722	1.14516124869904e-14	5.6162288194283e-13
ENSMUSG00000106005	Gm29151	1	0	0	0	0	0	0	0			Pus3	1329.98	-0.369455	0.0507527	-7.27951	3.35029827370293e-13	1.45139707357202e-11
ENSMUSG00000106004	RP24-152F23.2	2	0	0	0	1	0	0	0			Plet1	88.2582	1.60423	0.297117	5.39931	6.68972295890508e-08	1.49716493526787e-06
ENSMUSG00000106003	RP23-227D7.2	0	0	0	0	0	0	0	0			Tirap	753.985	-0.369684	0.0784615	-4.71166	2.45703069633889e-06	3.94229925219454e-05
ENSMUSG00000106002	RP24-537K9.2	0	0	0	0	0	0	0	0			Grik4	306.757	0.388474	0.103057	3.76949	0.000163579	0.00160535
ENSMUSG00000106001	RP23-446O11.1	0	0	0	0	0	0	0	0			Egln1	15449.7	2.27365	0.0334142	68.0444	0	0
ENSMUSG00000106000	RP23-149I5.1	0	0	0	0	0	0	0	0			Sprtn	878.988	-0.516034	0.0665614	-7.75275	8.99224312677102e-15	4.44602890466301e-13
ENSMUSG00000105999	RP24-224N3.9	0	0	0	0	0	0	0	0			2310022B05Rik	2172.39	0.523702	0.0474758	11.0309	2.71080728598084e-28	2.98928112535887e-26
ENSMUSG00000105998	AC122367.1	0	1	7	5	1	0	1	1			Agt	431.433	1.09703	0.127897	8.57741	9.70304070992928e-18	6.02548893232639e-16
ENSMUSG00000105997	AL713977.1	0	0	0	0	0	0	0	0			Urb2	1310.97	-0.369936	0.0573935	-6.44561	1.15135900492718e-10	3.74758087560825e-09
ENSMUSG00000105996	RP23-261D18.1	2	2	4	0	0	0	0	0			Bcar1	3567.06	0.709919	0.0481583	14.7414	3.49594832898306e-49	7.22827043702804e-47
ENSMUSG00000105995	RP23-261M19.2	0	0	0	0	0	0	0	0			Cdh5	520.49	0.368896	0.104582	3.52732	0.000419782	0.00359602
ENSMUSG00000105994	RP23-195A18.4	0	0	0	0	0	0	0	0			1700030J22Rik	1052.7	-0.519804	0.0618308	-8.40688	4.21055758876748e-17	2.4793234733859e-15
ENSMUSG00000105993	RP23-280E8.2	4	0	0	2	2	0	2	0			Cdh13	850.707	0.384611	0.0625865	6.14527	7.98270765819219e-10	2.33138628957957e-08
ENSMUSG00000105992	RP23-453M11.3	1	5	10	0	5	12	6	4			Mast3	2454.83	0.306034	0.0613107	4.99152	5.99065418177874e-07	1.11494869125324e-05
ENSMUSG00000105991	RP23-136A1.2	1	0	1	0	0	0	1	0			Mt3	509.379	0.408529	0.105177	3.88419	0.00010267	0.00107857
ENSMUSG00000105990	WI1-1749A12.1	0	0	0	0	0	0	0	0			Cbln1	608.447	0.325877	0.0989729	3.29259	0.000992685	0.00730218
ENSMUSG00000105989	Igkv13-73-1	0	0	0	0	0	0	0	0			Nek1	5443.09	0.289905	0.0343825	8.43176	3.40508967540454e-17	2.03133136537658e-15
ENSMUSG00000105988	AC120787.3	0	0	0	0	0	0	0	0			Sap30	621.178	0.609558	0.0736598	8.27532	1.28115512576492e-16	7.26870569560405e-15
ENSMUSG00000105987	RP23-110C17.2	365	317	275	357	134	120	296	159			Galnt7	7687.03	0.290796	0.0408806	7.1133	1.13303858725503e-12	4.69604489637932e-11
ENSMUSG00000105986	RP24-180F7.2	2	2	6	4	4	2	9	4			Klhl2	3183.28	0.603903	0.0429338	14.0659	6.15169529448323e-45	1.11930095883122e-42
ENSMUSG00000105985	RP23-378O9.1	4	10	4	8	8	8	6	2			Cnot7	11022.8	0.420457	0.0288416	14.5781	3.86908387328024e-48	7.82199789714821e-46
ENSMUSG00000105984	AC105950.1	0	0	0	0	0	0	0	0			Plekha2	6172.82	1.09059	0.0360568	30.2466	5.78746171697349e-201	8.10022045694867e-198
ENSMUSG00000105983	RP23-140B23.1	65	69	41	52	58	47	42	41			Agpat5	8710.75	0.407627	0.0393517	10.3585	3.82753299244203e-25	3.6271855623689e-23
ENSMUSG00000105982	mmu-mir-6896	0	0	0	0	0	0	0	0			Angpt2	259.999	0.483306	0.121314	3.98392	6.77883660633406e-05	0.000753457
ENSMUSG00000105981	RP24-372J15.5	48	54	66	66	83	70	94	77			Fam3a	3253.2	0.46619	0.0386812	12.0521	1.89030979906853e-33	2.37201288234841e-31
ENSMUSG00000105980	RP24-72E12.2	33	41	54	28	30	32	24	29			Piga	1392.32	0.484708	0.0514943	9.41284	4.82907545681463e-21	3.72309440409924e-19
ENSMUSG00000105979	RP23-214I6.2	0	2	0	0	0	0	4	4			Mtm1	1240.24	0.402283	0.0838907	4.79532	1.6241495949272e-06	2.72363150964981e-05
ENSMUSG00000105978	RP23-307D8.4	0	0	0	0	0	0	0	0			Slc7a3	434.758	-0.532562	0.124152	-4.28959	1.79003867845021e-05	0.000234822
ENSMUSG00000105977	RP23-137P16.1	2	3	8	6	2	6	1	2			Glt28d2	863.006	0.719381	0.0890741	8.0762	6.68137590516788e-16	3.63974953875837e-14
ENSMUSG00000105976	RP23-395B13.2	21	28	35	22	23	12	13	25			Itm2a	1483.91	0.308985	0.0674654	4.57991	4.65180412361347e-06	7.06507312430276e-05
ENSMUSG00000105975	RP24-372J8.3	0	0	0	0	0	0	0	0			Slc38a5	98.3912	0.96615	0.196595	4.91441	8.90481679749766e-07	1.58535363630597e-05
ENSMUSG00000105974	RP23-187D22.9	0	2	1	1	2	0	2	0			Pim2	1404.08	0.333769	0.0582737	5.72761	1.01853444834073e-08	2.58830087815079e-07
ENSMUSG00000105973	RP24-188G23.3	0	0	0	0	0	0	0	0			Slc9a9	484.046	0.282993	0.0870826	3.2497	0.00115525	0.00823619
ENSMUSG00000105972	mmu-mir-1843a	0	0	0	0	0	0	0	0			Slc6a14	35.0911	1.81869	0.423329	4.29616	1.73785106384074e-05	0.000229298
ENSMUSG00000105971	RP23-372C7.8	0	0	0	0	0	0	1	0			Crym	1693.72	0.366702	0.0749868	4.89022	1.00721496683671e-06	1.76723976100231e-05
ENSMUSG00000105970	RP23-407I6.5	4	0	6	9	2	6	6	4			Cckbr	512.377	0.385987	0.095217	4.05377	5.03995382388803e-05	0.000586228
ENSMUSG00000105969	RP24-260H22.1	2	1	1	0	1	0	2	0			Ears2	898.523	-0.42159	0.0623291	-6.76393	1.34296569322656e-11	4.88705215765147e-10
ENSMUSG00000105968	Igkv13-71-1	0	0	0	0	0	0	0	0			Plk1	196.943	0.908989	0.125919	7.21885	5.24306975718232e-13	2.24994467528142e-11
ENSMUSG00000105967	BX530055.1	0	0	0	0	0	0	0	0			Prss8	20.9268	1.50957	0.464194	3.25202	0.00114589	0.00819231
ENSMUSG00000105966	RP24-409P22.1	2	0	1	0	0	0	0	0			Myo7a	2934.46	0.557306	0.0742487	7.50594	6.09913831109725e-14	2.78828697413102e-12
ENSMUSG00000105965	RP23-302F24.1	0	0	0	0	0	0	0	0			Slco2b1	338	0.460723	0.130753	3.5236	0.00042572	0.00363767
ENSMUSG00000105964	mmu-mir-219c	0	0	0	0	0	0	0	0			Cd19	56.7406	0.789598	0.230257	3.42919	0.000605376	0.00486988
ENSMUSG00000105963	RP23-339J4.3	0	0	0	0	0	0	0	0			Ppme1	8982.9	0.306006	0.0316212	9.67726	3.76662682344025e-22	3.11517159329525e-20
ENSMUSG00000105962	RP24-421E18.7	1	2	4	0	0	4	4	6			Plekhb1	48071.9	0.705694	0.033787	20.8866	7.09572832062793e-97	3.07397087604346e-94
ENSMUSG00000105961	RP23-89M15.15	0	0	0	0	0	0	0	0			Tbx6	141.754	-0.758844	0.170785	-4.44327	8.86019753599463e-06	0.000125164
ENSMUSG00000105960	RP23-3L20.5	1	0	3	8	1	4	2	7			Aldoa	129990	0.530775	0.0390227	13.6017	3.91286408249859e-42	6.78043447438685e-40
ENSMUSG00000105959	RP23-307M9.2	0	0	0	0	0	0	2	0			Mvp	469.402	0.36609	0.096457	3.79536	0.000147427	0.00146822
ENSMUSG00000105958	RP23-309G12.3	2	0	0	4	2	0	2	0			Aen	825.32	-0.439204	0.0890803	-4.93043	8.20508251196224e-07	1.47959837765266e-05
ENSMUSG00000105957	RP23-335C9.1	337	325	325	326	369	359	389	320			Blm	976.334	0.324106	0.0575527	5.63147	1.78682892620071e-08	4.41140962537085e-07
ENSMUSG00000105956	Trav5n-2	0	0	0	0	0	0	0	0			Prmt8	1653.49	0.282651	0.0642261	4.40088	1.07814839428375e-05	0.000149862
ENSMUSG00000105955	Igkv12-40	0	0	0	0	0	0	0	0			Necap1	11846	0.278321	0.0320033	8.69664	3.41859701548137e-18	2.23745944952099e-16
ENSMUSG00000105954	RP24-299A7.2	7	4	4	7	3	0	3	4			St8sia1	19481.5	0.356287	0.0304612	11.6964	1.32962174069304e-31	1.61283117146066e-29
ENSMUSG00000105953	Trav15d-2-dv6d-2	0	0	0	0	0	0	0	0			Bhlhe41	8303.56	0.769535	0.0363934	21.1449	3.07584794579449e-99	1.39912633434327e-96
ENSMUSG00000105952	RP24-289J19.2	0	0	0	0	0	0	0	0			Lrrc23	181.214	0.572547	0.149843	3.82099	0.000132917	0.00134134
ENSMUSG00000105951	AC102232.1	0	0	0	0	0	0	0	0			Aldh1l1	996.84	0.324878	0.0583791	5.56496	2.6220772814188e-08	6.27746001781778e-07
ENSMUSG00000105950	RP23-425I8.2	55	34	65	52	26	30	26	53			Wdr54	918.899	0.422236	0.129544	3.25941	0.00111643	0.00801951
ENSMUSG00000105949	RP23-322I5.3	0	0	0	0	0	0	0	0			Kbtbd8	854.844	-0.394462	0.0706416	-5.58399	2.35064697489854e-08	5.67994976205564e-07
ENSMUSG00000105948	RP24-187P11.5	0	0	0	0	0	1	0	2			Adamts9	326.282	0.480492	0.127737	3.76156	0.000168856	0.00164825
ENSMUSG00000105947	RP23-286M22.1	17	4	12	9	6	10	4	9			Slc13a4	1076.38	0.739177	0.226982	3.25655	0.00112776	0.00808603
ENSMUSG00000105946	RP23-478E6.1	2	0	0	2	0	2	0	2			Cep41	1327.68	-0.418568	0.0534932	-7.8247	5.08876934765373e-15	2.57911304402673e-13
ENSMUSG00000105945	RP24-493L18.4	54	71	69	62	73	58	49	58			Eln	766.237	0.712633	0.0882742	8.07295	6.86187467959303e-16	3.71582767247605e-14
ENSMUSG00000105944	RP23-313F7.2	4	4	4	4	4	2	4	6			Rasl11a	284.449	-0.372746	0.114599	-3.25262	0.00114345	0.00818129
ENSMUSG00000105943	RP24-392E13.1	0	0	2	0	0	0	0	0			Glcci1	459.98	-0.350242	0.0884322	-3.96057	7.47711744107368e-05	0.000818569
ENSMUSG00000105942	RP24-296L6.4	0	2	0	2	0	4	0	0			Fscn1	4773.57	0.274379	0.0412347	6.65408	2.85084067460598e-11	1.00137154583891e-09
ENSMUSG00000105941	RP24-122I22.6	0	0	0	0	0	0	0	0			Oasl2	400.74	0.548247	0.116375	4.71103	2.46466054428746e-06	3.94757910240408e-05
ENSMUSG00000105940	RP23-458G12.1	10	5	15	21	6	8	1	16			Chek2	146.635	0.4719	0.145124	3.2517	0.00114718	0.00819507
ENSMUSG00000105939	RP24-423L4.4	8	0	0	2	8	2	4	6			Ulk1	10411.1	0.790319	0.0327855	24.1057	2.17671034238815e-128	1.46686091406491e-125
ENSMUSG00000105938	RP23-119F18.1	0	0	0	0	0	0	0	0			P2rx2	248.016	1.00111	0.225181	4.44581	8.7562755874383e-06	0.000124081
ENSMUSG00000105937	RP24-349N15.1	0	0	1	0	0	0	0	0			Sdad1	2519.71	0.391139	0.0434706	8.99778	2.30318190913354e-19	1.63059902088268e-17
ENSMUSG00000105936	RP23-114L12.4	0	2	0	0	0	0	0	0			Dck	2388.31	0.357605	0.0542549	6.5912	4.36290556209734e-11	1.50062507943972e-09
ENSMUSG00000105935	RP23-344O11.3	21	13	9	22	8	15	11	14			Slc30a9	14433	0.356641	0.0275258	12.9566	2.15647385906212e-38	3.29723040887692e-36
ENSMUSG00000105934	RP24-196A21.2	0	0	0	0	0	0	0	0			Agbl5	4374.37	0.81107	0.0370204	21.9087	2.14430200257395e-106	1.11473071248095e-103
ENSMUSG00000105933	RP23-333I5.2	0	0	4	7	4	2	0	0			Fosl2	650.438	-0.536117	0.119057	-4.50303	6.6992953265749e-06	9.75149427736243e-05
ENSMUSG00000105932	mmu-mir-6925	1	0	0	2	0	2	1	0			Bst1	591.517	0.717437	0.216662	3.31132	0.000928569	0.00693283
ENSMUSG00000105931	RP24-363A3.1	0	0	0	0	0	0	0	0			Plch2	45531.8	-0.332102	0.0350173	-9.48395	2.44838335992173e-21	1.9119457181878e-19
ENSMUSG00000105930	RP24-332E15.1	0	0	0	0	0	0	0	0			Pex10	1374.54	-0.422512	0.0637464	-6.62801	3.40234323015433e-11	1.18366415052883e-09
ENSMUSG00000105929	RP23-69J7.1	90	117	100	125	102	106	111	106			Ssu72	6804.18	0.463021	0.0484773	9.5513	1.28083035942941e-21	1.02213633288676e-19
ENSMUSG00000105928	RP23-172K2.4	6	6	4	2	2	0	4	4			Zbtb48	1299.43	-0.369354	0.062712	-5.88969	3.86927882121259e-09	1.03990440401718e-07
ENSMUSG00000105927	BX571892.1	0	0	0	0	0	0	0	0			Kcnab2	29883.3	1.10822	0.0350358	31.6311	1.38185004896697e-219	2.28570560372309e-216
ENSMUSG00000105926	RP24-176O2.4	0	0	2	0	2	0	0	0			Kif17	494.538	0.320627	0.0937544	3.41986	0.000626543	0.00500877
ENSMUSG00000105925	RP24-274H19.3	8	4	6	18	4	10	3	16			Slc2a1	20670.6	0.897931	0.101512	8.84556	9.10689736115879e-19	6.22932321377008e-17
ENSMUSG00000105924	AC034285.4	0	0	0	0	0	0	0	0			Col9a2	1359.7	0.555807	0.0961039	5.7834	7.3205950198807e-09	1.91102189937919e-07
ENSMUSG00000105923	RP24-377E5.1	6	4	0	0	5	6	2	8			Laptm5	202.672	0.494393	0.133695	3.69792	0.000217372	0.00205352
ENSMUSG00000105922	RP23-140B23.2	22	31	36	24	30	36	22	32			Cdkn2c	990.306	1.09171	0.07114	15.346	3.76793466413432e-53	8.56969640174049e-51
ENSMUSG00000105921	RP23-416K11.2	0	0	0	0	0	0	0	0			Dph2	831.07	-0.445291	0.0690887	-6.44522	1.15436009782901e-10	3.7506396392855e-09
ENSMUSG00000105920	RP23-452K12.17	0	0	0	0	0	2	2	0			Ak4	5855.23	1.86438	0.0574016	32.4796	2.0707399124466e-231	4.70963908837072e-228
ENSMUSG00000105919	RP24-296O9.1	0	0	0	0	0	0	0	0			Mllt3	2548.85	0.323153	0.0494972	6.52872	6.63344213481802e-11	2.23097004885423e-09
ENSMUSG00000105918	AC136146.1	0	0	0	0	0	0	0	0			Reck	2010.14	0.279025	0.04367	6.3894	1.66541125523574e-10	5.31616803316041e-09
ENSMUSG00000105917	RP24-337A2.2	2	0	0	2	0	2	2	2			Nr4a3	224.509	-1.52316	0.18588	-8.19432	2.52006248909949e-16	1.41084729197431e-14
ENSMUSG00000105916	RP23-77E18.5	0	0	0	0	0	0	0	0			Col15a1	405.684	0.613605	0.180299	3.40327	0.000665855	0.0052675
ENSMUSG00000105915	Igkv12-42	0	0	0	0	0	0	0	0			5830415F09Rik	389.279	0.419316	0.0962431	4.35684	1.31954669037105e-05	0.000179307
ENSMUSG00000105914	RP23-173L24.3	0	0	0	0	0	0	0	0			1700003M02Rik	443.036	-0.5577	0.0886293	-6.29251	3.12383091686915e-10	9.60103100210036e-09
ENSMUSG00000105913	mmu-mir-5121	0	0	0	0	0	0	0	0			Rragd	4491.45	0.315727	0.0494202	6.38863	1.67374723302165e-10	5.33342047370034e-09
ENSMUSG00000105912	RP24-482F14.1	5	6	5	7	8	5	10	14			Asph	7875.27	0.357771	0.0305781	11.7003	1.27063168747049e-31	1.55162037271984e-29
ENSMUSG00000105911	snopsi28S-3327	1	0	2	0	0	0	1	0			Rorc	501.25	0.374148	0.0871698	4.29218	1.76930164522252e-05	0.000232604
ENSMUSG00000105910	RP23-194E5.1	3	0	0	0	0	0	0	2			Pmf1	487.332	-0.336774	0.0855617	-3.93603	8.28402420149868e-05	0.000897189
ENSMUSG00000105909	RP23-348H21.2	0	0	0	0	0	0	0	0			Pla2g12a	1051.02	0.294896	0.0586641	5.02686	4.98579217317348e-07	9.46936206585506e-06
ENSMUSG00000105908	mmu-mir-6920	5	1	1	3	2	1	2	2			Casp6	377.908	0.531618	0.107156	4.96117	7.00713557004257e-07	1.27878467098219e-05
ENSMUSG00000105907	RP23-134K6.2	0	0	0	0	2	0	0	0			Kcnc4	1716.9	0.529722	0.0681706	7.77053	7.81571020698041e-15	3.91754400044101e-13
ENSMUSG00000105906	Iglc1	0	0	0	0	0	0	0	0			Syt6	2046.62	0.278847	0.053775	5.18543	2.15519076157889e-07	4.44096216386498e-06
ENSMUSG00000105905	RP24-324D14.5	0	1	0	0	0	4	0	0			P2ry1	723.825	0.295734	0.0705245	4.19336	2.74855836943947e-05	0.000344897
ENSMUSG00000105904	mmu-mir-24-1	23	33	39	23	32	31	37	26			Ccna2	2397.65	-0.560696	0.058561	-9.57457	1.0228360535229e-21	8.27133421948851e-20
ENSMUSG00000105903	RP24-390N7.3	0	0	0	0	0	0	0	0			Col9a3	1770.89	0.459258	0.0833373	5.51084	3.57126965557789e-08	8.4498376311105e-07
ENSMUSG00000105902	AC155839.1	0	0	0	0	0	0	0	0			Fam110a	1096.93	0.463333	0.065759	7.04593	1.84229181118697e-12	7.46559009009954e-11
ENSMUSG00000105901	RP23-301L9.8	0	0	0	0	0	0	0	0			Cd93	771.427	0.841299	0.137464	6.12012	9.35027918505177e-10	2.71337049078177e-08
ENSMUSG00000105900	RP24-271G16.2	0	0	0	0	0	0	0	0			Pdyn	863.727	0.342282	0.0601287	5.6925	1.25193950825384e-08	3.14193646243842e-07
ENSMUSG00000105899	AC120787.2	0	0	0	0	0	0	0	0			Bcl2l11	1590.72	0.361392	0.0492997	7.3305	2.2929391476186e-13	1.00530187448001e-11
ENSMUSG00000105898	RP23-140B24.1	0	0	0	0	0	0	0	0			Acoxl	219.877	1.40474	0.133438	10.5272	6.47096704252339e-26	6.26272581588899e-24
ENSMUSG00000105897	RP23-67B9.3	0	0	0	0	0	0	0	0			Hdc	324.824	-1.23991	0.177937	-6.96826	3.20888886938264e-12	1.26650179996566e-10
ENSMUSG00000105896	RP23-477N9.5	28	23	23	33	34	25	25	38			Smox	1160.44	0.395276	0.0861012	4.59082	4.41500275529498e-06	6.73917576615706e-05
ENSMUSG00000105895	RP23-407I6.2	167	139	207	166	130	120	124	108			Rad51	277.534	-0.529461	0.11338	-4.6698	3.01495865077166e-06	4.77018892615568e-05
ENSMUSG00000105894	RP23-394P9.1	2	0	0	0	1	0	0	0			Tyro3	1136.41	-0.415	0.0966222	-4.29508	1.74628760740667e-05	0.000230244
ENSMUSG00000105893	Wdr46-ps	8	10	6	6	4	0	6	6			Ehd4	2599.54	-0.369987	0.0525019	-7.04712	1.82654283746379e-12	7.41829172492271e-11
ENSMUSG00000105892	RP24-174D10.6	2	0	4	4	0	4	2	2			Jag1	10339.7	-0.432515	0.0315238	-13.7203	7.67696824507116e-43	1.36943565901049e-40
ENSMUSG00000105891	RP23-63A19.1	0	2	0	0	0	0	2	0			Meis2	9068.09	0.332829	0.0373034	8.92221	4.57089457735584e-19	3.18649144961646e-17
ENSMUSG00000105890	RP24-230N16.2	0	0	2	0	2	0	0	0			Lrp2	2358.83	0.77683	0.130663	5.9453	2.75944364464608e-09	7.56145739673727e-08
ENSMUSG00000105889	RP24-404P10.9	0	0	0	0	0	1	0	0			Egfl7	494.885	0.438734	0.111857	3.92227	8.77188564712039e-05	0.000943847
ENSMUSG00000105888	RP23-423C8.4	0	0	0	0	0	0	2	0			Ttll11	1106.79	0.327347	0.0632684	5.17395	2.2920167478463e-07	4.69102865321299e-06
ENSMUSG00000105887	Trav5d-3	0	0	0	0	0	0	0	0			Lamc3	463.617	0.383457	0.100938	3.79892	0.000145327	0.00144889
ENSMUSG00000105886	SCARNA4	0	0	0	0	0	0	0	0			1700007K13Rik	88.7052	-1.26617	0.196132	-6.45568	1.07735559965368e-10	3.53835471763513e-09
ENSMUSG00000105885	RP24-173D2.9	0	0	0	0	0	0	0	0			Eng	772.129	0.370208	0.107045	3.45844	0.000543317	0.00445902
ENSMUSG00000105884	SNORA50	0	0	0	0	0	0	0	0			Pfkfb3	5147.05	0.852999	0.0531282	16.0555	5.23285262762478e-58	1.32238546610601e-55
ENSMUSG00000105883	Igkv4-65	0	0	0	0	0	0	0	0			Mllt10	6706.05	0.414011	0.0420935	9.83552	7.91611075757224e-23	6.63749471124548e-21
ENSMUSG00000105882	RP23-14C8.1	0	0	0	0	0	0	0	0			Rgs5	7729.56	0.27013	0.0687748	3.92775	8.57450394996089e-05	0.000925345
ENSMUSG00000105881	RP23-371A16.3	65	56	38	54	56	56	61	69			Hsd17b7	953.212	-0.326675	0.0708793	-4.60889	4.04826582704628e-06	6.23693452354844e-05
ENSMUSG00000105880	RP23-434M21.2	0	0	0	0	0	0	0	0			Mcm10	379.265	-0.536629	0.0869324	-6.17294	6.70318745570538e-10	1.97034726585718e-08
ENSMUSG00000105879	RP24-291E8.2	16	22	8	18	18	21	14	14			Irf6	135.913	1.07319	0.157611	6.8091	9.82094726934022e-12	3.62458692830924e-10
ENSMUSG00000105878	AC156028.2	1	2	1	2	2	2	2	2			Slc30a10	577.031	0.29861	0.0740334	4.03346	5.49626894923798e-05	0.00063254
ENSMUSG00000105877	RP23-358D12.3	0	2	0	0	0	0	0	2			Lrrn2	884.909	0.274406	0.0743223	3.69211	0.000222403	0.00209236
ENSMUSG00000105876	RP24-224A19.2	5	2	9	2	7	3	2	2			Ube2t	95.4611	1.0463	0.247043	4.23532	2.28226449401252e-05	0.000291205
ENSMUSG00000105875	RP24-492O4.5	24	15	18	24	17	22	22	23			Pigr	23.7819	1.95039	0.442373	4.40893	1.03884100852155e-05	0.00014473
ENSMUSG00000105874	AL606464.1	0	0	0	0	0	0	0	0			Fcamr	133.323	1.17674	0.185292	6.35075	2.1426259545555e-10	6.74482339846667e-09
ENSMUSG00000105873	RP23-49G7.2	0	0	0	0	0	0	0	0			Inpp5d	345.527	0.805997	0.106732	7.55158	4.30025445293281e-14	2.03228908496396e-12
ENSMUSG00000105872	RP23-313F7.6	0	0	0	0	0	1	0	0			Htr2b	76.6643	0.822596	0.239372	3.43648	0.000589336	0.00477
ENSMUSG00000105871	RP24-142B15.6	2	0	4	1	4	1	0	0			Obsl1	1298.88	0.519259	0.0668065	7.77258	7.69042311404501e-15	3.86539360663119e-13
ENSMUSG00000105870	RP23-338P12.2	1	1	0	0	0	6	0	0			Glb1l	1943.67	-0.322945	0.0774295	-4.17083	3.03490020786918e-05	0.000375391
ENSMUSG00000105869	RP24-335I21.1	0	0	0	0	0	0	0	0			Ankzf1	7911.9	1.00175	0.0312306	32.0758	9.58324702624778e-226	1.74367179642578e-222
ENSMUSG00000105868	RP24-223I19.6	20	16	33	12	16	12	4	10			Tmem169	1858.98	0.307297	0.0665985	4.61418	3.94651808878155e-06	6.10084083478167e-05
ENSMUSG00000105867	RP24-317M4.6	164	189	184	170	182	183	128	156			Cyp27a1	441.938	0.320134	0.0885453	3.61548	0.000299789	0.00269233
ENSMUSG00000105866	RP23-170E15.2	2	0	0	0	2	2	4	0			Col9a1	9262.38	0.415557	0.0659988	6.29644	3.04560334220075e-10	9.39233098497332e-09
ENSMUSG00000105865	RP24-506B15.1	4	7	7	0	3	2	0	4			Ptpn18	325.547	-0.665215	0.123263	-5.39673	6.78663302339939e-08	1.51326945907784e-06
ENSMUSG00000105864	RP23-407F12.1	2	4	0	0	0	0	0	0			Zap70	342.213	0.473683	0.133608	3.54531	0.000392149	0.00339769
ENSMUSG00000105863	SNORA17	0	0	0	0	0	0	0	0			Nabp1	1128.65	0.512361	0.0601208	8.5222	1.56554354632106e-17	9.49502160843723e-16
ENSMUSG00000105862	Igkv3-12-1	0	0	0	0	0	0	0	0			Cflar	5468.88	0.968957	0.0491619	19.7095	1.78700012022063e-86	6.77384733071132e-84
ENSMUSG00000105861	RP24-247A21.1	5	5	6	11	2	3	6	2			Wdr12	2186.13	-0.37946	0.0611168	-6.20877	5.33996958612387e-10	1.59019225236537e-08
ENSMUSG00000105860	RP23-407B16.2	0	0	0	0	0	0	0	0			Ccdc150	404.292	0.407123	0.0972303	4.1872	2.82411645267082e-05	0.00035316
ENSMUSG00000105859	RP23-440G4.2	0	0	0	0	0	0	0	0			Klf7	3334	0.270734	0.0546772	4.95151	7.36413029354144e-07	1.3385994315908e-05
ENSMUSG00000105858	RP24-239E2.2	1	8	10	10	16	8	17	10			Mettl21a	1225.2	0.890895	0.0592449	15.0375	4.17021014137819e-51	9.25328945394831e-49
ENSMUSG00000105857	WI1-2255B14.1	0	0	0	0	0	0	0	0			Rdh10	3813.44	0.266723	0.0606559	4.39731	1.09598321167469e-05	0.000151877
ENSMUSG00000105856	RP24-421E18.10	2	0	1	0	0	0	1	0			Pgm2	7012.3	0.967391	0.0319437	30.2842	1.8492750031009e-201	2.80396322345174e-198
ENSMUSG00000105855	RP23-183L19.3	1	0	0	0	0	0	0	0			Tgm4	1703.91	0.454656	0.0598183	7.60062	2.94720488127158e-14	1.40011469490174e-12
ENSMUSG00000105854	RP23-237H9.3	2	2	0	0	2	0	0	0			Ccdc51	1688.18	0.489596	0.0620369	7.89202	2.97342283464671e-15	1.54135123864379e-13
ENSMUSG00000105853	mmu-mir-376b	0	0	0	0	1	0	0	0			Clybl	594.163	1.07023	0.0979791	10.9231	8.94261901542437e-28	9.6278670405708e-26
ENSMUSG00000105852	RP23-169H9.3	300	267	340	320	287	278	302	317			Muc2	767.563	1.2828	0.119762	10.7112	9.01864948219072e-27	9.01617183123408e-25
ENSMUSG00000105851	RP23-45G4.2	98	76	83	74	84	56	75	56			Tspan4	1323.86	0.289969	0.0671031	4.32125	1.55148973348722e-05	0.00020696
ENSMUSG00000105850	RP23-28F1.3	5	2	11	1	9	14	7	7			Gm9752	2031.72	-0.491468	0.0533761	-9.20764	3.33361613271138e-20	2.48586662027392e-18
ENSMUSG00000105849	mmu-mir-409	13	9	14	11	4	12	14	9			Kdm5c	18838.6	0.479574	0.118311	4.05351	5.04552534501914e-05	0.000586228
ENSMUSG00000105848	RP23-306G1.11	6	3	7	2	7	4	2	13			Prdx4	583.369	0.370178	0.113399	3.26438	0.00109704	0.00790523
ENSMUSG00000105847	mmu-mir-7650	0	0	0	0	0	0	0	0			Fbxl15	455.1	0.702598	0.0883575	7.95177	1.83869626214752e-15	9.75366719818487e-14
ENSMUSG00000105846	RP23-333I5.5	2	0	0	4	0	0	1	0			Erlin1	1403.81	-0.378963	0.0569727	-6.65165	2.89831016075807e-11	1.01608388005767e-09
ENSMUSG00000105845	RP23-462C22.2	97	19	2	40	4	2	41	9			Loxl4	258.464	2.0783	0.171244	12.1365	6.76739885776179e-34	8.7328242707075e-32
ENSMUSG00000105844	SNORA17	0	0	0	0	0	0	0	0			Slc16a3	8414.36	2.03686	0.0570105	35.7277	1.46745242116223e-279	4.45004946717446e-276
ENSMUSG00000105843	RP23-240E15.3	4	0	4	8	4	6	6	6			P4hb	12210.4	0.493556	0.0320117	15.418	1.23854562123421e-53	2.88914584337904e-51
ENSMUSG00000105842	RP24-500I24.3	0	2	2	0	0	2	0	0			Gsto1	1045.35	0.528997	0.0895358	5.90822	3.45820698082123e-09	9.33561958694988e-08
ENSMUSG00000105841	mmu-mir-3960	0	0	0	0	0	0	0	0			Xpnpep1	3094.34	0.613698	0.047556	12.9048	4.23173433076298e-38	6.41636717901936e-36
ENSMUSG00000105840	RP24-291E8.1	0	0	0	0	0	0	0	0			Mxi1	7395.75	0.661455	0.0305375	21.6604	4.84885064380938e-104	2.38445506659761e-101
ENSMUSG00000105839	AL589879.2	0	0	0	0	0	0	0	0			Aldh18a1	2090.94	-0.355045	0.0742217	-4.78357	1.72209377927063e-06	2.85368818887332e-05
ENSMUSG00000105838	RP24-93M7.2	0	0	1	0	0	0	2	2			Fermt3	183.035	0.540187	0.138661	3.89574	9.7899894214085e-05	0.00103443
ENSMUSG00000105837	RP23-257P11.4	0	0	2	0	2	0	0	2			Vldlr	35873.3	0.470587	0.0334127	14.0841	4.75774299888026e-45	8.74415493582085e-43
ENSMUSG00000105836	RP24-237D17.3	0	0	0	0	0	0	0	0			Peli3	5238.69	-0.330776	0.0311537	-10.6176	2.46935419244032e-26	2.4286432179163e-24
ENSMUSG00000105835	AC136513.6	0	0	0	0	0	0	0	0			Cdk2ap2	3868.79	-0.58699	0.0717583	-8.18011	2.83593630916487e-16	1.57797740505366e-14
ENSMUSG00000105834	RP23-210I6.1	32	31	20	35	39	30	46	25			Il33	3765.32	0.376979	0.0528571	7.13205	9.8885063637335e-13	4.12663700202135e-11
ENSMUSG00000105833	RP24-405C17.4	4	2	6	4	2	3	0	0			Tnfrsf25	150.374	-0.963365	0.193148	-4.98769	6.11041985500163e-07	1.12986879331051e-05
ENSMUSG00000105832	RP24-72E12.4	0	0	0	0	0	0	0	0			Rcl1	763.046	-0.343613	0.0894492	-3.84143	0.00012232	0.00125457
ENSMUSG00000105831	RP23-58C20.4	0	0	0	0	0	0	0	0			Csf1r	831.967	0.355705	0.093403	3.80829	0.000139933	0.0014028
ENSMUSG00000105830	Trgj2	0	0	0	0	0	0	0	0			Camk2a	3423.12	0.319414	0.0699669	4.56521	4.99001836806556e-06	7.49120331740535e-05
ENSMUSG00000105829	RP23-238A12.1	0	0	0	0	0	0	0	0			Me2	3909.53	0.941967	0.0443584	21.2354	4.50006898950359e-100	2.09945526317994e-97
ENSMUSG00000105828	RP23-394G5.2	3	7	4	4	4	2	0	6			Grp	64.189	0.942261	0.285983	3.29481	0.000984889	0.00725508
ENSMUSG00000105827	Hist2h2bb	29	35	50	56	68	41	63	56			Spry4	906.266	-0.385888	0.0947996	-4.07057	4.68982287407727e-05	0.000549461
ENSMUSG00000105826	RP23-41J13.2	12	24	12	10	12	22	36	10			Polr2d	1445.24	0.372507	0.0544277	6.84407	7.69744390332322e-12	2.86997934059356e-10
ENSMUSG00000105825	AC069308.2	0	0	0	0	0	0	0	0			Bambi	577.574	0.385786	0.0893642	4.31701	1.5815416701369e-05	0.000210506
ENSMUSG00000105824	RP23-356K2.6	16	18	4	7	5	4	4	13			Fkbp5	2237.26	0.42306	0.0720658	5.87047	4.3455877592844e-09	1.16105681762378e-07
ENSMUSG00000105823	Trdv3	0	0	0	0	0	0	0	0			Ip6k3	207.401	0.645952	0.15943	4.05165	5.08579780298416e-05	0.00059053
ENSMUSG00000105822	RP24-163F11.1	0	8	2	6	4	2	18	4			Kdm4b	8609.52	0.535689	0.0321687	16.6525	2.90260549586012e-62	7.65404449234419e-60
ENSMUSG00000105821	AL691437.1	0	0	0	0	0	0	0	0			Tmem204	234.716	0.452079	0.135602	3.33387	0.000856459	0.00646877
ENSMUSG00000105820	RP23-403C5.3	2	0	0	10	2	6	0	5			Hn1l	549.238	-0.606768	0.0996637	-6.08815	1.14222193662555e-09	3.26772454982735e-08
ENSMUSG00000105819	RP24-174D10.4	0	0	0	0	0	0	0	0			Sik1	1059.11	-0.506072	0.0878216	-5.7625	8.2877987833643e-09	2.12688996986338e-07
ENSMUSG00000105818	RP23-333I5.1	0	1	2	0	4	1	2	0			Ndufv3	5071.28	0.279613	0.0327519	8.53732	1.37373220249573e-17	8.38760316255365e-16
ENSMUSG00000105817	Igkv15-97	0	0	0	0	0	0	0	0			Glo1	7575.54	0.285103	0.0358799	7.94605	1.92555196260146e-15	1.01847145231202e-13
ENSMUSG00000105816	RP24-380G1.1	5	2	0	3	2	0	2	2			Foxp4	2148.14	0.380468	0.0556835	6.83269	8.33393775304212e-12	3.08830951968638e-10
ENSMUSG00000105815	RP23-407I6.7	4	5	6	4	1	3	4	0			Bysl	1266.69	-0.344926	0.0592208	-5.82441	5.73143242948721e-09	1.51135381238434e-07
ENSMUSG00000105814	mmu-mir-703	17	25	14	12	12	9	20	9			Vegfa	20074.4	0.986394	0.0469543	21.0075	5.59727011131002e-98	2.48395926037282e-95
ENSMUSG00000105813	RP24-277J22.4	18	17	9	12	18	23	28	18			Slc5a7	1539.14	0.292243	0.0539923	5.41268	6.20876041199612e-08	1.39703880351201e-06
ENSMUSG00000105812	RP23-412L13.3	0	0	0	0	0	0	0	0			Flywch2	666.212	0.339763	0.0695808	4.883	1.04484495002046e-06	1.8262203521251e-05
ENSMUSG00000105811	RP23-327I19.1	0	0	0	0	0	0	0	0			Smoc2	243.779	0.458211	0.132175	3.46669	0.000526907	0.00436173
ENSMUSG00000105810	RP23-128G10.7	2	2	0	2	0	0	0	2			Tpi1	46424.7	0.815563	0.0477911	17.0652	2.69694170574704e-65	7.54936220554882e-63
ENSMUSG00000105809	RP24-399A15.6	0	0	1	0	0	0	0	0			Ache	6925.46	0.52149	0.0510873	10.2078	1.82953364666686e-24	1.67278214578409e-22
ENSMUSG00000105808	RP23-37G13.2	0	0	0	0	0	0	0	0			Bmp15	237.55	-0.541785	0.131068	-4.13361	3.57102229395067e-05	0.000432876
ENSMUSG00000105807	RP23-50G20.2	0	0	0	0	0	0	0	0			Bsg	40673.9	0.635603	0.0310518	20.4691	4.05687472654985e-93	1.67760990112669e-90
ENSMUSG00000105806	RP23-131B7.3	0	0	0	0	0	0	0	0			Abcc1	5296.18	0.292225	0.0402909	7.25287	4.08038445422924e-13	1.75930320248107e-11
ENSMUSG00000105805	CT943659.1	0	0	0	0	0	0	0	0			Ccrn4l	3693.94	0.31594	0.0366228	8.62686	6.30585366149436e-18	4.02578973231193e-16
ENSMUSG00000105804	RP23-173N16.4	8	11	18	9	8	8	6	23			Ehhadh	411.763	0.2886	0.0859831	3.35647	0.000789443	0.00604033
ENSMUSG00000105803	RP23-103L12.1	0	0	2	2	0	0	0	0			Hcls1	3261.22	0.602424	0.0657745	9.15893	5.24125850388758e-20	3.86091896673014e-18
ENSMUSG00000105802	RP24-210N1.3	0	2	1	2	0	0	2	1			Lmln	4709.9	0.294031	0.0370217	7.94214	1.98727316664247e-15	1.04807058745101e-13
ENSMUSG00000105801	RP23-178N8.7	0	0	0	2	0	0	0	0			Tfrc	14514.2	0.430865	0.0304059	14.1704	1.39613173949109e-45	2.61882649484953e-43
ENSMUSG00000105800	RP23-135F23.1	0	0	0	0	0	0	0	0			Gbe1	2863.86	0.302804	0.0507054	5.97183	2.34613354922517e-09	6.49739724933821e-08
ENSMUSG00000105799	mmu-mir-126b	0	0	0	0	0	0	0	0			Gtpbp8	2061.01	0.304849	0.0521544	5.84512	5.06194267935189e-09	1.34259543805842e-07
ENSMUSG00000105798	RP23-200E11.3	0	0	0	0	0	0	0	0			Tagln3	5277.71	0.279495	0.0584016	4.78574	1.70358590834502e-06	2.83075302304454e-05
ENSMUSG00000105797	RP24-512E12.1	0	1	0	0	0	0	0	0			5330426P16Rik	1074.63	0.90735	0.0685674	13.233	5.66157914558843e-40	9.0361782942089e-38
ENSMUSG00000105796	RP23-440C1.3	0	0	0	0	0	0	0	0			Ptk2	4628.31	0.376173	0.0357491	10.5226	6.7987566543006e-26	6.54515223941796e-24
ENSMUSG00000105795	RP23-254C8.1	0	0	0	0	0	0	0	0			Ly6e	1852.06	0.317876	0.0612877	5.18662	2.14140111292698e-07	4.41755025506876e-06
ENSMUSG00000105794	RP23-103D17.4	2	0	1	2	0	0	0	1			Hgh1	614.176	-0.403838	0.0878113	-4.59894	4.24654209200832e-06	6.50933726740449e-05
ENSMUSG00000105793	RP23-333I5.8	0	0	0	0	3	0	0	0			4930451G09Rik	635.076	-0.342676	0.0734355	-4.66635	3.0660171777143e-06	4.82997251502266e-05
ENSMUSG00000105792	RP23-165D1.2	0	0	0	0	0	0	0	0			Hes1	875.484	0.348873	0.0756792	4.60988	4.02892489516749e-06	6.21239732776039e-05
ENSMUSG00000105791	RP23-187D22.8	0	0	4	2	0	0	0	2			Hrasls	551.071	0.331964	0.0834445	3.97826	6.94207619632089e-05	0.000768783
ENSMUSG00000105790	AC122546.1	0	0	0	0	0	0	0	0			Bcl6	1965.53	0.291487	0.058729	4.96326	6.93198422890061e-07	1.26761259341554e-05
ENSMUSG00000105789	RP23-246L14.3	14	11	18	9	14	8	23	13			Nubp1	1610.11	-0.414136	0.0479257	-8.64121	5.56224070963116e-18	3.5635552715401e-16
ENSMUSG00000105788	AC099934.1	0	0	0	0	0	0	0	0			Slc38a2	10357.4	-0.353193	0.0961085	-3.67494	0.000237907	0.00221418
ENSMUSG00000105787	RP23-131D6.4	4	6	2	0	4	0	2	2			Sh3bp1	5547.7	0.533149	0.056304	9.46912	2.82205029627375e-21	2.19432500601285e-19
ENSMUSG00000105786	RP24-362M8.2	0	0	0	0	0	0	0	0			Rnf19a	5162.95	0.478408	0.0350372	13.6543	1.90307181649151e-42	3.32946074048684e-40
ENSMUSG00000105785	RP24-221P14.1	0	0	0	0	0	0	0	0			Nadk2	10509.9	0.313428	0.0374335	8.37293	5.62013535496105e-17	3.27751162767681e-15
ENSMUSG00000105784	RP23-113O9.4	0	4	0	2	4	4	1	2			Sdr39u1	2883.45	0.266634	0.0505752	5.27203	1.34919716674695e-07	2.88468183889081e-06
ENSMUSG00000105783	mmu-mir-669a-4	0	0	0	0	0	0	0	0			Fbxo4	595.941	-0.518438	0.0786536	-6.59142	4.35648328146969e-11	1.50062507943972e-09
ENSMUSG00000105782	RP23-282A16.1	0	0	0	0	0	0	0	2			4931414P19Rik	443.859	0.307716	0.0943273	3.26221	0.00110546	0.00795641
ENSMUSG00000105781	Igkv8-31	0	0	0	0	0	0	0	0			Bnip3l	10296.3	0.664232	0.0417598	15.906	5.75595023845355e-57	1.4152637106576e-54
ENSMUSG00000105780	SNORD77	0	0	0	0	0	0	0	0			Diap3	1082.52	-0.423765	0.0829336	-5.10969	3.2269246265028e-07	6.40282372728664e-06
ENSMUSG00000105779	RP24-134A5.1	0	1	1	2	2	1	0	2			Rgcc	202.286	0.669383	0.154644	4.32855	1.50096210516739e-05	0.000201253
ENSMUSG00000105778	mmu-mir-7229	0	0	0	0	0	0	0	0			Lcp1	182.535	0.571352	0.1786	3.19906	0.00137877	0.00952778
ENSMUSG00000105777	RP23-205G9.1	0	0	0	0	0	0	0	0			Galnt15	1300.6	0.275775	0.0689678	3.99861	6.37145860151281e-05	0.000716937
ENSMUSG00000105776	RP24-122N23.3	0	0	1	0	0	0	0	0			Ero1l	5158.95	1.16317	0.0417206	27.88	4.66506365292856e-171	4.99299018617854e-168
ENSMUSG00000105775	RP23-94F17.1	26	15	26	30	26	31	35	26			Map3k1	7280.5	0.487261	0.0368534	13.2216	6.58474626172802e-40	1.04182137593166e-37
ENSMUSG00000105774	RP23-293K21.4	12	4	4	4	5	12	6	0			Fam107a	2145.16	0.598113	0.150698	3.96895	7.21906190614297e-05	0.000795102
ENSMUSG00000105773	RP24-95O4.7	0	0	0	0	0	0	0	0			Jmy	9497.61	0.46155	0.0300662	15.3511	3.48072975715431e-53	8.01669340904084e-51
ENSMUSG00000105772	RP23-378C15.1	2	0	2	0	0	0	0	0			Pde8b	7343.67	0.545024	0.0342745	15.9017	6.16266631227331e-57	1.49506284735751e-54
ENSMUSG00000105771	RP24-253A20.1	0	2	2	4	2	4	0	3			Polk	1809.7	0.386581	0.0508428	7.60346	2.88323426901737e-14	1.37691463319609e-12
ENSMUSG00000105770	mmu-mir-664	0	1	0	0	0	0	0	0			Prelid1	6059.57	0.559788	0.0443639	12.6181	1.678650277824e-36	2.36767765930293e-34
ENSMUSG00000105769	RP23-349J3.4	0	0	0	2	0	0	2	0			Aaed1	911.851	0.401932	0.077391	5.19353	2.06348850865065e-07	4.27135078667789e-06
ENSMUSG00000105768	AC125531.1	0	0	0	0	0	0	0	0			Gadd45g	689.448	0.964422	0.103861	9.28569	1.60665020748471e-20	1.2129875736591e-18
ENSMUSG00000105767	RP24-404P10.4	0	0	0	0	0	0	0	0			Rpp40	205.448	-0.589257	0.139833	-4.21399	2.50893047511273e-05	0.000317014
ENSMUSG00000105766	RP23-205D3.1	4	0	0	0	0	0	0	0			Ippk	765.327	-0.340561	0.0770463	-4.42021	9.86028864748342e-06	0.000137794
ENSMUSG00000105765	RP23-424L10.1	0	0	0	0	0	0	0	0			Elovl2	4602.53	0.389354	0.0496596	7.84045	4.4892398547937e-15	2.2880033377583e-13
ENSMUSG00000105764	RP24-443E20.2	0	0	0	0	0	0	0	0			Zkscan3	7107.61	-0.336217	0.0339463	-9.90437	3.98486953666194e-23	3.38807015044691e-21
ENSMUSG00000105763	RP24-84G9.2	0	0	0	0	0	0	0	0			Slc25a29	712.811	-0.441654	0.0697117	-6.33543	2.36679859400833e-10	7.38660384527987e-09
ENSMUSG00000105762	RP23-385G21.1	0	0	2	0	0	0	2	2			Vsx2	15575	0.431782	0.0400567	10.7793	4.3128954354323e-27	4.40860294649948e-25
ENSMUSG00000105761	RP23-409I5.1	0	0	4	1	1	0	0	0			Entpd5	4364.1	0.478872	0.0414104	11.564	6.26823512237625e-31	7.45428353278666e-29
ENSMUSG00000105760	RP23-105B8.3	0	0	0	4	0	0	0	0			Pfkp	66268.3	0.735085	0.0291812	25.1904	5.10692378105059e-140	3.87168659150898e-137
ENSMUSG00000105759	RP24-257M14.2	0	0	0	0	0	0	0	0			Tc2n	57.3549	1.44264	0.288272	5.00444	5.60238915294361e-07	1.05305238262199e-05
ENSMUSG00000105758	mmu-let-7e	3	0	5	9	3	4	6	3			Hif1a	48358.8	0.367989	0.0249079	14.774	2.15586574912211e-49	4.55611300347804e-47
ENSMUSG00000105757	Ighv1-83	0	0	0	0	0	0	0	0			Aloxe3	316.901	0.452677	0.102262	4.42665	9.57078654600165e-06	0.000134264
ENSMUSG00000105756	AL663082.1	0	0	0	0	0	0	0	0			Lrrc46	316.694	-0.467487	0.130454	-3.58354	0.000338973	0.00299981
ENSMUSG00000105755	RP23-7M16.3	0	0	2	4	4	0	0	0			Scrn2	719.45	-0.377349	0.0743593	-5.07467	3.88163854945722e-07	7.56981922908619e-06
ENSMUSG00000105754	SNORA43	0	0	0	0	0	0	0	0			Doc2b	8624.03	-0.397377	0.0418529	-9.49461	2.21027763678544e-21	1.7334483448841e-19
ENSMUSG00000105753	RP23-443O1.1	0	0	0	0	0	0	0	2			Nos2	43.2248	1.13001	0.300736	3.75749	0.000171628	0.00166904
ENSMUSG00000105752	Igkv13-82	0	0	0	0	0	0	0	0			Rhbdf2	804.257	-0.525167	0.0663979	-7.9094	2.58642087915123e-15	1.35229677862519e-13
ENSMUSG00000105751	RP24-129H9.2	0	0	0	0	0	0	1	0			Galk1	782.348	1.1618	0.0927284	12.529	5.17822509010879e-36	6.97909670477996e-34
ENSMUSG00000105750	RP23-10F17.2	0	0	0	0	0	0	0	0			Nt5c	562.81	0.298205	0.0889119	3.35393	0.000796711	0.00607806
ENSMUSG00000105749	RP23-123N21.1	0	0	0	0	0	0	0	0			Grin2c	373.247	0.336361	0.104782	3.21011	0.00132685	0.00925574
ENSMUSG00000105748	RP23-209N19.1	29	19	29	44	13	16	13	26			Pecam1	855.651	0.309461	0.0766612	4.03673	5.42015410656014e-05	0.000625529
ENSMUSG00000105747	Igkv13-64	0	0	0	0	0	0	0	0			Ftsj3	1965.88	-0.45315	0.0475136	-9.53727	1.46639982198521e-21	1.16511549174764e-19
ENSMUSG00000105746	RP24-333B11.3	0	0	0	0	0	0	0	0			Tpo	272.475	-0.484138	0.106474	-4.54702	5.44119803658321e-06	8.10168561993711e-05
ENSMUSG00000105745	RP23-7D3.3	5	6	9	10	6	6	10	7			Sntg2	1490.82	-0.325732	0.0508049	-6.41143	1.44159358085668e-10	4.63423943528045e-09
ENSMUSG00000105744	RP23-405O11.3	3	2	0	2	1	0	2	5			Mboat2	1403.22	0.567635	0.0724258	7.83747	4.59705083427569e-15	2.33640614328621e-13
ENSMUSG00000105743	mmu-mir-1949	0	0	0	0	0	0	0	0			Gna13	5387.82	0.273009	0.0336661	8.10932	5.09033857649386e-16	2.78134265463381e-14
ENSMUSG00000105742	RP24-347B12.1	444	436	502	477	489	391	442	478			Arsg	2192.94	0.337307	0.0499922	6.74719	1.50735928396209e-11	5.45256504407359e-10
ENSMUSG00000105741	RP23-396H16.2	37	50	30	29	33	26	41	33			Lpin1	4631.72	0.273523	0.0319077	8.57232	1.01417590773853e-17	6.27650702085124e-16
ENSMUSG00000105740	RP24-159A20.4	9	6	6	10	12	6	7	2			Nampt	5766.96	0.401989	0.0396799	10.1308	4.03302749191431e-24	3.65079279678512e-22
ENSMUSG00000105739	RP23-418O21.1	0	2	0	0	2	0	0	0			Srebf1	6611.64	0.470825	0.0400965	11.7423	7.73793284315314e-32	9.51295189737645e-30
ENSMUSG00000105738	mmu-mir-6384	0	0	0	0	0	0	0	0			Rnft1	1982.52	0.332962	0.0508479	6.54819	5.8237028115389e-11	1.97322667888176e-09
ENSMUSG00000105737	RP23-218B2.13	0	0	0	0	0	0	0	0			Prr11	628.467	0.348371	0.0861634	4.04315	5.27379936848777e-05	0.000610412
ENSMUSG00000105736	WI1-166E14.1	23	18	13	18	18	38	37	23			Myo1g	199.01	1.16616	0.145356	8.02275	1.0339993829724e-15	5.56615940034997e-14
ENSMUSG00000105735	RP23-156K23.3	0	0	0	0	0	0	0	0			Tcn2	2008.52	0.283579	0.0850217	3.33537	0.000851874	0.00643949
ENSMUSG00000105734	RP23-407B16.3	0	0	0	0	0	0	0	0			Gatsl3	221.266	0.477167	0.128104	3.72484	0.000195438	0.00187152
ENSMUSG00000105733	RP23-50E10.4	3	0	0	4	0	2	0	0			Btg2	5416.68	-0.428036	0.0468411	-9.13803	6.35995182730227e-20	4.64736238946847e-18
ENSMUSG00000105732	RP24-173D2.10	0	0	0	0	0	0	0	0			Vdac1	33047.3	0.589534	0.0300632	19.6098	1.27553254920165e-85	4.7363907617804e-83
ENSMUSG00000105731	RP24-409D4.3	0	0	4	2	2	0	2	2			Pdlim4	380.15	0.372796	0.110543	3.37239	0.000745178	0.00577449
ENSMUSG00000105730	RP23-339I6.2	0	0	0	0	0	0	0	0			Phykpl	1182.28	0.568826	0.0757826	7.50603	6.09483896366226e-14	2.78828697413102e-12
ENSMUSG00000105729	RP23-93F11.2	0	2	2	2	0	0	0	0			Fstl3	332.059	0.889701	0.129293	6.88126	5.93243296233928e-12	2.24408768710526e-10
ENSMUSG00000105728	RP23-97M20.1	4	8	0	6	0	2	4	0			Stc2	462.928	1.47556	0.126268	11.686	1.50322882921512e-31	1.81134096341518e-29
ENSMUSG00000105727	RP23-64J23.3	0	0	0	0	0	0	0	0			Pfkl	33912.1	1.05875	0.039524	26.7876	4.51065372159767e-158	3.90815926021284e-155
ENSMUSG00000105726	RP23-120C8.3	0	2	0	0	4	0	2	0			Pno1	1141.9	-0.393133	0.0562337	-6.99106	2.72816029362874e-12	1.08381826512172e-10
ENSMUSG00000105725	Igkv12-49	0	0	0	0	0	0	0	0			Ddit4	7369.64	0.547013	0.0409049	13.3728	8.71972469335363e-41	1.44232173450518e-38
ENSMUSG00000105724	AL928681.1	0	0	0	1	0	0	0	0			Pcbd1	442.517	0.358758	0.100906	3.55537	0.000377442	0.00328434
ENSMUSG00000105723	mmu-mir-7210	0	0	0	0	0	0	0	0			Ddx21	3596.68	-0.351808	0.0383695	-9.16894	4.77678862467352e-20	3.54749669493611e-18
ENSMUSG00000105722	RP24-481N17.5	0	0	0	0	0	0	0	0			Cry1	3876.96	0.306454	0.0352115	8.70324	3.22540835542509e-18	2.11863917064836e-16
ENSMUSG00000105721	Trav7d-6	0	0	0	0	0	0	0	0			Fgd6	3861.2	0.373182	0.0495527	7.53102	5.03457274824023e-14	2.36092915345956e-12
ENSMUSG00000105720	RP24-95O4.4	0	0	0	0	2	0	0	2			Pde7b	1122.49	0.423424	0.0844515	5.01381	5.33625696185839e-07	1.00614710280843e-05
ENSMUSG00000105719	RP24-450N10.3	24	21	28	26	25	24	33	22			Tmpo	7497.66	0.290706	0.0375431	7.74326	9.69008795548976e-15	4.77807995528825e-13
ENSMUSG00000105718	RP23-290J2.1	0	0	0	0	0	0	0	0			Arid5b	2118.52	-0.345053	0.0496072	-6.9557	3.50812168291692e-12	1.3756524573421e-10
ENSMUSG00000105717	RP23-434L7.5	0	0	0	0	2	0	0	2			Rhobtb1	1438.53	0.479411	0.087862	5.45641	4.85858006303082e-08	1.11759626102207e-06
ENSMUSG00000105716	RP23-246L14.5	0	0	0	0	0	0	0	0			Tube1	2867.57	0.32237	0.0476934	6.7592	1.38752925173858e-11	5.03914066574521e-10
ENSMUSG00000105715	RP23-167F18.7	0	0	0	0	0	0	0	0			Smpd2	3912.13	0.487717	0.0387033	12.6014	2.07355421355961e-36	2.88002434471123e-34
ENSMUSG00000105714	RP23-393G8.10	1	0	2	0	3	1	2	0			Noxo1	359.916	1.08436	0.119805	9.05099	1.41682682066703e-19	1.02298269849351e-17
ENSMUSG00000105713	RP23-451E8.9	0	0	0	0	0	0	0	0			Etnppl	1062.34	0.599454	0.174544	3.43441	0.000593846	0.00479833
ENSMUSG00000105712	RP23-257P11.2	0	0	0	0	0	0	0	0			Rnf145	13036.6	0.382273	0.0303734	12.5858	2.52840019180769e-36	3.45896552555946e-34
ENSMUSG00000105711	RP24-72E12.3	33	22	53	18	26	22	30	54			Med11	536.782	-0.468193	0.0945557	-4.9515	7.36432003859515e-07	1.3385994315908e-05
ENSMUSG00000105710	RP24-511F2.2	58	59	68	65	74	45	53	54			Slc25a35	2620.29	-0.484713	0.0516054	-9.39268	5.84930701061035e-21	4.49063886320909e-19
ENSMUSG00000105709	RP24-417P12.1	21	9	12	11	14	17	22	20			Acadvl	8354.78	-0.330684	0.0480503	-6.88204	5.9000877707468e-12	2.23650202059871e-10
ENSMUSG00000105708	RP23-148G12.3	132	135	155	130	112	134	136	138			Cldn7	149.24	0.847013	0.181822	4.65848	3.18554282559898e-06	5.00526353296835e-05
ENSMUSG00000105707	RP23-387F14.2	0	0	0	0	0	0	0	0			Ybx2	688.074	-0.34349	0.0745345	-4.60848	4.05625262680929e-06	6.23867426414159e-05
ENSMUSG00000105706	RP24-363D4.1	0	0	0	0	0	1	0	0			Kdm6b	7059.42	0.800978	0.0305645	26.2062	2.25997072193755e-151	1.86909851298426e-148
ENSMUSG00000105705	RP23-92D22.3	0	1	0	0	0	0	0	0			Slc13a3	127.076	0.885276	0.218316	4.05502	5.0130314821274e-05	0.000583944
ENSMUSG00000105704	RP24-567O8.4	0	0	0	0	0	0	0	0			Kpna2	6378.03	-0.53097	0.0439624	-12.0778	1.38313271334655e-33	1.74764581384309e-31
ENSMUSG00000105703	RP24-378G4.3	0	0	2	0	2	0	44	12			Ctsa	6521.73	0.363832	0.0380278	9.5675	1.09516947192379e-21	8.81708342551032e-20
ENSMUSG00000105702	RP24-133H21.1	0	0	0	0	0	0	0	0			Wsb1	8430.79	0.457512	0.0340105	13.4521	2.99208521324886e-41	4.99458628028101e-39
ENSMUSG00000105701	RP23-182M12.3	0	4	0	3	0	0	0	0			Aldoc	29999	0.288161	0.0437464	6.58708	4.48556590986837e-11	1.53990324018972e-09
ENSMUSG00000105700	RP24-158C2.3	24	35	10	34	28	32	44	9			Zpbp2	18.1263	1.70843	0.425299	4.01701	5.89399875824035e-05	0.000671938
ENSMUSG00000105699	RP23-462C22.5	0	6	2	4	2	1	5	2			H3f3b	36218.4	0.30038	0.0475803	6.31312	2.73466853773725e-10	8.47654072302033e-09
ENSMUSG00000105698	RP24-499N1.2	8	6	4	6	11	10	6	7			Cd34	755.489	0.52719	0.130516	4.03928	5.3616193379127e-05	0.000619788
ENSMUSG00000105697	mmu-mir-7661	0	0	0	0	0	0	0	0			Fam184b	2582.65	0.388201	0.049369	7.86325	3.74288328896977e-15	1.92377857183065e-13
ENSMUSG00000105696	RP23-381G13.6	0	0	0	0	0	0	0	0			Notch4	383.653	0.454687	0.134995	3.36818	0.000756652	0.00584495
ENSMUSG00000105695	RP23-60D3.4	11	0	2	6	4	6	4	2			Endog	424.597	0.43796	0.108668	4.03026	5.57146251437991e-05	0.000640384
ENSMUSG00000105694	RP23-387F14.1	13	3	6	2	8	9	1	4			Abca1	4582.94	0.596641	0.0545879	10.9299	8.29334991598601e-28	9.00151876923165e-26
ENSMUSG00000105693	RP23-297D16.1	0	0	0	0	0	0	0	0			Surf2	1903.62	-0.323493	0.0483938	-6.6846	2.31556174151914e-11	8.18090211396909e-10
ENSMUSG00000105692	RP23-350K3.2	1026	992	1044	1004	903	813	829	921			4931428F04Rik	3054.57	0.287441	0.04457	6.44921	1.12435017681516e-10	3.67280995819602e-09
ENSMUSG00000105691	RP23-447N11.5	14	11	16	18	14	8	18	8			Stc1	1006.03	-0.342349	0.062769	-5.45411	4.9219343606438e-08	1.1293139431515e-06
ENSMUSG00000105690	SNORA76	0	0	0	0	0	0	0	0			Slc9a5	5006.1	-0.396099	0.0386471	-10.2491	1.19414662127355e-24	1.10291866873463e-22
ENSMUSG00000105689	RP23-200E11.4	0	0	0	0	0	0	0	0			Plekhg4	4285.88	-0.740855	0.0372772	-19.8742	6.80865407964904e-88	2.69311871693944e-85
ENSMUSG00000105688	RP23-307D8.11	0	0	0	0	0	0	0	0			Tex261	8046.68	0.478978	0.0401732	11.9228	9.00128142821055e-33	1.12176928483761e-30
ENSMUSG00000105687	RP23-175B24.5	2	6	2	8	6	2	4	3			Strip1	6530.8	0.335148	0.0306629	10.9301	8.27818936860535e-28	9.00151876923165e-26
ENSMUSG00000105686	RP23-253I14.3	134	147	111	109	113	107	108	98			Csf1	410.16	0.385351	0.115863	3.32593	0.000881244	0.00662846
ENSMUSG00000105685	RP24-301M6.1	0	0	0	0	0	0	0	0			Slc41a1	6774.68	0.63536	0.0606283	10.4796	1.07208271697534e-25	1.02666026501928e-23
ENSMUSG00000105684	RP24-76K4.11	0	0	0	0	0	0	0	0			Cdh23	173.595	-0.804707	0.140062	-5.74536	9.17245333644273e-09	2.33909490636219e-07
ENSMUSG00000105683	RP24-481I21.2	0	0	0	0	2	0	0	0			Pgam1	9257.74	0.646265	0.0431086	14.9916	8.33837681001391e-51	1.80615197688337e-48
ENSMUSG00000105682	AC120787.1	0	0	0	0	0	0	0	0			Dhdh	2408.06	0.357249	0.0532394	6.71024	1.94308358797322e-11	6.94585577272547e-10
ENSMUSG00000105681	RP24-349N15.5	0	0	4	0	0	0	0	0			Rassf1	1516.3	0.589384	0.0586237	10.0537	8.85012966698321e-24	7.87549963374089e-22
ENSMUSG00000105680	RP23-218B2.1	0	0	0	0	0	0	0	0			Kif19a	505.396	0.943191	0.0836864	11.2705	1.83458641437555e-29	2.11267720313691e-27
ENSMUSG00000105679	RP23-307I19.1	0	0	2	2	0	0	5	2			Tex15	179.997	-0.540047	0.133991	-4.03047	5.56649186809253e-05	0.000640217
ENSMUSG00000105678	RP23-162F3.2	0	0	0	0	0	0	2	0			Spatc1l	94.6037	0.56658	0.176636	3.20761	0.00133845	0.00931263
ENSMUSG00000105677	RP24-500I24.4	198	142	183	186	147	111	137	139			Mrpl49	4036.52	-0.350881	0.0506236	-6.93118	4.17356077329e-12	1.60545324038079e-10
ENSMUSG00000105676	RP24-380C2.2	34	22	38	51	44	32	56	35			Zfp775	791.653	0.268689	0.0752299	3.57158	0.000354836	0.00312197
ENSMUSG00000105675	RP23-210A16.1	0	0	0	0	0	0	0	0			Lsm2	549.859	-0.37285	0.0878672	-4.24334	2.20220976712345e-05	0.000282975
ENSMUSG00000105674	RP23-235G13.4	3	6	2	3	2	2	0	2			Eif1b	4707.24	0.29905	0.0448581	6.66657	2.61846618601054e-11	9.21527896604676e-10
ENSMUSG00000105673	RP23-74L20.1	0	1	0	0	0	0	0	0			Mettl1	700.919	-0.335101	0.077008	-4.35152	1.35199247069063e-05	0.000183441
ENSMUSG00000105672	RP23-183L19.5	0	0	0	0	0	0	0	0			Hfe	851.165	0.358498	0.0675133	5.31004	1.09599948114655e-07	2.37873606410613e-06
ENSMUSG00000105671	RP24-445M20.3	0	0	0	0	0	0	0	0			Atp7b	2396.17	0.287529	0.057746	4.97921	6.38451274656437e-07	1.1757713504427e-05
ENSMUSG00000105670	AC108829.1	0	0	0	0	0	0	0	0			Pdk1	7902.44	1.18889	0.0366777	32.4146	1.71190312023714e-230	3.46089747474608e-227
ENSMUSG00000105669	RP23-123N21.5	0	0	0	0	0	0	0	0			Neurl1a	5425.44	0.45177	0.0493752	9.14974	5.70692959583697e-20	4.18699935468765e-18
ENSMUSG00000105668	Igkv8-22	0	0	0	0	0	0	0	0			Ephb3	853.97	0.41442	0.0704085	5.88594	3.95807482961301e-09	1.06220016998243e-07
ENSMUSG00000105667	RP24-378G4.5	0	0	0	0	0	0	0	0			Mthfd2	578.137	-0.919751	0.1361	-6.75789	1.40016050934433e-11	5.07488455528287e-10
ENSMUSG00000105666	RP23-230L15.11	2	0	0	0	2	0	2	0			Igf1r	7749.33	0.437233	0.0495557	8.82306	1.11375439375394e-18	7.53336847373716e-17
ENSMUSG00000105665	RP23-470O13.1	0	0	0	0	0	0	0	0			Pafah1b3	1200.05	0.297734	0.0759546	3.91989	8.85881339672676e-05	0.000951512
ENSMUSG00000105664	RP24-555M20.5	9	6	11	9	6	10	10	18			Tbl2	5863.04	1.20442	0.0422195	28.5276	5.32071912693289e-179	6.9150346081817e-176
ENSMUSG00000105663	RP24-296L6.1	0	0	2	2	0	0	0	0			Wisp1	5793.07	0.506497	0.0394757	12.8306	1.10492193036823e-37	1.63447597748374e-35
ENSMUSG00000105662	RP23-112A11.1	0	56	77	0	90	53	84	76			Map2k1	6481.79	0.31061	0.0312119	9.95164	2.48058434342593e-23	2.14924914898261e-21
ENSMUSG00000105661	RP23-102C14.1	0	0	0	0	0	0	0	0			Pgf	136.602	0.807844	0.192907	4.18773	2.81752871731924e-05	0.000352579
ENSMUSG00000105660	RP24-295A5.3	2	0	0	0	0	0	7	0			Col26a1	276.922	0.86636	0.133416	6.49367	8.37677204983909e-11	2.79149024627879e-09
ENSMUSG00000105659	RP23-38L11.4	14	8	3	8	4	8	4	12			Hif3a	1504.1	0.854578	0.101415	8.42654	3.56031719203357e-17	2.11699252643957e-15
ENSMUSG00000105658	RP24-138J15.1	0	0	0	0	0	0	0	0			Col5a3	403.283	0.700223	0.117895	5.93937	2.86118616918024e-09	7.81670906129647e-08
ENSMUSG00000105657	RP23-281K10.2	0	0	0	0	0	0	0	0			Fam162a	2384.16	1.28062	0.0579192	22.1104	2.50825062995905e-108	1.34228294741485e-105
ENSMUSG00000105656	RP23-434H17.4	0	0	0	2	0	0	4	1			Ruvbl2	2708.75	0.439725	0.0428423	10.2638	1.02584286946319e-24	9.57190308199119e-23
ENSMUSG00000105655	RP24-503L4.3	140	102	128	120	74	67	104	115			Gys1	2361.31	1.30954	0.0503385	26.0146	3.3841370156526e-149	2.67714665216517e-146
ENSMUSG00000105654	RP24-394C15.4	0	0	0	0	0	0	0	0			Syce2	389.65	1.99507	0.138932	14.36	9.22214977526685e-47	1.80426898022559e-44
ENSMUSG00000105653	RP23-14C20.2	0	0	0	0	0	0	0	2			Ier3	2675.89	0.781729	0.0533569	14.651	1.32840390085389e-48	2.71576505348725e-46
ENSMUSG00000105652	RP23-49B23.1	0	0	0	0	0	0	0	0			Bcam	1037.8	0.367118	0.0990421	3.70669	0.000209988	0.0019962
ENSMUSG00000105651	RP23-477L20.1	3	4	0	0	0	4	2	0			Ppp1r17	1243.54	0.360982	0.0626282	5.76389	8.2199201296661e-09	2.11244981298411e-07
ENSMUSG00000105650	RP23-123I10.3	0	0	0	0	0	0	0	0			Arrdc2	1935.47	0.479801	0.0743454	6.45368	1.09168584500796e-10	3.57252229315105e-09
ENSMUSG00000105649	RP23-425N17.6	0	0	0	0	0	0	0	0			Ggct	324.205	-0.560022	0.109827	-5.09914	3.4120279314037e-07	6.72609406412679e-06
ENSMUSG00000105648	RP24-188E19.5	0	0	0	0	0	0	0	0			Slc25a42	3383.33	-0.339009	0.0409385	-8.28094	1.22206697008854e-16	6.99229827696888e-15
ENSMUSG00000105647	RP23-353M5.1	0	0	0	0	0	0	0	0			Irf9	1536.27	-0.346517	0.0473856	-7.3127	2.61832910049026e-13	1.1370047251413e-11
ENSMUSG00000105646	RP23-435I4.11	2	2	0	0	0	0	1	0			Lmf1	1019.66	0.27569	0.0612957	4.4977	6.86911257684528e-06	9.97474088872305e-05
ENSMUSG00000105645	RP24-155C13.3	29	25	33	31	32	38	43	44			Clgn	568.026	0.330406	0.102658	3.2185	0.00128864	0.00903536
ENSMUSG00000105644	RP24-174D10.3	0	0	0	0	0	2	0	0			Hsf2bp	108.362	0.706671	0.163946	4.3104	1.62960301029378e-05	0.000216586
ENSMUSG00000105643	RP24-68G17.2	21	29	16	25	17	18	31	10			Trappc6a	884.55	0.590587	0.0837973	7.04781	1.81760655991477e-12	7.39851260797521e-11
ENSMUSG00000105642	RP24-115G23.2	0	0	0	0	0	0	0	0			Vwf	909.718	0.807304	0.105733	7.6353	2.25303232735247e-14	1.08449532265022e-12
ENSMUSG00000105641	RP24-285G1.2	6	3	2	1	7	3	2	5			Npepps	19378.8	0.355684	0.0320596	11.0945	1.33446139202427e-28	1.48960276244673e-26
ENSMUSG00000105640	RP24-242L17.1	0	0	0	0	0	0	0	0			Slc19a1	2675.27	0.317113	0.0508932	6.23094	4.63655985945975e-10	1.38982218522026e-08
ENSMUSG00000105639	RP23-327M1.2	9	0	4	2	9	7	7	13			Scn4a	2790.02	1.09464	0.0636477	17.1984	2.73052340073652e-66	7.88601163117475e-64
ENSMUSG00000105638	RP23-288B16.2	0	0	0	0	0	0	0	0			Snapin	3128.98	0.373795	0.0364383	10.2583	1.08600856718934e-24	1.00815948367398e-22
ENSMUSG00000105637	RP23-458G12.3	2	0	2	2	1	4	0	4			Dnajc5	40071.8	0.473362	0.0281126	16.8381	1.28390080099607e-63	3.48665299613783e-61
ENSMUSG00000105636	RP23-441I24.3	18	14	7	36	21	28	29	22			Ddx3x	27772.7	0.374981	0.116412	3.22117	0.0012767	0.00896204
ENSMUSG00000105635	CU024892.1	0	0	0	0	0	0	0	0			Cd52	112.222	1.00939	0.169306	5.96194	2.49264576251224e-09	6.8717711589258e-08
ENSMUSG00000105634	RP23-7E4.8	0	0	0	0	0	0	0	0			Hk2	50875.8	1.47803	0.0545388	27.1005	9.71066062961973e-162	9.29923527136479e-159
ENSMUSG00000105633	RP23-462C22.1	2	3	2	0	0	0	0	0			Acvr1b	8853.88	0.265865	0.0302418	8.79131	1.47829733347422e-18	9.85260805222101e-17
ENSMUSG00000105632	WI1-1010L24.1	298	310	271	322	198	133	162	196			Bcl6b	52.2315	0.886906	0.275924	3.21432	0.00130756	0.00913633
ENSMUSG00000105630	RP23-211L5.8	0	0	0	0	0	0	0	0			Ckmt1	5367.49	-0.486794	0.0383287	-12.7005	5.87346877962325e-37	8.5494211556196e-35
ENSMUSG00000105629	Trav7n-5	0	0	0	0	0	0	0	0			Th	306.437	0.411317	0.0966168	4.2572	2.07001975058119e-05	0.0002675
ENSMUSG00000105628	RP23-349J3.5	0	0	0	0	0	0	2	0			Tbx2	4160.67	0.275787	0.0400451	6.88691	5.7015812403166e-12	2.17029854953056e-10
ENSMUSG00000105627	WI1-49P9.1	0	2	0	0	0	2	0	0
ENSMUSG00000105626	BX294196.1	0	0	0	0	0	0	0	0
ENSMUSG00000105625	RP23-227D7.3	0	0	0	0	0	0	0	0
ENSMUSG00000105624	RP24-399A15.2	5	2	2	0	0	0	2	2
ENSMUSG00000105623	RP24-167K2.1	0	0	0	0	0	0	0	0
ENSMUSG00000105622	RP23-385G21.3	12	14	32	22	13	20	33	24
ENSMUSG00000105621	mmu-let-7f-1	17	9	9	16	15	18	12	17
ENSMUSG00000105620	RP23-187D22.11	0	0	0	0	0	0	0	0
ENSMUSG00000105619	RP23-307M9.1	0	0	0	1	0	4	0	0
ENSMUSG00000105618	RP24-289G19.4	0	0	0	0	0	0	0	1
ENSMUSG00000105617	Mrpl33	518	498	481	551	461	455	521	441
ENSMUSG00000105616	RP23-319E24.1	0	0	0	0	0	0	0	0
ENSMUSG00000105615	RP24-191K3.1	0	0	0	0	0	0	0	0
ENSMUSG00000105614	RP24-405C17.7	0	0	0	0	0	0	0	0
ENSMUSG00000105613	RP23-31J24.2	2	4	4	2	2	6	3	2
ENSMUSG00000105612	AC156564.1	0	0	0	0	0	0	0	0
ENSMUSG00000105611	RP23-347G20.5	0	0	0	0	0	0	0	0
ENSMUSG00000105610	AC125099.1	0	0	0	0	0	0	0	0
ENSMUSG00000105609	RP23-301L9.6	4	6	4	11	6	6	11	2
ENSMUSG00000105608	RP24-267M22.1	0	0	0	0	0	0	0	0
ENSMUSG00000105607	RP23-7M16.2	89	121	99	112	101	126	96	119
ENSMUSG00000105606	Igkv2-109	0	0	0	0	0	0	0	0
ENSMUSG00000105605	Ighv1-86	0	0	0	0	0	0	0	0
ENSMUSG00000105604	RP24-291G12.3	0	0	0	0	0	0	0	2
ENSMUSG00000105603	RP23-231C16.2	0	0	2	0	2	0	0	2
ENSMUSG00000105602	RP24-364E17.1	14	11	4	2	12	2	17	10
ENSMUSG00000105601	RP23-477N9.3	156	175	143	170	155	164	136	153
ENSMUSG00000105600	RP23-424O22.1	0	2	0	2	0	8	8	2
ENSMUSG00000105599	RP23-218B2.3	2	0	2	0	0	0	2	0
ENSMUSG00000105598	RP24-399A15.5	0	0	1	0	0	0	0	0
ENSMUSG00000105597	RP24-404P10.6	20	17	35	16	20	19	23	28
ENSMUSG00000105596	RP23-3L20.8	0	0	1	0	2	0	3	0
ENSMUSG00000105595	RP24-333H9.1	0	0	0	0	0	0	0	0
ENSMUSG00000105594	RP23-372N19.2	281	255	267	281	276	291	329	290
ENSMUSG00000105593	RP24-332C17.3	0	0	0	0	0	0	0	0
ENSMUSG00000105592	RP23-361O11.4	22	17	35	27	23	10	10	28
ENSMUSG00000105591	RP23-46J11.6	0	0	0	0	0	0	0	0
ENSMUSG00000105590	RP24-529E15.1	163	112	133	112	101	79	119	114
ENSMUSG00000105589	Fbxw14	0	0	0	0	0	0	0	0
ENSMUSG00000105588	RP24-141M5.1	0	0	0	0	0	0	0	0
ENSMUSG00000105586	RP23-293K21.3	6	12	13	9	15	14	14	10
ENSMUSG00000105585	mmu-mir-30e	0	0	0	0	0	0	0	0
ENSMUSG00000105584	RP23-120C8.6	0	0	0	0	2	1	0	4
ENSMUSG00000105583	RP23-437D10.1	0	0	0	0	1	1	2	5
ENSMUSG00000105582	Ighv1-68	0	0	0	0	0	0	0	0
ENSMUSG00000105581	AC103674.1	0	0	0	0	0	0	0	0
ENSMUSG00000105580	AL589651.3	0	0	0	0	0	0	0	0
ENSMUSG00000105579	RP24-548B7.1	2	0	0	1	0	2	0	0
ENSMUSG00000105578	RP23-342M4.7	0	0	0	0	0	0	0	0
ENSMUSG00000105577	RP24-396D16.3	0	0	0	0	0	0	0	0
ENSMUSG00000105576	RP23-50G20.5	0	0	0	0	2	0	0	0
ENSMUSG00000105575	RP23-37N15.3	0	0	0	0	0	0	0	0
ENSMUSG00000105574	RP24-174D16.1	0	0	2	0	2	0	0	0
ENSMUSG00000105573	RP23-86N20.1	0	0	0	0	0	0	0	0
ENSMUSG00000105572	RP23-235E15.5	464	412	449	479	485	368	515	531
ENSMUSG00000105571	RP23-451C1.2	10	12	10	28	6	25	18	11
ENSMUSG00000105570	RP23-183L19.1	0	0	0	0	0	0	0	0
ENSMUSG00000105569	AC156028.1	0	1	2	0	1	0	1	0
ENSMUSG00000105568	RP23-50E10.2	2	2	2	2	0	0	0	4
ENSMUSG00000105567	AC122228.1	0	0	0	0	0	0	0	0
ENSMUSG00000105566	RP24-194K24.10	0	0	0	0	0	0	0	0
ENSMUSG00000105565	RP23-110C17.1	31	13	34	16	26	45	19	23
ENSMUSG00000105564	RP24-79B1.4	0	0	0	0	0	0	0	0
ENSMUSG00000105563	AC165142.1	0	0	0	0	0	0	0	0
ENSMUSG00000105562	RP23-48L9.3	0	2	0	1	0	0	0	2
ENSMUSG00000105561	RP23-267O21.3	26	28	34	40	13	19	33	28
ENSMUSG00000105560	RP23-114F4.1	0	0	2	0	0	2	0	0
ENSMUSG00000105559	RP23-465M13.2	0	0	1	0	0	0	0	0
ENSMUSG00000105558	RP23-349J3.8	11	18	21	17	14	29	25	18
ENSMUSG00000105557	mmu-mir-3966	0	0	0	0	0	0	0	0
ENSMUSG00000105556	RP23-111M12.2	350	319	374	367	242	222	323	295
ENSMUSG00000105555	RP23-370D2.2	0	0	0	0	0	0	0	0
ENSMUSG00000105554	RP23-46J11.4	0	0	0	8	8	14	8	4
ENSMUSG00000105553	RP23-293K21.8	0	0	2	3	1	1	0	2
ENSMUSG00000105552	RP23-114P22.5	42	42	35	25	50	22	38	24
ENSMUSG00000105551	RP23-317I8.2	0	0	0	0	0	0	0	0
ENSMUSG00000105550	RP23-173N16.5	0	0	5	6	4	2	4	0
ENSMUSG00000105549	RP23-299O17.4	0	0	0	0	0	0	0	0
ENSMUSG00000105548	Trav15n-3	0	0	0	0	0	0	0	0
ENSMUSG00000105547	Iglc3	0	0	2	0	0	0	4	0
ENSMUSG00000105546	mmu-mir-669a-4	0	0	0	0	0	0	0	0
ENSMUSG00000105545	RP24-164P24.5	0	0	0	0	0	0	0	0
ENSMUSG00000105544	AL627302.1	0	0	0	0	0	0	0	0
ENSMUSG00000105543	RP23-211E12.6	0	0	0	0	0	0	0	0
ENSMUSG00000105542	RP23-441I24.4	30	18	20	39	20	11	18	21
ENSMUSG00000105541	RP24-374B14.4	14	6	15	16	6	8	2	12
ENSMUSG00000105540	RP24-79O7.3	0	0	0	0	0	0	0	0
ENSMUSG00000105539	Igkv13-80-1	0	0	0	0	0	0	0	0
ENSMUSG00000105538	RP23-93G15.1	0	0	0	0	0	0	0	0
ENSMUSG00000105537	AL954388.1	0	0	0	0	0	0	0	0
ENSMUSG00000105536	RP24-383C4.1	0	0	2	2	0	0	0	0
ENSMUSG00000105535	RP24-457B22.3	2	0	5	3	2	0	7	4
ENSMUSG00000105534	RP23-454P8.3	0	0	0	0	0	0	0	0
ENSMUSG00000105533	Trav7d-2	0	0	0	0	0	0	0	0
ENSMUSG00000105532	RP23-332I1.7	0	0	1	5	0	0	0	1
ENSMUSG00000105531	RP24-289G19.1	0	0	0	0	0	2	0	0
ENSMUSG00000105530	RP24-170C14.2	0	2	4	0	0	0	0	1
ENSMUSG00000105529	RP24-86C15.1	0	0	0	2	0	0	2	0
ENSMUSG00000105528	RP24-194J1.1	0	0	0	0	0	0	0	0
ENSMUSG00000105527	RP23-61G16.1	0	0	0	0	0	0	0	0
ENSMUSG00000105526	RP24-220P21.4	2	2	4	0	0	4	4	6
ENSMUSG00000105525	RP24-340K5.4	0	0	0	0	0	0	0	0
ENSMUSG00000105524	mmu-mir-3065	0	0	0	0	1	1	0	0
ENSMUSG00000105523	RP23-304A10.1	0	0	0	0	0	0	0	0
ENSMUSG00000105522	AC127252.1	2	0	0	0	1	0	0	6
ENSMUSG00000105521	RP24-405C17.6	0	0	0	0	0	0	0	0
ENSMUSG00000105520	RP23-105B8.4	19	22	31	24	29	26	24	35
ENSMUSG00000105519	RP24-230J14.8	0	3	0	0	3	4	0	0
ENSMUSG00000105518	RP23-326D6.5	0	0	0	0	0	0	0	0
ENSMUSG00000105517	RP23-235G13.3	4	2	2	3	2	6	2	6
ENSMUSG00000105516	RP23-334N1.1	0	0	4	4	2	1	0	0
ENSMUSG00000105515	RP23-77E18.2	0	0	0	0	0	0	0	0
ENSMUSG00000105514	RP24-226L20.1	122	124	119	125	104	106	127	108
ENSMUSG00000105513	AC124740.1	0	0	0	0	0	0	0	0
ENSMUSG00000105512	RP23-199B2.8	2	3	0	0	2	2	3	4
ENSMUSG00000105511	RP24-273H20.2	0	0	0	0	0	0	0	0
ENSMUSG00000105510	RP24-316L21.3	18	18	8	10	8	6	5	12
ENSMUSG00000105509	RP23-327M1.1	163	132	154	162	194	154	158	142
ENSMUSG00000105508	RP23-424O22.3	0	0	0	0	0	0	1	0
ENSMUSG00000105507	RP24-325G15.1	0	0	0	0	0	0	0	0
ENSMUSG00000105506	RP23-148G12.2	2	0	2	0	2	0	0	2
ENSMUSG00000105505	RP23-263E7.8	0	0	0	0	0	0	0	0
ENSMUSG00000105504	Gbp5	90	86	90	98	120	110	93	118
ENSMUSG00000105503	RP24-230J14.7	6	5	8	7	11	5	5	3
ENSMUSG00000105502	RP23-219K16.2	0	0	0	0	2	0	2	0
ENSMUSG00000105501	RP24-378G4.6	0	0	0	0	0	0	0	0
ENSMUSG00000105500	RP23-120C8.5	0	0	0	0	0	0	0	0
ENSMUSG00000105499	Igkv3-11	0	0	0	0	0	0	0	0
ENSMUSG00000105498	RP24-89D17.2	0	0	0	0	0	0	0	0
ENSMUSG00000105497	mmu-mir-191	0	0	0	0	0	0	0	0
ENSMUSG00000105496	mmu-mir-7004	3	1	5	1	3	1	4	2
ENSMUSG00000105495	RP24-147H20.3	0	4	0	0	0	0	0	0
ENSMUSG00000105494	AC137871.1	0	0	0	0	0	0	0	0
ENSMUSG00000105493	RP24-100P9.4	0	0	0	0	0	0	0	0
ENSMUSG00000105492	RP24-224P21.1	0	0	0	0	0	0	0	0
ENSMUSG00000105491	RP24-165O21.1	0	0	0	0	0	0	0	0
ENSMUSG00000105490	RP23-37N15.1	0	0	0	2	0	0	0	0
ENSMUSG00000105489	RP24-156O12.1	0	0	0	0	0	4	2	5
ENSMUSG00000105488	AC132434.1	0	0	0	0	0	0	0	0
ENSMUSG00000105487	RP23-189N11.1	0	0	0	0	0	0	0	0
ENSMUSG00000105486	RP23-84N24.1	0	0	2	0	0	0	0	0
ENSMUSG00000105485	RP23-342M4.3	4	0	0	2	0	2	2	0
ENSMUSG00000105484	RP24-330A11.9	4	9	12	9	11	6	7	3
ENSMUSG00000105483	RP23-156F20.2	0	0	0	0	0	0	0	0
ENSMUSG00000105482	RP23-231C16.1	6	9	6	4	2	4	6	5
ENSMUSG00000105481	RP23-335E20.3	6	1	3	6	4	2	6	2
ENSMUSG00000105480	Igkv13-78-1	0	0	0	0	0	0	0	0
ENSMUSG00000105479	RP23-307D8.13	0	0	0	0	0	0	0	0
ENSMUSG00000105478	RP23-48L9.1	2	0	0	0	0	0	0	0
ENSMUSG00000105477	AC151286.1	0	0	0	0	0	0	0	0
ENSMUSG00000105476	RP23-381I16.6	0	0	0	0	0	0	0	0
ENSMUSG00000105475	RP23-373G12.2	1	0	2	0	0	0	1	2
ENSMUSG00000105474	RP23-379D24.2	0	0	0	0	0	0	0	0
ENSMUSG00000105473	RP23-416K11.4	0	0	0	0	0	0	0	0
ENSMUSG00000105472	RP23-200E11.1	12	16	10	16	4	4	10	2
ENSMUSG00000105471	RP23-396K22.3	5	2	4	1	6	6	3	8
ENSMUSG00000105470	RP23-120C8.7	0	0	2	0	0	0	2	0
ENSMUSG00000105469	RP24-423L4.5	24	25	35	18	26	33	56	33
ENSMUSG00000105468	mmu-mir-6906	1	3	0	4	3	2	0	3
ENSMUSG00000105467	Trav5n-3	0	0	0	0	0	0	0	0
ENSMUSG00000105466	RP23-246L14.2	24	18	4	17	15	11	12	8
ENSMUSG00000105465	AL844548.1	3	4	5	1	1	1	4	3
ENSMUSG00000105464	RP24-322E13.2	0	0	0	0	0	0	0	0
ENSMUSG00000105463	Igkv2-113	0	0	0	0	0	0	0	0
ENSMUSG00000105462	Igkv4-77	0	0	0	0	0	0	0	0
ENSMUSG00000105461	RP24-461L18.3	28	22	12	19	14	28	6	18
ENSMUSG00000105460	RP23-422N18.3	0	0	0	2	0	2	0	1
ENSMUSG00000105459	AC158786.1	3	4	2	6	2	4	0	0
ENSMUSG00000105458	mmu-mir-3074-2	0	0	1	1	0	0	3	1
ENSMUSG00000105457	RP23-7E4.4	7	6	6	7	10	3	1	1
ENSMUSG00000105456	RP23-313F7.4	0	0	0	0	0	0	0	0
ENSMUSG00000105455	BX813332.1	0	0	0	0	0	0	0	0
ENSMUSG00000105454	RP23-309G12.4	1	13	0	4	2	2	6	0
ENSMUSG00000105453	RP23-31L10.4	2	12	4	6	6	4	10	2
ENSMUSG00000105452	RP23-234F9.2	12	42	42	16	36	24	46	40
ENSMUSG00000105451	RP24-475M8.10	0	0	0	0	0	0	0	0
ENSMUSG00000105450	SCARNA15	0	0	0	0	0	0	0	0
ENSMUSG00000105449	RP24-372J15.4	507	460	546	497	608	518	549	506
ENSMUSG00000105448	SCARNA4	0	0	0	0	0	0	0	0
ENSMUSG00000105447	RP23-173N16.3	50	30	53	38	50	52	59	48
ENSMUSG00000105446	RP23-381C14.5	0	0	0	0	0	0	0	0
ENSMUSG00000105445	RP23-50E10.3	8	0	2	2	0	2	2	2
ENSMUSG00000105444	RP24-291E8.3	16	13	27	12	22	14	9	5
ENSMUSG00000105443	RP23-339I6.3	0	0	0	0	0	0	0	0
ENSMUSG00000105442	RP23-385G21.4	4	3	0	10	0	1	4	0
ENSMUSG00000105441	RP23-178N8.5	0	0	0	2	0	2	0	0
ENSMUSG00000105440	RP23-458I4.3	0	0	0	0	0	0	0	2
ENSMUSG00000105439	RP24-418J2.4	0	0	0	0	0	0	0	0
ENSMUSG00000105438	mmu-mir-7094-1	0	0	0	0	0	0	0	0
ENSMUSG00000105437	RP24-176O2.2	0	0	0	0	0	2	0	2
ENSMUSG00000105436	RP23-191E1.2	0	0	0	0	0	0	0	0
ENSMUSG00000105435	AC079245.1	0	0	0	0	0	0	0	0
ENSMUSG00000105434	RP23-407I6.6	6	7	6	4	6	4	4	6
ENSMUSG00000105433	AL590614.2	0	0	0	0	0	0	0	0
ENSMUSG00000105432	Igkv8-23-1	0	0	0	0	0	0	0	0
ENSMUSG00000105431	RP24-231P10.3	1	0	2	0	0	0	0	0
ENSMUSG00000105430	RP24-114E20.2	0	0	0	0	0	0	0	2
ENSMUSG00000105429	RP23-118L1.4	61	42	43	65	29	26	52	40
ENSMUSG00000105428	mmu-mir-3068	0	1	0	0	1	0	0	0
ENSMUSG00000105427	RP24-380C2.1	0	0	0	0	0	0	0	0
ENSMUSG00000105426	RP24-270K7.1	0	0	0	0	0	0	0	0
ENSMUSG00000105425	RP24-232H5.2	0	0	0	0	0	0	0	0
ENSMUSG00000105424	AC154247.1	0	0	0	0	0	0	0	0
ENSMUSG00000105423	RP23-21O1.1	0	0	0	0	0	0	0	0
ENSMUSG00000105422	RP24-162F23.9	2	5	9	9	2	3	9	3
ENSMUSG00000105421	RP23-32E20.3	0	0	0	0	0	0	2	0
ENSMUSG00000105420	AL691423.1	0	0	0	0	0	0	0	0
ENSMUSG00000105419	RP23-218L17.2	196	199	188	165	190	185	204	193
ENSMUSG00000105418	RP24-334B8.20	0	0	0	0	0	0	0	0
ENSMUSG00000105416	RP24-560A18.3	0	0	0	0	0	0	2	0
ENSMUSG00000105415	AC122804.1	2	1	0	1	0	0	2	1
ENSMUSG00000105413	AL596383.1	0	0	0	0	0	0	0	0
ENSMUSG00000105412	RP24-276A6.1	0	2	2	4	0	1	0	0
ENSMUSG00000105411	AC154241.1	0	0	0	0	0	0	0	0
ENSMUSG00000105410	RP24-370G23.14	0	0	0	0	0	0	0	0
ENSMUSG00000105409	AL672036.1	0	0	0	0	0	0	0	0
ENSMUSG00000105408	RP23-286M3.4	179	159	149	115	133	150	152	153
ENSMUSG00000105407	RP24-100G24.2	0	0	0	0	0	0	0	0
ENSMUSG00000105406	RP23-4P1.1	6	2	2	4	0	2	4	2
ENSMUSG00000105405	RP23-161K8.1	0	0	0	0	0	0	0	0
ENSMUSG00000105404	RP23-167C5.2	0	0	0	0	0	0	0	0
ENSMUSG00000105403	RP24-267D17.1	2	2	4	3	4	0	4	2
ENSMUSG00000105402	RP24-448C16.7	275	198	179	243	207	177	218	206
ENSMUSG00000105401	RP23-239A13.2	0	0	2	0	0	0	0	0
ENSMUSG00000105400	SCARNA4	0	0	0	0	0	0	0	0
ENSMUSG00000105399	mmu-mir-1843b	0	0	0	0	0	0	0	0
ENSMUSG00000105398	AC157822.2	0	0	0	0	0	0	0	0
ENSMUSG00000105397	RP23-335E20.2	0	0	0	0	0	0	0	4
ENSMUSG00000105396	RP24-129H9.8	0	0	0	0	0	0	0	0
ENSMUSG00000105395	RP23-422N18.1	123	123	141	153	109	108	115	137
ENSMUSG00000105394	RP23-161K8.3	0	0	0	0	0	0	0	0
ENSMUSG00000105393	Trav7d-5	0	0	0	0	0	0	0	0
ENSMUSG00000105392	RP24-223N5.1	0	0	0	0	0	0	0	0
ENSMUSG00000105391	RP23-298M23.3	0	0	0	0	0	0	1	0
ENSMUSG00000105390	RP23-53G23.3	0	0	0	0	0	0	0	0
ENSMUSG00000105389	RP23-132D7.4	0	0	0	0	0	2	0	0
ENSMUSG00000105388	Rpl36a-ps2	36	41	22	41	38	36	37	31
ENSMUSG00000105387	RP23-114L5.4	2	0	0	0	4	2	1	3
ENSMUSG00000105386	RP24-334B8.4	0	0	0	0	0	0	0	0
ENSMUSG00000105385	RP24-86K23.1	0	0	0	0	0	0	0	0
ENSMUSG00000105384	RP23-317I8.3	0	0	0	0	0	0	0	0
ENSMUSG00000105383	Trex1	407	462	461	429	391	390	351	380
ENSMUSG00000105382	RP24-257M14.3	30	25	29	27	18	19	25	18
ENSMUSG00000105381	mmu-mir-7234	0	0	1	0	0	0	0	0
ENSMUSG00000105380	Trav12-4	0	0	0	0	0	0	0	0
ENSMUSG00000105379	mmu-mir-1191b	3	8	4	8	3	4	11	7
ENSMUSG00000105378	RP23-293K21.7	4	4	2	4	6	5	6	2
ENSMUSG00000105377	RP24-142B15.8	87	101	114	116	135	141	123	112
ENSMUSG00000105376	RP24-340B11.1	0	0	0	0	0	0	0	0
ENSMUSG00000105375	RP23-397C5.1	0	2	0	0	0	0	0	0
ENSMUSG00000105374	RP24-230L5.2	0	4	2	0	0	0	1	1
ENSMUSG00000105373	RP24-230J14.3	0	0	0	0	0	0	0	0
ENSMUSG00000105372	mmu-mir-327	0	0	0	0	0	0	0	0
ENSMUSG00000105371	AL671921.1	0	0	0	0	0	0	0	0
ENSMUSG00000105370	RP24-323L24.1	0	0	0	0	0	0	2	0
ENSMUSG00000105369	Igkv13-57-1	0	0	0	0	0	0	0	0
ENSMUSG00000105368	RP23-459I1.3	580	586	605	611	429	344	450	493
ENSMUSG00000105367	AL670091.1	0	0	0	0	0	0	0	0
ENSMUSG00000105366	RP23-192D21.1	47	42	47	58	25	34	44	27
ENSMUSG00000105365	mmu-mir-669a-4	0	0	0	0	0	0	0	0
ENSMUSG00000105364	RP23-395E24.3	0	0	0	2	0	0	0	0
ENSMUSG00000105363	Igkv11-114	0	0	0	0	0	0	0	0
ENSMUSG00000105362	WI1-1024F3.1	2	0	0	2	0	2	0	0
ENSMUSG00000105361	Yam1	0	0	0	0	0	0	0	0
ENSMUSG00000105360	RP23-33I24.2	0	0	0	0	0	0	0	0
ENSMUSG00000105359	RP24-537K9.1	1	6	2	0	0	1	2	1
ENSMUSG00000105358	RP23-27B23.9	4	2	4	0	0	0	4	2
ENSMUSG00000105357	RP23-7K18.3	0	0	0	0	0	0	0	0
ENSMUSG00000105356	RP23-480P21.3	0	0	0	0	2	0	0	0
ENSMUSG00000105355	RP24-274H19.5	6	7	3	5	8	8	6	5
ENSMUSG00000105354	RP23-151C5.2	0	0	0	0	0	0	0	0
ENSMUSG00000105353	RP24-230J14.4	0	0	0	0	0	0	0	0
ENSMUSG00000105352	RP23-195B3.5	2	2	4	0	2	0	3	4
ENSMUSG00000105351	RP24-471B15.2	0	0	0	0	0	0	0	0
ENSMUSG00000105350	RP23-358O22.1	3	6	2	8	2	2	4	2
ENSMUSG00000105349	RP23-314O1.1	24	27	27	17	22	29	21	21
ENSMUSG00000105348	RP23-193N17.1	0	0	0	0	0	0	0	0
ENSMUSG00000105347	RP24-496C22.3	0	0	0	0	0	0	0	0
ENSMUSG00000105346	RP23-226J22.3	0	0	0	0	0	0	0	0
ENSMUSG00000105345	RP23-301L9.3	244	240	320	269	287	288	322	266
ENSMUSG00000105344	RP23-286C5.1	0	0	0	0	0	0	0	0
ENSMUSG00000105343	RP23-117I19.7	0	0	0	0	0	0	0	0
ENSMUSG00000105342	RP24-89C11.1	0	0	0	0	0	0	0	0
ENSMUSG00000105341	RP24-354P12.3	0	0	0	2	0	0	0	0
ENSMUSG00000105340	Mapkapk5	2186	1951	2145	2172	2086	1866	1886	1929
ENSMUSG00000105339	RP24-565B3.2	51	63	72	87	66	49	81	84
ENSMUSG00000105338	RP23-100J23.5	0	0	0	0	0	0	0	0
ENSMUSG00000105337	RP24-117O8.1	1	3	0	0	3	0	0	0
ENSMUSG00000105336	RP24-275F18.2	2	3	3	5	3	2	1	0
ENSMUSG00000105335	RP23-168E11.1	0	3	5	6	2	1	1	1
ENSMUSG00000105334	RP23-30B3.4	0	0	0	0	0	2	0	0
ENSMUSG00000105333	mmu-mir-684-2	0	0	0	0	0	0	0	0
ENSMUSG00000105332	RP23-187D22.5	0	0	0	0	2	0	0	0
ENSMUSG00000105331	RP23-292C19.1	0	0	0	1	0	2	0	2
ENSMUSG00000105330	mmu-mir-669a-4	0	0	0	0	0	0	0	0
ENSMUSG00000105329	mmu-mir-7215	0	0	0	0	0	0	0	0
ENSMUSG00000105328	RP24-309H3.6	50	51	71	60	72	71	61	100
ENSMUSG00000105327	RP23-174N20.3	0	0	0	0	0	2	0	0
ENSMUSG00000105326	RP24-230L5.3	12	8	20	17	3	6	15	6
ENSMUSG00000105325	RP24-134B9.2	0	0	2	0	0	4	0	0
ENSMUSG00000105324	RP23-229C5.1	0	0	0	1	0	0	0	0
ENSMUSG00000105323	Igkv13-62-1	0	0	0	0	0	0	0	0
ENSMUSG00000105322	RP24-423L4.1	7	5	10	1	2	2	4	8
ENSMUSG00000105321	AC129321.1	0	0	0	0	0	0	0	0
ENSMUSG00000105320	RP23-21O1.2	0	0	0	0	0	0	0	0
ENSMUSG00000105319	Igkv15-101	0	0	0	0	0	0	0	0
ENSMUSG00000105318	CR938728.1	0	0	0	0	0	0	0	0
ENSMUSG00000105317	RP24-314I8.2	0	0	0	0	0	0	0	0
ENSMUSG00000105316	RP23-145H8.1	0	0	0	0	0	0	0	0
ENSMUSG00000105315	RP23-59B8.3	0	0	0	0	0	0	0	0
ENSMUSG00000105314	RP24-370G23.12	0	0	0	0	0	0	0	0
ENSMUSG00000105313	RP23-344N8.12	0	0	0	0	0	0	0	0
ENSMUSG00000105312	AL772271.1	0	0	0	0	0	0	0	0
ENSMUSG00000105311	RP23-214I6.5	0	0	0	0	0	0	0	0
ENSMUSG00000105310	RP23-77E18.6	0	0	0	0	0	0	0	0
ENSMUSG00000105309	RP24-158N23.1	0	0	0	0	0	0	0	0
ENSMUSG00000105308	RP23-37N15.4	0	0	0	0	0	0	0	0
ENSMUSG00000105307	RP23-121N19.4	0	0	0	0	0	0	0	0
ENSMUSG00000105306	RP24-76K4.8	0	0	0	0	0	0	0	0
ENSMUSG00000105305	RP23-175B24.10	0	0	0	0	0	0	0	0
ENSMUSG00000105304	RP23-357D17.4	59	53	49	51	43	46	59	38
ENSMUSG00000105303	RP23-410M21.3	7	10	11	11	6	21	6	17
ENSMUSG00000105302	RP24-372J8.2	11	16	8	12	3	12	6	6
ENSMUSG00000105301	Igkv13-54-1	0	0	0	0	0	0	0	0
ENSMUSG00000105300	RP23-465P18.1	0	0	0	0	0	1	0	0
ENSMUSG00000105299	RP23-307D8.6	0	0	0	0	0	0	0	0
ENSMUSG00000105298	Cldn25-ps	1	2	0	0	0	0	0	0
ENSMUSG00000105297	RP23-325M18.3	0	0	0	0	0	0	0	0
ENSMUSG00000105296	RP23-209N19.6	3	1	3	0	6	2	1	5
ENSMUSG00000105295	RP23-281K10.1	0	0	0	0	0	0	0	0
ENSMUSG00000105294	RP24-378G4.4	0	0	0	0	0	2	0	0
ENSMUSG00000105293	RP24-80L24.1	7	2	0	4	6	4	0	2
ENSMUSG00000105292	AC154102.1	0	0	0	0	0	0	0	0
ENSMUSG00000105291	RP24-499N22.2	0	0	0	0	0	0	0	0
ENSMUSG00000105290	RP23-354G14.4	2	0	0	4	2	0	0	4
ENSMUSG00000105289	RP23-120C8.4	2	0	0	0	4	0	2	4
ENSMUSG00000105288	SCARNA15	0	0	0	0	0	0	0	0
ENSMUSG00000105287	RP23-282L6.1	0	0	2	0	0	0	0	0
ENSMUSG00000105286	RP23-373G12.5	20	4	9	11	10	6	12	13
ENSMUSG00000105285	RP24-447I18.1	0	0	0	0	0	0	0	0
ENSMUSG00000105284	RP23-423J10.6	4	4	2	2	0	0	2	5
ENSMUSG00000105283	RP24-142B15.5	27	31	56	50	54	57	53	30
ENSMUSG00000105282	RP24-188E19.2	4	2	3	7	12	0	2	2
ENSMUSG00000105281	RP23-165D1.3	0	0	0	0	0	0	0	0
ENSMUSG00000105280	RP23-427B4.3	0	0	0	0	0	0	0	0
ENSMUSG00000105279	RP24-273H20.4	0	0	0	0	0	0	0	0
ENSMUSG00000105278	RP23-257P11.1	0	0	0	0	0	0	0	0
ENSMUSG00000105277	RP23-169H9.8	0	0	0	2	0	0	0	0
ENSMUSG00000105276	RP23-57P23.5	0	1	2	1	0	1	0	2
ENSMUSG00000105275	RP23-250D22.3	0	0	0	1	0	0	0	0
ENSMUSG00000105274	RP24-332C17.1	0	0	0	0	0	0	0	0
ENSMUSG00000105273	RP24-312A3.1	0	0	0	0	0	0	0	0
ENSMUSG00000105272	RP23-164N7.3	199	186	216	180	158	180	228	205
ENSMUSG00000105271	RP23-156F20.4	8	2	0	0	0	0	0	0
ENSMUSG00000105270	RP24-127J3.1	0	0	0	0	0	0	0	0
ENSMUSG00000105269	RP24-502C10.1	0	0	0	0	0	0	0	0
ENSMUSG00000105268	RP23-381C14.6	0	0	0	0	0	0	0	0
ENSMUSG00000105267	RP23-211L5.9	0	0	0	0	0	0	0	0
ENSMUSG00000105266	RP23-93G15.2	0	0	0	0	0	0	0	0
ENSMUSG00000105265	Sox2ot	1607	1340	737	1173	692	685	1397	684
ENSMUSG00000105264	RP24-230J14.2	90	76	90	99	57	69	61	75
ENSMUSG00000105263	RP24-230J14.5	0	0	0	0	0	0	0	0
ENSMUSG00000105262	RP24-84E6.5	0	0	0	0	0	0	0	0
ENSMUSG00000105261	RP23-102H7.9	0	6	4	4	1	4	10	4
ENSMUSG00000105260	RP23-325M18.5	0	0	0	0	0	0	0	0
ENSMUSG00000105259	RP23-10D15.3	0	0	4	0	2	2	0	2
ENSMUSG00000105258	RP23-144N19.1	0	0	0	0	0	0	0	0
ENSMUSG00000105257	RP24-142B15.9	12	14	6	1	6	16	19	22
ENSMUSG00000105256	AL589879.1	0	0	0	0	0	0	0	0
ENSMUSG00000105255	AC092711.4	1	3	1	5	0	1	2	2
ENSMUSG00000105254	RP23-443N7.4	1	1	0	0	2	0	3	0
ENSMUSG00000105253	RP23-286M22.2	3	0	0	0	0	0	0	2
ENSMUSG00000105252	RP23-175A22.2	0	0	0	0	0	0	0	0
ENSMUSG00000105251	RP23-195B3.3	0	0	0	0	0	0	0	0
ENSMUSG00000105250	RP24-539I8.1	0	0	0	2	0	0	0	0
ENSMUSG00000105249	AC124587.1	0	0	0	0	0	0	0	0
ENSMUSG00000105248	RP23-29F15.2	0	0	0	0	0	0	0	0
ENSMUSG00000105247	RP23-33C9.1	0	0	0	0	0	0	2	0
ENSMUSG00000105246	RP24-571N6.3	0	0	0	0	0	0	0	0
ENSMUSG00000105245	RP24-124P9.3	0	2	2	2	5	0	0	0
ENSMUSG00000105244	RP24-326F21.2	0	0	0	0	0	0	0	0
ENSMUSG00000105243	RP24-295P14.2	0	0	4	0	0	0	0	4
ENSMUSG00000105242	RP24-350F17.8	0	0	0	0	0	0	0	0
ENSMUSG00000105241	CH25-626J19.1	0	0	0	0	0	0	0	0
ENSMUSG00000105240	RP23-67B9.1	0	0	0	0	0	0	0	0
ENSMUSG00000105239	RP23-67P7.1	4	0	2	1	3	1	1	1
ENSMUSG00000105238	AL589651.2	0	0	0	0	0	0	0	0
ENSMUSG00000105237	RP24-346C14.1	0	0	0	0	0	0	0	0
ENSMUSG00000105236	AC139844.1	0	0	0	0	0	0	0	0
ENSMUSG00000105235	RP24-173D2.11	0	0	0	0	0	0	0	0
ENSMUSG00000105234	RP24-375D24.2	0	0	0	0	0	0	0	0
ENSMUSG00000105233	RP23-60D3.3	27	28	39	30	35	35	37	24
ENSMUSG00000105232	AC124457.1	8	1	6	4	4	2	8	2
ENSMUSG00000105231	Iglj3	0	0	0	0	0	1	0	0
ENSMUSG00000105230	RP24-421E18.5	145	178	168	165	191	214	162	166
ENSMUSG00000105229	RP24-559G13.2	0	0	0	0	0	2	0	0
ENSMUSG00000105228	RP23-180G16.2	2	2	2	4	2	0	0	0
ENSMUSG00000105227	RP23-455A10.1	0	0	0	2	0	0	2	0
ENSMUSG00000105226	RP24-275F18.4	22	9	26	9	20	25	20	38
ENSMUSG00000105225	RP23-292P14.1	0	0	0	0	0	0	0	0
ENSMUSG00000105224	RP24-496C22.4	10	8	12	11	18	12	15	17
ENSMUSG00000105223	RP23-397C5.2	0	0	0	0	0	0	0	0
ENSMUSG00000105222	RP24-277H8.3	0	0	0	0	0	0	0	0
ENSMUSG00000105221	RP24-341P14.2	0	0	0	0	0	0	0	0
ENSMUSG00000105220	mmu-mir-497a	0	0	0	0	0	0	0	0
ENSMUSG00000105219	RP24-537K9.3	0	0	0	0	0	0	0	1
ENSMUSG00000105218	RP23-438O22.1	109	125	115	135	135	111	127	112
ENSMUSG00000105217	RP23-10D15.2	2	2	6	4	2	6	2	8
ENSMUSG00000105216	Traj47	0	0	0	0	0	0	0	0
ENSMUSG00000105215	CT010456.1	0	0	0	0	0	0	0	0
ENSMUSG00000105214	AC166159.1	0	0	0	0	0	0	0	0
ENSMUSG00000105213	RP23-106N8.2	2	1	0	0	0	0	0	0
ENSMUSG00000105212	RP23-286C5.2	0	0	0	0	0	0	0	0
ENSMUSG00000105211	AC125167.1	0	0	0	0	0	0	0	0
ENSMUSG00000105210	mmu-mir-3544	0	0	0	0	0	0	0	0
ENSMUSG00000105209	RP24-455A5.3	0	0	0	0	0	0	0	0
ENSMUSG00000105208	RP24-190F20.3	0	0	0	0	0	0	0	0
ENSMUSG00000105207	RP23-324P1.1	0	0	0	0	0	0	2	0
ENSMUSG00000105206	RP23-158A20.2	0	0	0	0	0	0	0	0
ENSMUSG00000105205	AL844846.1	0	0	0	0	0	0	0	0
ENSMUSG00000105204	RP24-394C15.7	0	0	0	0	0	0	0	0
ENSMUSG00000105203	RP24-255E8.1	3	1	2	3	4	4	0	2
ENSMUSG00000105202	RP23-50E10.5	2	0	0	0	2	2	8	0
ENSMUSG00000105201	RP24-68G17.3	28	33	22	52	35	33	39	44
ENSMUSG00000105200	mmu-mir-378a	9	10	7	7	11	6	4	5
ENSMUSG00000105199	RP23-38L11.1	49	33	28	42	14	35	26	32
ENSMUSG00000105198	RP23-158A20.7	0	0	0	0	2	0	0	0
ENSMUSG00000105197	RP23-461P7.2	0	0	0	0	0	0	0	0
ENSMUSG00000105196	mmu-mir-142a	0	0	0	1	0	0	0	0
ENSMUSG00000105195	RP24-503L4.2	94	90	91	75	85	73	95	96
ENSMUSG00000105194	RP23-371K2.5	0	0	0	0	0	0	0	0
ENSMUSG00000105193	RP23-37G13.3	0	0	0	0	0	0	0	0
ENSMUSG00000105192	RP23-67B9.5	0	0	0	0	0	0	0	0
ENSMUSG00000105191	RP24-421E18.9	0	0	0	0	0	0	0	2
ENSMUSG00000105190	RP24-257N6.1	0	0	0	0	0	0	0	0
ENSMUSG00000105189	RP24-332C17.4	6	5	4	6	0	8	4	4
ENSMUSG00000105188	RP23-46J11.5	0	0	0	0	0	0	0	0
ENSMUSG00000105187	SNORA43	0	0	0	0	0	0	0	0
ENSMUSG00000105186	RP23-317I8.1	0	0	0	0	0	0	0	0
ENSMUSG00000105185	RP23-77E18.3	0	0	0	0	0	0	0	0
ENSMUSG00000105184	RP23-219K16.1	2	0	0	0	0	2	0	0
ENSMUSG00000105183	RP24-448C16.9	0	0	0	2	0	0	2	0
ENSMUSG00000105182	mmu-mir-669a-4	0	0	0	0	0	0	0	0
ENSMUSG00000105181	RP23-313F5.1	0	0	0	0	0	2	0	0
ENSMUSG00000105180	RP24-221D2.1	0	0	0	0	0	0	0	0
ENSMUSG00000105179	RP23-18K20.3	8	7	12	14	6	12	12	18
ENSMUSG00000105178	mmu-mir-376a	0	1	1	0	0	0	0	0
ENSMUSG00000105177	RP23-424M12.7	0	0	0	0	0	0	0	0
ENSMUSG00000105176	RP23-418O21.5	357	317	325	288	321	361	369	325
ENSMUSG00000105175	RP23-316M11.8	2	0	2	0	0	0	0	0
ENSMUSG00000105174	RP24-456F12.2	2	0	2	2	0	0	2	0
ENSMUSG00000105173	RP23-193C5.3	0	2	0	0	0	0	0	0
ENSMUSG00000105172	CH36-12I15.4	0	0	0	0	0	0	0	0
ENSMUSG00000105171	RP24-341O14.3	0	1	0	0	0	0	0	0
ENSMUSG00000105170	RP24-314I8.3	16	14	21	7	18	9	8	9
ENSMUSG00000105169	AC149064.1	0	0	0	0	0	0	0	0
ENSMUSG00000105168	RP24-291E8.4	2	9	2	5	4	4	7	3
ENSMUSG00000105167	AC161199.1	1	0	0	0	2	0	0	2
ENSMUSG00000105166	RP24-140K12.4	0	0	0	0	0	0	0	2
ENSMUSG00000105165	mmu-mir-7686	0	0	0	0	0	0	0	0
ENSMUSG00000105164	AL845373.1	0	0	0	0	0	0	0	0
ENSMUSG00000105163	RP24-76K4.1	0	0	0	0	0	0	0	0
ENSMUSG00000105162	RP23-62L19.6	0	0	0	0	0	0	0	0
ENSMUSG00000105161	RP23-393E10.2	287	302	361	305	314	248	342	320
ENSMUSG00000105160	RP23-272P19.10	0	0	0	2	0	0	2	0
ENSMUSG00000105159	RP24-447O5.2	0	0	0	0	0	0	0	0
ENSMUSG00000105158	RP24-543J12.2	0	0	0	0	0	2	0	0
ENSMUSG00000105157	RP23-412L2.1	0	0	0	0	0	0	0	0
ENSMUSG00000105156	RP23-258C13.1	24	21	24	25	14	23	14	7
ENSMUSG00000105155	RP24-235L14.3	0	0	0	0	0	0	0	0
ENSMUSG00000105154	RP23-413C3.1	0	0	0	0	0	0	0	0
ENSMUSG00000105153	RP23-423J10.4	0	0	0	0	0	0	0	0
ENSMUSG00000105152	RP23-156K23.4	0	0	0	0	0	0	0	0
ENSMUSG00000105151	RP23-191N23.1	0	0	0	0	0	0	0	0
ENSMUSG00000105150	RP24-194F23.5	0	0	0	0	0	0	0	0
ENSMUSG00000105149	RP24-230J14.9	13	16	2	24	9	4	6	14
ENSMUSG00000105148	RP23-314M6.1	2	0	0	0	0	0	2	2
ENSMUSG00000105147	RP23-416K11.3	0	0	0	2	0	2	0	0
ENSMUSG00000105146	RP24-267M11.2	0	0	0	0	0	0	0	0
ENSMUSG00000105145	AC157822.1	0	0	0	0	0	0	0	0
ENSMUSG00000105144	RP23-204O17.2	0	0	2	0	2	0	2	0
ENSMUSG00000105143	RP23-187K3.1	5	3	4	0	3	2	3	0
ENSMUSG00000105142	mmu-mir-7214	0	0	0	0	0	0	0	0
ENSMUSG00000105141	RP23-451E8.8	0	0	0	0	0	0	0	0
ENSMUSG00000105140	RP23-265F20.14	0	0	0	0	1	0	0	0
ENSMUSG00000105139	RP23-288B16.4	83	85	77	56	86	70	109	87
ENSMUSG00000105138	mmu-mir-6964	0	0	0	0	0	0	0	0
ENSMUSG00000105137	RP23-267O21.4	29	46	42	49	31	24	38	23
ENSMUSG00000105136	RP24-188E19.3	0	0	0	0	0	0	0	0
ENSMUSG00000105135	RP23-418O21.3	473	411	428	453	486	386	448	422
ENSMUSG00000105134	RP23-328P19.4	6	0	4	4	0	4	2	2
ENSMUSG00000105133	BX813336.1	0	0	0	0	0	0	0	0
ENSMUSG00000105132	RP24-461L18.7	0	0	0	0	0	0	0	0
ENSMUSG00000105131	AC069308.1	0	0	0	0	0	0	0	0
ENSMUSG00000105130	RP23-434H17.5	23	13	9	17	11	15	17	13
ENSMUSG00000105129	RP24-400H4.1	0	0	0	0	0	0	0	0
ENSMUSG00000105128	RP23-272P19.7	2	2	0	2	0	1	0	0
ENSMUSG00000105127	RP24-179L19.4	0	0	0	3	0	1	2	0
ENSMUSG00000105126	RP24-93M7.1	0	2	0	0	0	1	0	0
ENSMUSG00000105125	RP24-232H5.1	0	0	0	0	0	0	0	0
ENSMUSG00000105124	RP24-506B15.2	87	88	97	83	78	92	63	99
ENSMUSG00000105123	Ighv1-79	0	0	0	0	0	0	0	0
ENSMUSG00000105122	CR589930.1	0	0	0	0	0	0	0	0
ENSMUSG00000105121	RP23-43A4.1	0	0	0	0	0	0	0	0
ENSMUSG00000105120	SCARNA4	0	0	0	0	0	0	0	1
ENSMUSG00000105119	RP24-423L4.3	2	4	0	0	2	0	0	0
ENSMUSG00000105118	mmu-mir-3084-1	0	0	0	0	0	0	0	0
ENSMUSG00000105117	RP23-178N8.4	0	0	2	0	0	1	0	0
ENSMUSG00000105116	AC157817.1	0	0	0	0	0	0	0	0
ENSMUSG00000105115	ACEA_U3	0	0	0	0	0	0	0	0
ENSMUSG00000105114	Amd-ps5	0	1	0	0	0	0	0	0
ENSMUSG00000105113	RP24-111L5.2	0	0	0	0	0	0	0	0
ENSMUSG00000105112	RP23-326H18.1	156	149	158	162	144	94	148	127
ENSMUSG00000105111	RP24-468O24.5	0	0	0	0	0	0	0	0
ENSMUSG00000105110	Igkv12-66	0	0	0	0	0	0	0	0
ENSMUSG00000105109	AC034285.3	0	0	0	0	0	0	0	0
ENSMUSG00000105108	RP24-155C13.8	0	0	0	0	0	0	0	0
ENSMUSG00000105107	RP23-214I6.4	57	34	24	31	28	41	38	33
ENSMUSG00000105106	RP23-143M9.2	0	0	0	0	0	0	2	0
ENSMUSG00000105105	RP23-195B3.4	0	0	0	0	0	0	0	0
ENSMUSG00000105104	RP23-182M12.2	0	0	0	0	0	0	0	0
ENSMUSG00000105103	RP24-565B3.5	0	0	0	0	0	0	0	0
ENSMUSG00000105102	RP24-481E4.4	0	3	2	2	1	1	0	2
ENSMUSG00000105101	RP23-423J10.7	3	5	4	7	8	6	4	9
ENSMUSG00000105100	AL596185.1	27	17	25	19	20	22	15	19
ENSMUSG00000105099	RP23-112C14.2	0	0	0	0	0	0	0	0
ENSMUSG00000105098	AC099760.1	0	0	0	0	0	0	0	0
ENSMUSG00000105097	RP24-292F8.2	2	0	2	0	4	2	0	0
ENSMUSG00000105096	Gbp10	4	0	10	7	10	2	8	8
ENSMUSG00000105095	RP23-111M12.3	932	934	1017	860	924	986	968	1019
ENSMUSG00000105094	RP23-263E7.7	0	0	0	0	0	0	0	0
ENSMUSG00000105093	RP23-218K6.4	0	2	0	2	0	0	1	0
ENSMUSG00000105092	RP24-445D5.2	0	0	0	0	0	0	0	0
ENSMUSG00000105091	RP23-443N7.5	0	0	0	0	0	0	0	0
ENSMUSG00000105090	Trav15-3	0	0	0	0	0	0	0	0
ENSMUSG00000105089	RP23-415O9.1	0	0	0	0	0	0	0	0
ENSMUSG00000105088	RP23-409I5.3	2	0	0	0	0	2	0	0
ENSMUSG00000105087	RP24-560A18.2	0	0	2	2	2	0	0	0
ENSMUSG00000105086	RP23-79E5.4	6	4	7	2	4	8	4	14
ENSMUSG00000105085	RP24-333H9.2	1	6	3	3	6	9	6	12
ENSMUSG00000105084	RP24-529E15.3	1	0	3	0	0	0	0	2
ENSMUSG00000105083	RP23-333I5.9	0	0	2	2	2	0	2	6
ENSMUSG00000105082	Aqp10-ps	0	0	0	0	0	0	0	0
ENSMUSG00000105081	RP24-86E4.1	0	4	2	9	2	0	8	6
ENSMUSG00000105080	Trav7n-6	0	0	0	0	0	0	0	0
ENSMUSG00000105079	RP23-358D12.1	0	0	0	0	0	0	2	0
ENSMUSG00000105078	RP23-57P23.4	11	9	15	6	6	9	12	5
ENSMUSG00000105077	RP24-325G15.2	0	0	0	0	2	2	0	0
ENSMUSG00000105076	RP24-324L19.4	3420	3171	3464	3399	2546	2016	2565	2518
ENSMUSG00000105075	RP24-173D2.6	0	0	0	0	0	0	0	0
ENSMUSG00000105074	RP24-354P12.2	0	0	0	0	0	2	0	1
ENSMUSG00000105073	RP23-117K10.1	0	0	0	0	0	0	0	0
ENSMUSG00000105072	AC122428.1	2	2	0	1	0	0	2	0
ENSMUSG00000105071	RP24-555M20.3	2	0	2	2	2	0	4	0
ENSMUSG00000105070	Trav3n-2	0	0	0	0	0	0	0	0
ENSMUSG00000105068	RP23-465J5.1	0	0	1	1	0	1	1	0
ENSMUSG00000105067	RP23-234G15.2	0	0	0	0	0	0	0	0
ENSMUSG00000105066	Iglj4	0	0	0	0	0	0	0	0
ENSMUSG00000105065	RP23-1B20.4	0	2	9	1	1	3	1	8
ENSMUSG00000105064	AC131325.1	0	0	0	0	0	0	0	0
ENSMUSG00000105063	RP23-137F6.5	285	248	333	258	454	431	456	470
ENSMUSG00000105062	RP23-114F4.3	0	0	0	0	0	0	0	2
ENSMUSG00000105061	RP23-452K12.18	1	0	0	0	0	0	0	0
ENSMUSG00000105060	snoZ196	0	0	0	0	0	0	0	0
ENSMUSG00000105059	RP24-258A20.1	8	15	10	6	20	6	2	17
ENSMUSG00000105058	RP23-113O9.3	0	0	0	0	0	0	0	0
ENSMUSG00000105057	RP23-71G16.7	2	10	4	6	3	7	10	5
ENSMUSG00000105056	RP23-307I19.6	0	0	0	0	0	0	0	0
ENSMUSG00000105055	RP23-218L17.3	0	0	0	0	0	0	0	0
ENSMUSG00000105054	RP24-373A18.2	0	0	0	0	0	0	0	0
ENSMUSG00000105053	RP24-180F7.1	39	26	37	34	32	28	40	23
ENSMUSG00000105052	RP23-56M18.4	0	0	0	0	0	0	0	0
ENSMUSG00000105051	RP23-62K10.1	2	4	1	4	0	5	2	2
ENSMUSG00000105050	RP23-458G12.2	4	2	1	6	0	4	0	0
ENSMUSG00000105049	RP24-340K5.2	2	6	6	4	8	0	2	14
ENSMUSG00000105048	RP24-230J14.1	113	98	106	96	182	150	218	158
ENSMUSG00000105047	RP23-11P12.2	0	0	0	0	0	0	3	0
ENSMUSG00000105046	AL929186.1	0	2	0	1	0	0	0	0
ENSMUSG00000105045	Rpl9-ps8	0	0	0	0	0	0	0	2
ENSMUSG00000105044	RP23-396K22.4	51	33	37	53	66	53	58	46
ENSMUSG00000105043	Igkv1-108	0	0	0	0	0	0	0	0
ENSMUSG00000105042	RP23-443N7.7	0	0	0	0	0	0	0	0
ENSMUSG00000105041	RP23-10F17.3	0	0	0	0	0	0	0	0
ENSMUSG00000105040	Ube2l3-ps1	0	0	0	0	0	0	0	0
ENSMUSG00000105039	RP23-363M4.1	72	101	88	81	101	112	62	122
ENSMUSG00000105038	RP23-324H16.1	0	0	0	0	0	0	0	0
ENSMUSG00000105037	ACEA_U3	0	0	0	0	0	0	0	0
ENSMUSG00000105036	RP23-343F16.2	0	0	3	2	6	2	4	3
ENSMUSG00000105035	RP24-499N1.1	0	0	0	0	0	0	0	0
ENSMUSG00000105034	RP23-223I2.2	0	0	0	0	0	0	1	0
ENSMUSG00000105033	RP23-24K16.2	0	2	0	0	0	0	0	0
ENSMUSG00000105032	RP24-224N3.4	0	0	0	0	0	0	0	0
ENSMUSG00000105031	Gm3511	4	2	0	2	0	0	2	0
ENSMUSG00000105030	mmu-mir-9768	0	0	0	0	0	0	0	0
ENSMUSG00000105029	AC164538.1	0	0	0	1	0	1	2	0
ENSMUSG00000105028	RP23-374P12.1	0	0	0	0	0	0	0	0
ENSMUSG00000105027	RP23-72O23.4	0	0	0	0	2	2	0	0
ENSMUSG00000105026	RP23-257I21.2	0	0	0	0	0	0	0	0
ENSMUSG00000105025	U3	0	0	0	0	0	0	0	0
ENSMUSG00000105024	RP23-424M12.5	2	0	0	0	0	0	0	0
ENSMUSG00000105023	RP24-303G10.2	0	0	0	0	0	0	0	0
ENSMUSG00000105022	RP23-151D16.2	0	2	0	0	4	1	0	0
ENSMUSG00000105021	RP24-275F18.1	244	196	245	203	181	199	205	241
ENSMUSG00000105020	RP24-478I4.1	0	2	0	0	0	0	0	0
ENSMUSG00000105019	RP23-337H1.2	0	5	0	2	0	0	3	2
ENSMUSG00000105018	RP24-102B13.5	0	0	0	0	0	0	0	0
ENSMUSG00000105017	RP24-155C13.6	0	0	0	0	0	0	0	0
ENSMUSG00000105016	RP23-27G7.2	0	0	0	0	0	0	0	0
ENSMUSG00000105015	RP23-100B7.1	0	0	1	0	3	0	0	2
ENSMUSG00000105014	AL589651.1	0	0	0	0	0	0	0	0
ENSMUSG00000105013	RP23-265M4.4	0	0	0	0	0	0	0	4
ENSMUSG00000105012	RP23-94M23.3	6	5	5	3	10	7	16	15
ENSMUSG00000105011	RP23-105B8.2	8	7	4	4	2	7	8	2
ENSMUSG00000105010	mmu-mir-219b	0	0	0	0	0	1	1	0
ENSMUSG00000105009	RP23-152K14.2	0	0	0	0	0	0	2	0
ENSMUSG00000105008	RP23-173N16.8	0	0	0	1	0	2	0	0
ENSMUSG00000105007	RP24-76K4.7	0	0	0	0	0	0	0	0
ENSMUSG00000105006	RP24-142B15.11	81	73	66	63	63	58	70	71
ENSMUSG00000105005	RP23-234A12.5	0	0	0	0	0	0	0	0
ENSMUSG00000105004	RP24-316D12.2	22	16	32	23	18	24	26	16
ENSMUSG00000105003	RP23-1B20.2	7	7	1	8	11	7	13	7
ENSMUSG00000105002	mmu-mir-6375	0	0	0	0	0	0	0	0
ENSMUSG00000105001	AC117232.1	0	0	0	0	0	0	0	0
ENSMUSG00000105000	RP23-402L6.2	0	0	0	0	0	0	0	0
ENSMUSG00000104999	RP24-435H23.1	15	19	14	13	14	10	7	12
ENSMUSG00000104998	RP23-243E17.13	0	0	0	0	0	2	2	0
ENSMUSG00000104997	AL592149.1	0	0	0	0	0	0	0	0
ENSMUSG00000104996	mmu-mir-6924	0	0	0	0	1	1	1	0
ENSMUSG00000104995	RP23-211L5.2	0	0	0	0	0	0	0	0
ENSMUSG00000104994	RP23-276C23.3	0	2	6	4	0	2	2	0
ENSMUSG00000104993	RP23-313F5.2	0	0	0	0	0	0	0	0
ENSMUSG00000104992	RP23-276I11.1	0	0	0	0	0	0	0	0
ENSMUSG00000104991	AL645685.1	0	0	0	0	0	0	0	0
ENSMUSG00000104990	RP24-496C22.2	0	2	6	0	0	0	2	0
ENSMUSG00000104989	AC084073.1	0	0	0	0	0	0	0	0
ENSMUSG00000104988	RP24-285I4.2	72	111	80	139	197	212	54	136
ENSMUSG00000104987	RP23-120C8.9	0	0	0	3	3	0	0	0
ENSMUSG00000104986	RP23-7E4.9	110	64	85	81	94	94	64	82
ENSMUSG00000104985	RP23-50I16.1	23	13	15	13	12	13	18	13
ENSMUSG00000104984	RP23-349J3.2	0	0	0	0	0	0	0	0
ENSMUSG00000104983	RP24-363K20.7	4	2	4	3	2	6	2	2
ENSMUSG00000104982	RP23-307D8.7	0	0	0	0	0	0	0	0
ENSMUSG00000104981	RP23-381I16.5	0	0	0	0	0	0	0	0
ENSMUSG00000104980	CH36-12I15.1	0	0	0	0	0	0	0	0
ENSMUSG00000104979	mmu-mir-6994	1	1	2	4	1	1	2	1
ENSMUSG00000104978	RP23-106N8.4	9	5	5	2	2	3	11	4
ENSMUSG00000104977	RP23-195B3.6	2	5	0	5	2	0	2	2
ENSMUSG00000104976	RP23-70G12.2	0	0	0	0	0	0	0	0
ENSMUSG00000104975	Iglj2	0	0	0	0	0	0	0	0
ENSMUSG00000104974	RP23-181F22.3	10	2	5	4	2	6	12	4
ENSMUSG00000104973	RP23-357D17.3	85	89	100	86	50	80	75	119
ENSMUSG00000104972	RP24-555M20.7	0	0	0	0	0	0	0	0
ENSMUSG00000104971	RP23-71M14.1	0	0	0	0	0	0	0	0
ENSMUSG00000104970	RP24-374B14.8	7	8	12	8	19	21	10	6
ENSMUSG00000104969	RP23-461P7.1	88	88	85	87	87	80	88	76
ENSMUSG00000104968	RP23-372C7.6	0	0	0	0	0	0	0	0
ENSMUSG00000104967	RP23-218K6.1	3	0	1	1	0	0	0	1
ENSMUSG00000104966	RP24-292F8.3	33	33	38	24	22	20	11	23
ENSMUSG00000104965	RP23-132D7.2	727	629	777	617	747	704	720	676
ENSMUSG00000104964	RP24-104D12.2	0	0	0	0	0	0	0	0
ENSMUSG00000104963	RP23-50E10.7	12	10	10	12	10	12	12	17
ENSMUSG00000104962	Trgj1	0	1	0	0	0	0	0	0
ENSMUSG00000104961	RP24-448C16.6	0	0	0	0	0	0	0	0
ENSMUSG00000104960	Snhg8	755	802	834	795	867	836	819	827
ENSMUSG00000104959	RP23-306G1.12	0	0	6	3	0	1	0	4
ENSMUSG00000104958	mmu-mir-7238	0	0	0	0	0	0	0	0
ENSMUSG00000104957	RP24-166J20.2	0	0	0	0	0	0	0	0
ENSMUSG00000104956	RP24-212G3.4	0	0	0	0	0	0	0	0
ENSMUSG00000104955	RP24-142B15.2	0	0	0	0	0	0	0	0
ENSMUSG00000104954	RP23-373G12.3	0	0	0	0	0	0	0	0
ENSMUSG00000104953	AC147560.1	0	0	0	0	0	0	0	0
ENSMUSG00000104952	RP23-261D18.2	0	0	0	1	0	0	0	0
ENSMUSG00000104951	RP23-371A16.4	146	152	173	162	122	129	168	142
ENSMUSG00000104950	RP23-434H17.6	445	383	394	367	401	368	429	343
ENSMUSG00000104949	RP24-173D2.8	0	0	0	0	0	0	0	0
ENSMUSG00000104948	AL671888.1	0	0	0	0	0	0	0	0
ENSMUSG00000104947	RP23-339I6.1	0	0	0	0	0	0	0	0
ENSMUSG00000104946	RP24-409N2.3	0	0	0	0	0	0	0	0
ENSMUSG00000104945	RP24-179L19.2	158	145	187	148	142	129	118	145
ENSMUSG00000104944	RP23-440G4.1	0	0	0	0	0	0	0	0
ENSMUSG00000104943	RP23-356K2.5	18	4	6	6	9	8	17	18
ENSMUSG00000104942	RP24-113C21.2	0	0	0	0	0	0	0	0
ENSMUSG00000104941	RP23-364E18.2	0	0	0	0	0	0	0	0
ENSMUSG00000104940	RP23-370G17.3	0	0	0	0	0	0	0	0
ENSMUSG00000104939	RP23-402L6.1	0	0	0	0	0	0	0	0
ENSMUSG00000104938	RP24-293C5.5	11	16	14	16	10	11	4	7
ENSMUSG00000104937	RP24-567O8.3	0	0	0	0	1	0	0	0
ENSMUSG00000104936	RP23-378O9.2	4	2	4	0	0	0	0	0
ENSMUSG00000104935	RP23-382L1.3	0	0	0	0	0	0	0	0
ENSMUSG00000104934	Igkv11-118	0	0	0	0	0	0	0	2
ENSMUSG00000104933	mmu-mir-466e	0	0	0	0	0	0	0	0
ENSMUSG00000104932	RP24-105J12.1	2	1	0	1	3	3	2	4
ENSMUSG00000104931	Igkv1-136	0	0	0	0	0	0	0	0
ENSMUSG00000104930	RP23-226J22.2	0	0	0	0	0	0	0	0
ENSMUSG00000104929	RP23-187D22.4	0	0	0	2	2	2	0	2
ENSMUSG00000104928	RP24-448C16.8	0	0	0	0	0	0	0	0
ENSMUSG00000104927	RP23-272P19.8	0	0	0	0	0	0	0	0
ENSMUSG00000104926	mmu-mir-6947	0	3	2	2	0	1	3	2
ENSMUSG00000104925	RP23-70G12.3	33	18	15	30	18	6	14	12
ENSMUSG00000104924	RP24-189M4.2	0	0	0	0	0	0	0	0
ENSMUSG00000104923	RP24-137F10.1	2	6	8	8	9	7	4	10
ENSMUSG00000104922	Igkv13-74-1	0	0	0	0	0	0	0	0
ENSMUSG00000104921	ACEA_U3	0	0	0	0	0	0	0	0
ENSMUSG00000104920	RP23-250D22.2	0	0	0	0	0	0	0	1
ENSMUSG00000104919	RP24-296L6.3	0	0	0	0	0	0	0	0
ENSMUSG00000104918	RP23-427B4.2	0	0	0	0	0	0	0	0
ENSMUSG00000104917	RP23-477N9.2	2	9	3	7	3	0	6	5
ENSMUSG00000104916	RP23-407I6.1	5	9	5	3	5	4	8	4
ENSMUSG00000104915	Trav15n-2	0	0	0	0	0	0	0	0
ENSMUSG00000104914	mmu-mir-7061	21	23	26	16	17	13	22	21
ENSMUSG00000104913	RP24-324L19.3	391	328	357	286	427	485	432	450
ENSMUSG00000104912	RP23-15G1.3	0	0	0	0	0	0	0	0
ENSMUSG00000104911	AC133189.1	0	0	0	0	0	0	0	0
ENSMUSG00000104910	RP24-500I24.5	0	0	0	0	0	0	0	0
ENSMUSG00000104909	RP24-267D17.2	0	0	1	0	0	0	0	0
ENSMUSG00000104908	RP24-104D12.1	0	0	0	0	0	0	0	0
ENSMUSG00000104907	RP24-447I18.2	0	0	0	0	0	0	0	0
ENSMUSG00000104906	RP23-293K21.5	2	1	2	1	0	2	4	1
ENSMUSG00000104905	RP23-192D21.2	92	52	4	47	2	4	72	0
ENSMUSG00000104904	RP24-317M4.2	21	24	31	25	25	21	24	21
ENSMUSG00000104903	RP23-225M12.2	0	0	0	1	0	0	0	0
ENSMUSG00000104902	RP24-291L17.2	0	0	0	0	0	0	0	0
ENSMUSG00000104901	RP24-277H8.1	46	45	9	40	8	13	41	14
ENSMUSG00000104900	AC117623.1	0	0	1	3	0	2	0	2
ENSMUSG00000104899	RP23-370D2.5	0	0	0	0	0	0	0	0
ENSMUSG00000104898	RP23-223I2.3	0	0	0	0	0	0	0	0
ENSMUSG00000104897	RP23-331L5.1	87	105	128	114	80	84	91	79
ENSMUSG00000104896	ACEA_U3	0	0	0	0	0	0	0	0
ENSMUSG00000104895	RP23-53G23.1	0	0	0	0	0	0	0	0
ENSMUSG00000104894	RP24-496C22.1	0	0	0	2	1	2	0	0
ENSMUSG00000104893	RP23-409D19.2	0	0	0	0	0	0	0	0
ENSMUSG00000104892	RP23-297D16.2	0	0	0	0	0	0	0	0
ENSMUSG00000104891	RP23-434H17.3	100	123	96	87	59	66	46	77
ENSMUSG00000104890	mmu-mir-3084-1	0	0	0	0	0	0	0	0
ENSMUSG00000104889	RP23-340N4.1	0	0	2	0	0	0	0	0
ENSMUSG00000104888	RP23-182M12.4	8	2	4	8	4	4	4	2
ENSMUSG00000104887	RP24-471B15.3	6	5	2	5	2	6	3	0
ENSMUSG00000104886	RP23-123P10.5	0	0	0	0	0	0	0	0
ENSMUSG00000104885	RP23-459I1.5	0	0	0	0	0	0	0	0
ENSMUSG00000104884	mmu-mir-5046	0	0	0	0	0	0	0	0
ENSMUSG00000104883	Igkv14-134-1	0	0	0	0	0	0	0	0
ENSMUSG00000104882	RP23-397C5.5	14	8	8	22	4	8	10	12
ENSMUSG00000104881	RP23-449N19.1	0	0	0	0	0	0	0	0
ENSMUSG00000104880	AL645522.1	0	2	2	1	1	0	1	0
ENSMUSG00000104879	AL954355.1	0	0	0	0	0	0	0	0
ENSMUSG00000104878	RP23-227I15.1	0	0	0	0	0	0	0	0
ENSMUSG00000104877	RP23-121M13.3	5	2	8	5	2	0	1	4
ENSMUSG00000104876	Trdc	0	2	4	4	2	0	9	4
ENSMUSG00000104875	RP23-301L9.4	3	4	0	0	1	1	2	4
ENSMUSG00000104874	Gm16520	0	0	0	0	1	2	2	0
ENSMUSG00000104873	RP24-81J14.1	64	43	37	64	51	52	50	61
ENSMUSG00000104872	RP23-431M7.2	6	0	1	2	2	3	1	0
ENSMUSG00000104871	RP24-231P10.2	6	5	2	0	2	6	2	6
ENSMUSG00000104870	RP24-315J23.2	2	0	0	0	0	0	0	0
ENSMUSG00000104869	RP23-54L16.2	12	6	6	11	14	16	10	12
ENSMUSG00000104868	RP23-37I24.1	312	325	326	275	260	261	244	284
ENSMUSG00000104867	RP23-396K2.2	0	0	0	0	0	0	0	0
ENSMUSG00000104866	RP23-240A11.2	4	12	13	11	24	23	12	13
ENSMUSG00000104865	RP24-224P21.2	0	0	0	0	0	0	0	0
ENSMUSG00000104864	RP24-209L5.1	0	0	0	0	0	0	0	0
ENSMUSG00000104863	AC121821.1	0	0	0	0	0	0	0	0
ENSMUSG00000104862	RP23-287M3.3	0	4	0	0	2	0	0	0
ENSMUSG00000104861	RP24-490H13.4	3	2	1	0	4	0	2	1
ENSMUSG00000104860	RP24-374F22.1	4	4	4	8	2	0	6	1
ENSMUSG00000104859	RP24-176P19.1	0	0	0	0	0	0	0	0
ENSMUSG00000104858	mmu-mir-136	0	1	1	0	0	1	0	2
ENSMUSG00000104857	SCARNA15	0	0	0	0	0	0	0	0
ENSMUSG00000104856	U3	0	0	0	0	0	0	0	0
ENSMUSG00000104855	RP23-169H9.9	0	0	0	0	0	0	0	0
ENSMUSG00000104854	mmu-mir-7116	6	3	3	0	2	0	1	1
ENSMUSG00000104853	Olfr375-ps1	0	0	0	0	0	0	0	0
ENSMUSG00000104852	RP23-7E4.3	2	4	8	6	2	2	0	7
ENSMUSG00000104851	RP24-496C22.5	2	0	0	2	0	1	2	2
ENSMUSG00000104850	RP23-256O22.3	87	72	112	66	79	112	102	94
ENSMUSG00000104849	Igkv13-89-1	0	0	0	0	0	0	0	0
ENSMUSG00000104848	SNORA43	0	0	0	0	0	0	0	0
ENSMUSG00000104847	RP24-299M10.2	0	0	0	0	0	0	2	2
ENSMUSG00000104846	RP24-230L5.4	0	0	0	0	1	0	0	1
ENSMUSG00000104845	RP24-126A19.2	0	0	0	0	0	0	0	0
ENSMUSG00000104844	AC124193.1	0	0	0	0	0	0	0	0
ENSMUSG00000104843	RP23-255N3.3	0	2	0	0	0	0	0	2
ENSMUSG00000104842	RP23-348H21.1	0	0	0	0	0	0	0	0
ENSMUSG00000104841	RP24-271G16.1	4	4	2	4	4	6	8	8
ENSMUSG00000104840	mmu-mir-7230	0	0	0	0	0	0	0	0
ENSMUSG00000104839	RP23-440C1.5	1	0	0	0	0	0	0	0
ENSMUSG00000104838	RP23-211L5.12	0	0	0	0	0	0	0	0
ENSMUSG00000104837	RP23-118K12.1	2	0	0	0	0	3	0	0
ENSMUSG00000104836	AC123686.1	0	0	0	0	0	0	0	0
ENSMUSG00000104835	RP24-500I24.7	0	2	2	0	0	0	0	0
ENSMUSG00000104834	RP24-79B1.2	0	0	0	0	0	0	0	0
ENSMUSG00000104833	RP24-572L22.2	0	1	6	0	1	0	4	1
ENSMUSG00000104832	Igkv15-102	0	0	0	0	0	0	0	0
ENSMUSG00000104831	RP23-382K4.1	0	0	0	0	0	0	0	0
ENSMUSG00000104830	RP23-370G17.1	115	104	81	84	52	61	90	59
ENSMUSG00000104829	RP23-181F22.4	0	0	0	0	0	0	0	0
ENSMUSG00000104828	RP23-372C7.5	0	0	0	0	0	0	0	0
ENSMUSG00000104827	ACEA_U3	0	0	0	0	0	0	0	0
ENSMUSG00000104826	RP23-322I5.2	0	0	0	0	0	0	0	0
ENSMUSG00000104825	RP23-414E14.1	0	0	0	0	0	0	0	0
ENSMUSG00000104824	RP23-56M18.5	0	0	0	0	0	0	0	0
ENSMUSG00000104823	RP23-336O18.2	20	8	10	12	32	16	17	14
ENSMUSG00000104822	RP24-511F2.1	40	24	38	32	46	16	37	8
ENSMUSG00000104821	RP23-458G12.4	2	0	6	0	2	0	0	0
ENSMUSG00000104820	AC129211.1	1	2	0	1	0	3	0	1
ENSMUSG00000104819	RP23-123I10.4	0	0	0	0	0	0	0	0
ENSMUSG00000104818	RP24-492O4.8	0	0	0	0	0	0	0	0
ENSMUSG00000104817	AC134536.1	0	0	0	0	0	0	0	0
ENSMUSG00000104816	RP24-232H5.3	0	0	0	0	0	0	0	0
ENSMUSG00000104815	Trav5-2	0	0	0	0	0	0	0	0
ENSMUSG00000104814	RP24-161C20.4	1356	1213	1443	1290	1005	923	1115	1059
ENSMUSG00000104813	mmu-mir-451a	0	0	0	0	0	0	0	0
ENSMUSG00000104812	AC114655.1	0	0	0	0	0	0	0	0
ENSMUSG00000104811	RP23-307D8.9	0	0	0	0	0	0	0	0
ENSMUSG00000104810	RP23-416K11.5	0	2	0	0	2	0	0	0
ENSMUSG00000104809	AL450395.1	0	0	0	0	0	0	0	0
ENSMUSG00000104808	RP24-270K7.2	0	0	0	0	0	0	0	0
ENSMUSG00000104807	RP24-304N8.2	2	0	0	0	0	0	0	0
ENSMUSG00000104806	RP24-448C16.5	0	0	2	4	0	0	0	0
ENSMUSG00000104805	RP23-161K8.2	0	0	0	0	0	0	0	0
ENSMUSG00000104804	mmu-mir-7233	0	0	0	0	0	0	0	0
ENSMUSG00000104803	RP24-155C13.7	0	0	0	0	0	0	0	1
ENSMUSG00000104802	RP23-59B8.2	8	12	4	6	4	10	6	2
ENSMUSG00000104801	RP23-77D22.2	0	0	0	0	2	0	0	0
ENSMUSG00000104800	RP24-137F10.2	0	0	0	0	0	0	0	0
ENSMUSG00000104799	RP24-471B15.1	0	0	0	0	0	2	2	0
ENSMUSG00000104798	RP23-59B8.1	0	0	0	0	0	0	0	0
ENSMUSG00000104797	mmu-mir-1897	0	0	0	0	0	0	0	0
ENSMUSG00000104796	AC044807.1	14	23	14	14	16	12	11	16
ENSMUSG00000104795	RP23-204O17.4	62	49	58	48	69	48	50	52
ENSMUSG00000104794	mmu-mir-28c	0	0	0	0	0	0	0	0
ENSMUSG00000104793	RP24-324M10.2	0	0	0	0	4	0	2	2
ENSMUSG00000104792	RP23-382L1.5	2	0	0	0	0	0	0	0
ENSMUSG00000104791	RP23-381I16.3	0	0	0	0	0	0	0	0
ENSMUSG00000104790	RP23-148J20.2	0	0	0	0	0	0	0	0
ENSMUSG00000104789	RP23-307D8.12	0	0	0	0	0	0	0	0
ENSMUSG00000104788	RP23-117I19.3	4	0	2	0	4	0	2	0
ENSMUSG00000104787	RP23-10D15.4	0	0	0	0	0	0	0	0
ENSMUSG00000104786	RP24-224A19.1	3	1	3	6	0	7	3	3
ENSMUSG00000104785	RP24-248L23.1	0	0	0	0	0	0	0	0
ENSMUSG00000104784	RP24-230J14.10	132	93	110	106	105	93	107	119
ENSMUSG00000104783	AL662810.1	0	0	0	0	0	0	0	0
ENSMUSG00000104782	RP23-399J17.1	5	5	0	4	4	2	5	7
ENSMUSG00000104781	RP23-194K16.1	0	0	0	0	0	2	2	2
ENSMUSG00000104780	RP23-123N21.6	0	0	0	0	0	0	0	0
ENSMUSG00000104779	RP23-384A11.6	0	0	0	0	0	0	2	2
ENSMUSG00000104778	RP23-37N15.2	0	0	0	0	0	0	0	0
ENSMUSG00000104777	RP23-256A5.2	2	0	2	0	4	2	4	0
ENSMUSG00000104776	RP24-553B2.3	7	6	11	8	7	10	5	6
ENSMUSG00000104775	RP24-390N7.2	0	0	0	4	0	0	0	0
ENSMUSG00000104774	RP23-395E24.4	0	0	0	0	0	0	0	0
ENSMUSG00000104773	mmu-mir-7657	0	0	0	0	0	0	0	0
ENSMUSG00000104772	RP23-469J3.5	0	0	0	0	0	0	0	0
ENSMUSG00000104771	AC034285.2	0	0	0	0	0	0	0	0
ENSMUSG00000104770	RP23-245O13.3	0	0	0	0	0	0	0	0
ENSMUSG00000104769	Igkv8-34	0	0	0	0	0	0	0	0
ENSMUSG00000104768	RP23-357D17.5	0	0	0	0	0	0	0	0
ENSMUSG00000104767	AC139186.1	1	0	0	0	0	0	0	0
ENSMUSG00000104766	RP23-97A19.1	0	0	4	1	2	0	2	0
ENSMUSG00000104765	RP23-443N7.10	10	6	8	10	6	8	16	9
ENSMUSG00000104764	RP23-184N6.1	0	0	0	0	0	0	1	0
ENSMUSG00000104763	RP24-285A14.1	0	0	0	0	0	0	0	0
ENSMUSG00000104762	AC123530.1	0	0	0	0	0	0	0	0
ENSMUSG00000104761	RP23-7M16.1	112	147	122	85	72	79	63	74
ENSMUSG00000104760	Igkv3-8	0	0	0	0	0	0	0	0
ENSMUSG00000104759	RP24-370G23.13	0	0	0	0	0	0	0	0
ENSMUSG00000104758	mmu-mir-691	0	0	0	0	0	0	0	0
ENSMUSG00000104757	AC141868.1	0	0	0	0	0	0	0	0
ENSMUSG00000104756	RP23-298M23.8	0	0	0	0	0	0	2	0
ENSMUSG00000104755	mmu-mir-677	13	15	10	11	7	8	6	9
ENSMUSG00000104754	RP23-86I19.3	0	0	0	0	0	0	0	0
ENSMUSG00000104753	RP23-380D12.1	0	0	2	0	4	4	2	0
ENSMUSG00000104752	RP23-441I24.9	0	0	1	0	0	0	0	0
ENSMUSG00000104751	RP24-237I4.4	0	0	0	0	0	0	0	0
ENSMUSG00000104750	AC034285.1	0	0	0	0	0	0	0	0
ENSMUSG00000104749	RP24-295P14.1	0	0	0	0	0	0	0	0
ENSMUSG00000104748	RP24-140D11.5	8	2	2	4	3	5	7	2
ENSMUSG00000104747	mmu-mir-292b	0	0	0	0	0	0	0	0
ENSMUSG00000104746	AC069309.1	0	0	0	0	0	0	0	0
ENSMUSG00000104745	RP23-394K8.3	0	2	0	0	0	0	2	0
ENSMUSG00000104744	RP23-255N3.8	0	0	0	0	0	0	0	0
ENSMUSG00000104743	AC111034.1	0	0	0	0	0	0	0	0
ENSMUSG00000104742	Igkv9-128	0	0	0	0	0	0	0	0
ENSMUSG00000104741	mmu-mir-3087	0	0	1	1	0	0	0	0
ENSMUSG00000104740	mmu-mir-6516	0	0	0	0	0	0	0	0
ENSMUSG00000104739	RP23-17A11.1	0	0	0	0	0	0	0	0
ENSMUSG00000104738	Trav3-2	0	0	0	0	0	0	0	0
ENSMUSG00000104737	RP23-103P11.2	75	75	77	74	43	40	74	83
ENSMUSG00000104736	RP23-45P1.1	19	11	19	25	23	14	24	19
ENSMUSG00000104735	RP23-372C7.2	0	0	1	0	4	0	0	6
ENSMUSG00000104734	mmu-mir-669a-4	0	0	0	0	0	0	0	0
ENSMUSG00000104733	RP23-474A22.1	0	0	0	0	0	0	0	0
ENSMUSG00000104732	RP23-144D4.1	0	0	0	0	0	0	0	0
ENSMUSG00000104731	RP23-57P23.3	0	0	0	0	1	3	0	0
ENSMUSG00000104730	RP23-1B20.1	0	0	0	0	0	0	0	0
ENSMUSG00000104729	AC073562.1	0	0	0	0	1	1	0	0
ENSMUSG00000104728	RP23-336O18.1	85	73	108	88	69	86	73	87
ENSMUSG00000104727	CH36-12I15.3	2	0	4	2	3	4	5	2
ENSMUSG00000104726	RP23-427K12.1	0	0	0	0	0	0	0	0
ENSMUSG00000104725	RP23-245O13.1	0	0	0	0	0	0	0	0
ENSMUSG00000104724	RP24-428N8.5	83	61	66	93	68	62	64	74
ENSMUSG00000104723	RP24-245I16.1	9	17	16	6	12	15	11	12
ENSMUSG00000104722	RP24-76K4.12	0	0	0	0	0	0	0	0
ENSMUSG00000104721	RP24-535M14.2	0	0	4	0	0	0	2	2
ENSMUSG00000104720	RP24-374B14.6	157	148	148	168	137	138	160	200
ENSMUSG00000104719	RP23-431M7.4	0	0	4	4	13	2	8	8
ENSMUSG00000104718	RP24-459D3.1	1	0	0	4	0	0	0	0
ENSMUSG00000104717	RP23-28F1.4	0	0	0	1	0	0	0	0
ENSMUSG00000104716	RP23-119M19.2	0	0	0	0	0	0	0	0
ENSMUSG00000104715	RP24-365I5.2	0	0	0	0	0	0	0	0
ENSMUSG00000104714	Trav5d-2	0	0	0	0	0	0	0	0
ENSMUSG00000104713	Gbp6	38	50	53	50	54	55	54	38
ENSMUSG00000104712	Igkv4-75	0	0	0	0	0	0	0	0
ENSMUSG00000104711	RP23-14C8.2	0	0	0	0	0	0	0	0
ENSMUSG00000104710	RP24-349N15.2	0	0	0	0	0	0	0	0
ENSMUSG00000104709	RP24-231P10.4	0	0	0	0	0	0	0	1
ENSMUSG00000104708	RP23-151C5.3	10	14	31	18	17	8	22	8
ENSMUSG00000104707	RP24-456B4.2	0	0	0	0	0	0	0	0
ENSMUSG00000104706	RP23-167H23.2	9	4	8	12	5	1	8	6
ENSMUSG00000104705	RP24-456F12.1	5	5	6	16	8	12	8	11
ENSMUSG00000104704	RP23-121M13.2	18	6	23	3	7	13	13	23
ENSMUSG00000104703	RP24-294N3.1	0	0	0	0	0	0	0	0
ENSMUSG00000104702	BX294192.1	0	0	0	0	0	0	0	0
ENSMUSG00000104701	RP23-336O18.4	88	138	126	113	289	239	313	305
ENSMUSG00000104700	SNORA17	0	0	0	0	0	0	0	0
ENSMUSG00000104699	Rps4x-ps	13	7	10	10	8	7	15	17
ENSMUSG00000104698	RP24-142B15.4	0	0	0	0	0	0	0	2
ENSMUSG00000104697	Igkv12-67	0	0	0	0	0	0	0	0
ENSMUSG00000104696	RP23-354G14.1	8	0	2	4	2	2	2	0
ENSMUSG00000104695	RP23-298M23.9	4	3	5	4	2	8	6	2
ENSMUSG00000104694	RP23-121M13.4	0	0	0	2	0	1	0	2
ENSMUSG00000104693	RP23-103P11.1	12	12	7	17	16	7	11	9
ENSMUSG00000104692	RP23-175B24.14	0	0	0	0	0	0	0	0
ENSMUSG00000104691	RP23-15G1.1	2	0	0	3	2	0	0	0
ENSMUSG00000104690	AC156953.1	0	0	0	0	0	0	0	0
ENSMUSG00000104689	AC161877.1	0	0	0	0	0	0	0	0
ENSMUSG00000104688	RP24-212G3.3	0	0	0	0	0	0	0	0
ENSMUSG00000104687	RP23-372C7.4	0	0	0	0	0	2	0	0
ENSMUSG00000104686	RP24-255F19.5	10	6	6	8	18	0	9	10
ENSMUSG00000104685	RP24-89D17.3	0	0	0	0	0	0	0	0
ENSMUSG00000104684	RP24-270K7.3	12	8	4	8	8	6	8	6
ENSMUSG00000104683	AC161570.1	0	0	0	0	0	0	0	0
ENSMUSG00000104682	RP23-60E24.3	55	47	33	35	51	47	72	50
ENSMUSG00000104681	RP24-158G19.1	0	0	0	0	0	0	1	0
ENSMUSG00000104680	RP24-129H9.6	0	0	0	0	0	0	0	0
ENSMUSG00000104679	Igkv4-60	0	0	0	0	0	0	0	0
ENSMUSG00000104678	CH25-626J19.2	0	0	0	0	0	0	0	0
ENSMUSG00000104677	RP24-549I13.2	0	0	1	2	2	0	0	5
ENSMUSG00000104676	RP24-404P10.8	12	8	16	4	8	10	9	4
ENSMUSG00000104675	RP23-209N19.4	28	46	46	38	32	54	44	52
ENSMUSG00000104674	RP24-187P11.2	0	0	0	0	0	0	0	0
ENSMUSG00000104673	RP24-100P9.5	0	0	0	0	0	0	0	0
ENSMUSG00000104672	RP23-451C1.1	16	20	18	18	19	10	12	12
ENSMUSG00000104671	RP23-106G24.2	227	234	200	185	213	214	189	212
ENSMUSG00000104670	RP24-149B7.2	0	2	0	0	2	2	0	2
[truncated: 43,235 more rows]

## Sheet: Figure 3
ERG RESPONSES (Figure 3A)											Raw Counts for Figures 3C-E													DESeq Results for Figures 3C-E
													Control (VHL HIF1A FL/FL)				Treated (VHL HIF1A -/-)							Gene Name	baseMean	log2FoldChange	lfcSE	stat	pvalue	padj
	Control										Gene	Gene Name	VHL HIF1a CTRL	VHL HIF1a CTRL	VHL HIF1a CTRL	VHL HIF1a CTRL	VHL HIF1a KO	VHL HIF1a KO	VHL HIF1a KO	VHL HIF1a KO	VHL HIF1a KO			RP23-336O18.3	14.5428	-1.41135	0.435032	-3.24426	0.00117758	0.00879807
Rod Response	49.02	59.125	68.455	41.19	45.43	42.635					ENSMUSG00000106671	RP24-357G2.2	0	0	4	0	0	0	0	0	0			Lhfpl3	6082.04	0.59681	0.0884743	6.74557	1.5242610752831e-11	1.21086376025898e-09
Max B Response	298.85	372.8	328.85	245.85	284.95	218.85					ENSMUSG00000106670	AC130213.1	0	0	0	0	0	0	0	0	0			RP24-500I24.6	154.58	0.52441	0.113967	4.60144	4.19583603688825e-06	8.477367376264e-05
Cone Response	158.3	119.5	118.25	141.45	117.9	111.935					ENSMUSG00000106669	RP23-424O22.2	0	0	0	0	2	0	0	4	0			RP23-342N8.2	84.1043	-1.1365	0.171677	-6.61998	3.59257345139591e-11	2.64362983939211e-09
											ENSMUSG00000106668	Iglj1	0	0	0	0	0	0	0	0	0			RP23-110C17.2	356.318	-1.19137	0.18937	-6.29121	3.15002149394482e-10	1.87676848781281e-08
											ENSMUSG00000106667	Igkv3-6	0	0	0	0	0	0	0	0	0			mmu-mir-703	19.5702	-2.40419	0.527079	-4.56135	5.08268011143174e-06	9.90650253689093e-05
											ENSMUSG00000106666	RP23-430D14.1	8	14	11	0	6	2	2	0	0			RP24-347B12.1	670.818	-0.652666	0.142284	-4.58707	4.4950008135693e-06	8.93546512437681e-05
	VHL -/-; HIF-1α -/-; HIF-2α -/-										ENSMUSG00000106665	RP23-451E8.7	498	481	475	214	95	179	233	204	214			RP23-7M16.2	109.184	-0.488772	0.133186	-3.66984	0.000242706	0.0024781
Rod Response	73.965	60.125	23.985	87.06	35.27	90.485					ENSMUSG00000106664	RP23-338P12.3	24	46	34	12	14	14	4	13	8			RP23-372N19.2	506.33	0.54018	0.119468	4.52154	6.13921684279382e-06	0.00011701
Max B Response	336.7	293.35	148.95	342.9	187.3	359.3					ENSMUSG00000106663	RP24-291G12.2	0	0	3	0	0	1	0	0	0			RP24-529E15.1	160.049	0.469592	0.129513	3.62584	0.000288027	0.00284392
Cone Response	232.95		101.955	199.05	106.25	201.2					ENSMUSG00000106662	RP23-311A21.2	170	191	164	76	74	64	82	66	84			RP23-441I24.4	26.8042	-1.49534	0.376638	-3.97022	7.18056587092235e-05	0.000917677
											ENSMUSG00000106661	RP23-193C5.2	0	0	0	2	2	0	0	0	0			RP24-423L4.5	28.3976	-1.34392	0.393529	-3.41504	0.000637715	0.00539934
											ENSMUSG00000106660	RP23-335E20.1	0	0	0	0	0	0	0	0	0			RP23-31L10.4	4.73898	-3.17238	0.928258	-3.41757	0.000631833	0.00535819
											ENSMUSG00000106659	RP23-4P1.7	0	0	0	0	0	0	0	0	0			RP23-118L1.4	45.9646	-0.764989	0.21694	-3.52626	0.000421467	0.00388527
	VHL -/- only (Replotted)										ENSMUSG00000106658	RP23-135F23.2	0	0	0	0	0	0	0	0	0			RP24-257M14.3	14.4355	-2.4029	0.500645	-4.79961	1.58974971852613e-06	3.72516548569051e-05
Rod Response	102.2	104	134.15	124.6	103.945	95.13	77.95	85.89			ENSMUSG00000106657	AC137678.1	17	9	15	8	6	5	7	4	5			Sox2ot	1601.52	-1.15989	0.170629	-6.79775	1.06265623190115e-11	8.8436613077107e-10
Max B Response	481.75	447.2	393	478.35	464.95	440.65	323.852	343.519			ENSMUSG00000106656	RP23-133N3.1	0	0	2	0	0	0	0	0	0			RP24-230J14.2	91.1	-0.632333	0.183304	-3.44965	0.000561312	0.00489067
Cone Response	212.45	252.95	215.05	209.45	233.4	210.2	213.573	220.267			ENSMUSG00000106655	mmu-mir-3961	0	0	0	0	0	0	0	0	0			RP23-38L11.1	22.2541	-1.6963	0.330107	-5.13863	2.76743498790364e-07	8.10595622434568e-06
											ENSMUSG00000106654	RP23-118L1.5	0	0	0	0	0	0	0	0	0			RP23-267O21.4	44.138	-0.850695	0.246918	-3.44526	0.000570515	0.00494415
											ENSMUSG00000106653	mmu-mir-299a	0	0	0	0	0	0	0	0	0			RP23-326H18.1	151.024	-1.01679	0.239878	-4.23879	2.24722916857867e-05	0.000342506
											ENSMUSG00000106652	RP23-307D8.3	0	0	0	0	0	0	0	0	0			RP24-275F18.1	425.247	0.795197	0.10197	7.79834	6.27288880605205e-15	9.3301435489733e-13
											ENSMUSG00000106651	RP24-555P13.4	19	19	38	16	2	6	8	8	6			RP23-1B20.2	5.59699	-2.75666	0.814024	-3.38647	0.000707992	0.00584112
											ENSMUSG00000106650	RP24-366N1.1	0	0	0	0	0	0	0	0	0			RP23-181F22.3	6.28872	-2.69103	0.77004	-3.49466	0.000474669	0.00428161
											ENSMUSG00000106649	AC154296.1	2	0	1	0	0	0	0	1	2			RP24-277H8.1	39.3495	-1.92487	0.348963	-5.51596	3.46877061082626e-08	1.34716772685645e-06
											ENSMUSG00000106648	RP24-309H3.1	36	38	42	5	4	12	11	4	9			RP23-336O18.4	193.539	-1.54575	0.2582	-5.98663	2.14230789429969e-09	1.05963398960503e-07
											ENSMUSG00000106647	RP24-362N9.3	6	8	0	2	0	4	0	0	0			D630036G22Rik	242.067	-1.56588	0.333294	-4.69819	2.62480631457886e-06	5.64010635546597e-05
											ENSMUSG00000106646	RP24-231P10.5	0	0	0	0	0	0	2	0	0			Gm37963	501.421	0.326417	0.0863937	3.77825	0.000157934	0.00175248
											ENSMUSG00000106645	RP23-172K2.2	0	0	0	0	0	0	0	0	0			Gm37509	157.909	-0.586517	0.109581	-5.35236	8.68165203497633e-08	3.02444529032431e-06
											ENSMUSG00000106644	RP23-145H8.2	0	0	0	0	0	0	0	0	0			Gm37397	872.043	0.4178	0.121033	3.45195	0.000556544	0.00485517
											ENSMUSG00000106643	RP23-24K16.3	7	20	11	8	2	7	2	7	4			Gm38248	36.0858	-0.999662	0.285459	-3.50195	0.000461869	0.0041914
											ENSMUSG00000106642	mmu-mir-465d	0	0	0	0	0	0	0	0	0			Gm37447	95.7343	-0.821357	0.177861	-4.61796	3.87535563289905e-06	7.9524421069627e-05
											ENSMUSG00000106641	RP23-404J7.9	2	0	0	0	0	0	0	0	0			Gm37120	95.0382	0.50697	0.146353	3.46403	0.000532142	0.00469109
											ENSMUSG00000106640	RP23-49O17.5	0	0	0	0	0	0	0	0	0			Gm38228	15.8524	-1.6632	0.482654	-3.44595	0.000569055	0.00493891
											ENSMUSG00000106639	RP23-335A19.3	0	0	0	0	0	0	0	0	0			Gm6123	202.071	0.344909	0.101836	3.38692	0.000706822	0.00583831
											ENSMUSG00000106638	RP23-239L21.4	0	1	2	0	1	0	0	0	0			9630010A21Rik	52.0359	-2.00336	0.379248	-5.28246	1.27460911361107e-07	4.15079228736823e-06
											ENSMUSG00000106637	RP24-118C7.3	0	0	0	0	0	0	0	0	0			Gm37062	66.4539	-0.778336	0.18747	-4.1518	3.29874026477551e-05	0.000473519
											ENSMUSG00000106636	RP23-370G17.4	6	2	6	4	10	8	2	4	6			Gm37860	13.1302	-1.78879	0.521562	-3.42967	0.00060431	0.00516872
											ENSMUSG00000106635	RP23-132D7.5	0	0	0	0	0	0	0	0	0			Gm2136	157.232	0.477545	0.122997	3.88259	0.000103349	0.00122731
											ENSMUSG00000106634	RP23-324H16.2	4	2	0	0	0	0	0	0	0			Gm38366	163.698	-0.557964	0.165322	-3.37501	0.000738132	0.00603513
											ENSMUSG00000106633	RP23-265M4.3	0	3	2	0	0	0	4	0	2			Gm30725	161.337	-0.604215	0.184646	-3.2723	0.00106678	0.00813544
											ENSMUSG00000106632	RP24-411A22.2	13	13	3	5	2	10	3	0	1			Gm38375	18.4541	-1.90825	0.403958	-4.72388	2.31382680686119e-06	5.05474747848885e-05
											ENSMUSG00000106631	RP23-32E20.1	52	56	41	26	7	14	10	3	28			Gm37411	7.7497	-2.82693	0.82744	-3.41648	0.000634374	0.00537539
											ENSMUSG00000106630	Igkv2-116	0	0	0	0	0	0	0	0	0			7530428D23Rik	58.0899	-3.26776	0.459719	-7.10817	1.17588874785235e-12	1.2269024288537e-10
											ENSMUSG00000106629	RP23-209N19.2	0	0	0	0	0	0	0	0	0			Gm37755	261.326	0.54067	0.144357	3.74537	0.000180125	0.00193722
											ENSMUSG00000106628	RP23-384A11.5	3	0	4	0	2	1	0	0	1			Gm37238	36.6649	-1.19626	0.316743	-3.77677	0.000158877	0.00176201
											ENSMUSG00000106627	RP23-56M18.6	0	1	0	0	0	0	0	0	0			Gm37274	67.1965	-1.12267	0.1967	-5.70753	1.14626970156451e-08	4.81754873370961e-07
											ENSMUSG00000106626	AC165278.1	0	0	0	0	0	0	0	0	0			AA914427	139.563	-0.493462	0.125834	-3.92152	8.79920715533898e-05	0.00107476
											ENSMUSG00000106625	RP24-62O16.3	0	0	0	0	0	0	0	0	0			Gm37742	133.516	-1.75543	0.188617	-9.30685	1.3167800393315e-20	4.60258516414338e-18
											ENSMUSG00000106624	RP23-175B24.4	0	0	0	0	0	0	0	0	0			Gm37979	108.659	-1.27269	0.269616	-4.7204	2.35385247807143e-06	5.12085001764668e-05
											ENSMUSG00000106623	RP24-555M20.4	2	4	0	0	0	0	0	0	0			Gm37583	20951.7	0.398402	0.0866834	4.59606	4.30563836846504e-06	8.65414881965415e-05
											ENSMUSG00000106622	RP24-167K2.2	0	0	2	0	0	0	0	0	0			Pcdhgb8	550.934	-0.507238	0.0771502	-6.57468	4.87580475552062e-11	3.47807405893804e-09
											ENSMUSG00000106621	RP23-175A22.1	0	0	0	0	0	0	0	0	0			Gm38268	11.9955	-1.97991	0.490088	-4.03991	5.34714305131891e-05	0.000709749
											ENSMUSG00000106620	Trav7-5	0	0	0	0	0	0	0	0	0			Gm37764	1411.6	-0.611654	0.0820517	-7.4545	9.02124455041577e-14	1.1606965687811e-11
											ENSMUSG00000106619	RP24-291L17.1	2	0	0	0	0	0	0	0	2			Pcdhga11	976.839	-0.614619	0.124426	-4.93963	7.82713237011662e-07	2.00673129665142e-05
											ENSMUSG00000106618	AC145392.1	0	0	0	0	0	0	0	0	0			Gm6209	25.7722	-2.70759	0.502265	-5.39076	7.01591489838994e-08	2.48124396710007e-06
											ENSMUSG00000106617	RP23-286M3.5	1123	908	936	460	589	459	448	468	498			Gm38021	58.7847	0.932748	0.250115	3.72928	0.000192027	0.0020453
											ENSMUSG00000106616	RP24-105I10.4	0	0	0	0	0	0	0	0	0			Gm37786	89.6191	-0.521179	0.15886	-3.28075	0.00103532	0.00792726
											ENSMUSG00000106615	RP24-405C17.5	0	0	0	0	0	0	0	0	0			A930004J17Rik	1245.03	-0.615723	0.164192	-3.75003	0.000176816	0.00190652
											ENSMUSG00000106614	RP23-313F7.7	0	0	0	0	0	0	0	0	0			6430511E19Rik	429.369	-0.669737	0.16295	-4.11006	3.9555102892383e-05	0.000551196
											ENSMUSG00000106613	RP23-332O18.1	0	0	0	0	0	0	0	0	0			Gm37376	25.1864	2.43452	0.468751	5.19363	2.06237917707664e-07	6.28665931710049e-06
											ENSMUSG00000106612	RP24-423L4.2	10	10	0	1	0	2	2	2	2			Gm37379	352.252	-0.98804	0.169499	-5.82917	5.57028867918182e-09	2.5451000910632e-07
											ENSMUSG00000106611	AC104196.1	0	0	0	0	0	0	0	0	0			Gm37233	137.141	-0.970686	0.143155	-6.78065	1.19638605307795e-11	9.83945423731402e-10
											ENSMUSG00000106610	RP23-336N16.1	0	0	0	0	0	0	0	0	0			Gm19721	72.9731	-0.728959	0.221344	-3.29334	0.000990058	0.00763364
											ENSMUSG00000106609	RP23-336O18.3	23	34	38	26	6	4	5	8	9			Gm28661	19.8045	-1.20766	0.347712	-3.47316	0.000514375	0.00457678
											ENSMUSG00000106608	mmu-mir-466b-1	0	0	0	0	0	0	0	0	0			Gm3052	119.779	-0.650686	0.177743	-3.66083	0.000251404	0.0025483
											ENSMUSG00000106607	RP24-309H3.3	4	4	4	0	1	4	2	0	0			Gm19412	138.237	0.478491	0.133905	3.57337	0.00035242	0.00334944
											ENSMUSG00000106606	RP24-558F5.1	0	0	0	0	0	0	0	0	0			Ms4a4a	11.4576	-1.91753	0.577267	-3.32175	0.000894564	0.00703706
											ENSMUSG00000106605	AC126445.1	0	0	0	0	0	0	0	0	0			Gm10138	126.63	-1.50846	0.396225	-3.80708	0.000140619	0.00159495
											ENSMUSG00000106604	RP23-79E5.5	0	0	0	0	0	0	0	0	0			1700020D05Rik	739.534	-0.59859	0.0702909	-8.51589	1.65313000511366e-17	3.80982884255425e-15
											ENSMUSG00000106603	RP24-496C22.6	4	2	0	0	0	0	4	0	1			2810049E08Rik	368.403	0.577508	0.133781	4.3168	1.58305608508682e-05	0.000256568
											ENSMUSG00000106602	RP23-228M24.1	2	0	0	0	2	0	0	1	0			Gm29107	53.0313	1.25126	0.217564	5.75122	8.86028771711896e-09	3.83129802068905e-07
											ENSMUSG00000106601	Ighv1-70	0	0	0	0	0	0	0	0	0			Gm28323	4.02738	-4.59757	1.14963	-3.99918	6.35632089987381e-05	0.000823886
											ENSMUSG00000106600	mmu-mir-6915	46	45	42	20	8	20	24	8	11			Gm29236	7899.35	-0.627073	0.100637	-6.23105	4.63326660759338e-10	2.64045835039262e-08
											ENSMUSG00000106599	Ighv1-73	0	0	0	0	0	0	0	0	0			Gm28119	44.8738	-1.72139	0.460394	-3.73896	0.000184785	0.00198226
											ENSMUSG00000106598	RP24-166L23.1	0	2	0	0	0	0	2	0	0			2310034O05Rik	84.5887	-1.34379	0.344436	-3.90143	9.56256766034019e-05	0.0011486
											ENSMUSG00000106597	mmu-mir-7021	0	0	0	0	0	0	0	0	0			2810030D12Rik	2327.68	0.332454	0.0909504	3.65534	0.000256845	0.00259468
											ENSMUSG00000106596	RP24-164P24.2	9	9	7	2	6	3	3	7	2			Gm19569	68.8356	0.707444	0.188551	3.75201	0.000175425	0.00189542
											ENSMUSG00000106595	AL590388.2	0	0	0	1	1	0	0	0	1			Mir6236	68.473	-4.2699	0.37135	-11.4983	1.34498125508926e-30	1.12827787526928e-27
											ENSMUSG00000106594	RP24-289G19.2	2	2	0	0	0	0	0	0	2			Rpl15-ps2	58.8073	-1.02963	0.250114	-4.11664	3.84435084671797e-05	0.00053785
											ENSMUSG00000106593	RP23-50G20.4	0	0	0	0	0	0	0	0	0			Mir8091	26.407	-0.997204	0.300596	-3.31742	0.000908529	0.00712553
											ENSMUSG00000106592	RP23-164N7.2	0	0	0	0	1	0	0	0	0			Rpl24	338.883	0.413132	0.127573	3.23839	0.00120205	0.00896171
											ENSMUSG00000106591	AC153872.1	1	0	0	0	0	0	0	0	0			Gm27010	117.042	0.617172	0.136526	4.52055	6.1679529288067e-06	0.000117275
											ENSMUSG00000106590	RP23-181P9.3	4	10	10	6	6	2	0	2	6			Gm26935	271.54	-0.592034	0.0896845	-6.6013	4.07561006286505e-11	2.95237565733514e-09
											ENSMUSG00000106589	RP23-137P16.2	0	0	0	0	0	0	0	0	0			Gm9381	22.7588	3.46922	0.496593	6.98605	2.82724086899075e-12	2.69513161383973e-10
											ENSMUSG00000106588	RP23-454P8.1	2	4	0	0	0	0	2	0	4			Gm26917	78.519	-0.835353	0.251518	-3.32125	0.000896158	0.00704431
											ENSMUSG00000106587	AC125099.3	0	0	0	0	0	0	0	0	0			1110054M08Rik	97.7226	-0.679051	0.192065	-3.53553	0.000406957	0.00377641
											ENSMUSG00000106586	RP23-260N17.1	0	0	0	0	0	0	0	0	0			2310043M15Rik	63.8246	-5.27267	0.525085	-10.0415	1.0008907091016e-23	4.74666416650389e-21
											ENSMUSG00000106585	SNORA17	0	0	0	0	0	0	0	0	0			F630040K05Rik	3328.03	-1.64876	0.104802	-15.7322	9.10575299904741e-56	4.77414629740056e-52
											ENSMUSG00000106584	RP24-457B22.2	0	0	0	0	0	0	0	0	0			4930554H23Rik	53.2446	-0.964896	0.207894	-4.64129	3.46241823895278e-06	7.18237737955665e-05
											ENSMUSG00000106583	RP24-182A8.1	6	9	6	0	0	1	0	0	0			Dleu2	1647.96	0.345067	0.084231	4.09668	4.19121079752436e-05	0.000578657
											ENSMUSG00000106582	RP24-84K14.12	0	0	0	0	0	0	0	0	0			4930578M01Rik	234.539	-0.490787	0.111907	-4.38569	1.15619128622337e-05	0.00019602
											ENSMUSG00000106581	mmu-mir-7042	0	0	1	0	0	0	0	0	0			6430590A07Rik	87.5715	-0.650157	0.166209	-3.91168	9.16550415766514e-05	0.00111109
											ENSMUSG00000106580	mmu-mir-7231	14	9	10	2	4	6	3	5	8			2610037D02Rik	1197.02	-1.23292	0.347913	-3.54375	0.000394479	0.00367689
											ENSMUSG00000106579	RP23-394G5.1	0	4	1	0	1	2	0	0	0			Mir143hg	18.7387	-1.60274	0.461942	-3.46956	0.000521306	0.00462451
											ENSMUSG00000106578	mmu-mir-7217	0	0	0	0	0	0	0	0	0			6030443J06Rik	108.588	-0.701488	0.188196	-3.72744	0.000193434	0.00205611
											ENSMUSG00000106577	RP23-391P1.1	0	0	0	0	0	0	0	0	0			9230114K14Rik	456.89	-0.655206	0.201522	-3.25129	0.00114884	0.00865736
											ENSMUSG00000106576	RP23-189P23.1	0	0	2	0	2	0	0	0	2			Gdap10	257.547	-1.17235	0.274778	-4.26653	1.98533517547441e-05	0.000308876
											ENSMUSG00000106575	RP23-385G21.2	0	0	0	0	0	0	0	0	0			Gm26723	32.3952	2.18646	0.462506	4.72742	2.27387866127665e-06	4.99423666210269e-05
											ENSMUSG00000106574	RP23-4F17.1	54	38	78	9	13	35	17	29	22			Gm26721	312.43	0.345517	0.105442	3.27684	0.00104977	0.00801451
											ENSMUSG00000106573	RP23-58C20.3	0	0	0	0	0	0	0	0	0			Shisa8	548.746	-0.514141	0.143476	-3.58348	0.00033905	0.00324091
											ENSMUSG00000106572	RP24-549I13.1	2	0	0	2	0	2	0	0	2			Gm10736	646.794	-1.25567	0.18149	-6.91866	4.55920338556475e-12	4.16254553555239e-10
											ENSMUSG00000106571	AC121953.1	0	0	0	0	0	0	0	0	0			Vkorc1	123.414	-0.626346	0.152289	-4.11287	3.90775382570818e-05	0.000544903
											ENSMUSG00000106570	RP24-95O4.6	4	0	4	0	0	2	0	4	4			2610528A11Rik	66.9459	1.91938	0.518972	3.69842	0.000216942	0.00226241
											ENSMUSG00000106569	RP23-465M13.3	1	0	0	0	0	0	0	0	2			Itpripl2	529.485	-0.781119	0.122551	-6.37381	1.84388780511358e-10	1.15432880742812e-08
											ENSMUSG00000106568	RP24-298F19.6	14	20	36	11	15	3	10	11	6			Edaradd	70.0024	-3.89595	0.453477	-8.5913	8.59940207994435e-18	2.07295011977693e-15
											ENSMUSG00000106567	RP23-247I11.8	3	3	3	2	0	3	0	2	1			A630081J09Rik	254.157	0.387178	0.10751	3.60134	0.000316586	0.00306955
											ENSMUSG00000106566	RP24-448C16.4	0	2	0	0	0	0	0	0	0			1500015L24Rik	7.74969	-5.6073	1.02985	-5.44475	5.18772157795735e-08	1.90204365267345e-06
											ENSMUSG00000106565	RP23-38L11.3	392	300	336	147	157	125	119	131	163			1600014C23Rik	95.2567	-2.09281	0.187131	-11.1837	4.90162696718892e-29	3.31602970180277e-26
											ENSMUSG00000106564	RP24-122I22.4	0	0	0	0	0	0	0	0	0			Fsbp	767.574	0.454538	0.0919584	4.94286	7.69851272576041e-07	1.98825461310627e-05
											ENSMUSG00000106563	mmu-mir-6962	2	0	2	1	0	0	0	0	0			Smim18	239.803	0.423218	0.090722	4.665	3.08618223470109e-06	6.47234138261512e-05
											ENSMUSG00000106562	RP23-1A12.1	6	6	5	2	3	0	2	3	3			Gm38394	530.921	-0.873215	0.246742	-3.53898	0.000401681	0.00373406
											ENSMUSG00000106561	AC151967.1	1	0	0	0	0	0	0	1	1			Ppp2r3d	1534.39	-0.453327	0.0704405	-6.4356	1.22985480821418e-10	8.08542791155727e-09
											ENSMUSG00000106560	RP23-131F7.4	9	6	4	4	0	2	0	0	4			Gm20405	105.132	-0.557971	0.173263	-3.22036	0.00128029	0.00946098
											ENSMUSG00000106559	RP24-531D1.4	0	0	0	0	0	0	0	0	0			BB365896	25.1223	0.949922	0.284766	3.33579	0.00085056	0.00675168
											ENSMUSG00000106558	RP24-224N3.8	9	9	0	1	2	0	5	4	0			Neat1	5471.73	-0.564401	0.113931	-4.95387	7.27514411044587e-07	1.89298166605795e-05
											ENSMUSG00000106557	RP23-120C8.2	0	4	1	2	0	0	0	0	0			Gm20515	137.989	0.714565	0.200617	3.56183	0.00036828	0.00347127
											ENSMUSG00000106556	AC161592.1	0	0	0	0	0	0	0	0	0			Gm6611	79.7735	-0.834521	0.249586	-3.34362	0.000826923	0.00659651
											ENSMUSG00000106555	RP23-214I6.3	4	3	2	0	0	2	0	0	6			Gm17115	56.3393	0.718172	0.216906	3.31099	0.000929672	0.00726419
											ENSMUSG00000106554	RP23-24K16.1	0	0	0	0	0	0	0	0	0			Gm17230	56.504	1.98413	0.419552	4.72917	2.25434719883856e-06	4.96619427038259e-05
											ENSMUSG00000106553	RP23-413C3.4	2	0	2	0	0	0	0	0	0			Tma7	17161.7	0.698504	0.176484	3.95788	7.56179483029031e-05	0.000955337
											ENSMUSG00000106552	RP23-349I13.7	0	0	0	0	0	0	0	0	0			Hist2h4	661.546	-1.00641	0.132121	-7.61733	2.58970433112026e-14	3.5039534988551e-12
											ENSMUSG00000106551	RP24-176O2.1	2	0	0	4	0	0	2	0	0			Gm17135	48.1529	-1.8072	0.284703	-6.34769	2.1856930265427e-10	1.34818688684275e-08
											ENSMUSG00000106550	RP24-445M20.2	3	0	3	1	0	0	0	0	2			Vgll3	156.586	-0.684665	0.128473	-5.32926	9.86118508559943e-08	3.33780260351873e-06
											ENSMUSG00000106549	RP23-332O18.2	0	0	2	1	0	0	0	0	0			Proscos	13.3319	-1.83703	0.43281	-4.24444	2.19143315442414e-05	0.000335465
											ENSMUSG00000106548	RP23-419P12.1	0	0	0	0	0	0	0	0	0			Gm17364	5.02416	3.15139	0.955274	3.29894	0.000970509	0.00751885
											ENSMUSG00000106547	RP23-441I24.5	1830	2200	2208	1117	1283	1150	1212	1322	1149			Gm340	274.519	-2.16226	0.160242	-13.4937	1.70386505678665e-41	2.74872753622536e-38
											ENSMUSG00000106546	Igkv13-56-1	0	0	0	0	0	0	0	0	0			Gm17200	6.66266	3.01621	0.885005	3.40813	0.000654104	0.00548934
											ENSMUSG00000106545	RP23-183L19.6	0	0	0	0	0	0	0	0	0			Gm38399	171.916	-1.05227	0.139152	-7.56199	3.96958987925583e-14	5.23586408476435e-12
											ENSMUSG00000106544	AC161363.1	0	0	0	0	0	0	0	0	0			4930523C07Rik	254.815	-1.51704	0.231524	-6.55239	5.66218418836472e-11	3.9450939135676e-09
											ENSMUSG00000106543	RP23-393G8.5	0	0	0	2	0	0	0	1	0			4933411K16Rik	12.5817	-1.39428	0.434182	-3.21127	0.0013215	0.00973802
											ENSMUSG00000106542	RP24-173A7.2	0	0	0	0	0	0	0	0	0			Gm16029	156.317	-0.57341	0.134993	-4.24771	2.15967399407906e-05	0.000331329
											ENSMUSG00000106541	RP23-4P1.6	0	0	0	0	0	0	0	0	0			Gm16534	19.9378	-1.07385	0.323476	-3.31972	0.000901063	0.00708021
											ENSMUSG00000106540	RP23-148J20.4	0	0	0	0	0	0	0	0	0			Snhg9	26.2784	-1.61621	0.37651	-4.2926	1.76592719948707e-05	0.000279721
											ENSMUSG00000106539	RP24-158C2.4	0	0	0	0	0	0	0	0	0			Palm2	224.87	-2.29295	0.482673	-4.75053	2.02883801936078e-06	4.55554506874028e-05
											ENSMUSG00000106538	RP24-373A18.3	0	0	0	0	0	0	0	0	0			Gm4117	28.0706	-1.227	0.359542	-3.41267	0.000643294	0.00542094
											ENSMUSG00000106537	RP23-478E6.3	2	0	0	0	0	0	0	2	0			Tmem102	26.9157	-1.39131	0.378757	-3.67335	0.000239394	0.00245385
											ENSMUSG00000106536	RP23-394K8.5	0	0	2	0	0	0	1	0	0			Gm16536	2537.09	0.325776	0.0759668	4.2884	1.7996528638871e-05	0.000284204
											ENSMUSG00000106535	RP23-369O21.1	331	295	296	166	96	151	127	152	164			1700028K03Rik	258.574	0.466478	0.106856	4.36546	1.26852818644308e-05	0.00021215
											ENSMUSG00000106534	RP24-365I5.1	3	0	1	2	0	2	0	0	0			Slc5a3	3436.57	-0.49152	0.0764473	-6.42953	1.27997602117783e-10	8.38123009691428e-09
											ENSMUSG00000106533	Trav3d-2	0	0	0	0	0	0	0	0	0			Gm16574	88.6422	-1.04132	0.317681	-3.27788	0.00104592	0.00799379
											ENSMUSG00000106532	RP23-74J16.1	0	2	5	0	0	0	0	0	0			Mir1957a	18.3403	-1.15441	0.350321	-3.29528	0.000983231	0.00759292
											ENSMUSG00000106531	RP23-455E11.2	0	0	0	0	0	0	0	0	0			Gm14703	106.701	1.21046	0.256218	4.72433	2.30874983652489e-06	5.04891570089677e-05
											ENSMUSG00000106530	RP23-480E8.1	0	0	0	0	0	0	0	0	0			9830144P21Rik	10.8883	2.02403	0.533756	3.79206	0.000149405	0.00167378
											ENSMUSG00000106529	RP23-148F6.1	0	0	0	0	0	0	0	0	0			Gm12319	68.4095	-1.26122	0.209611	-6.01693	1.77754245010421e-09	9.00449764820907e-08
											ENSMUSG00000106528	RP24-80L24.2	10	2	2	2	2	2	3	10	2			Gm14286	445.89	0.573974	0.100919	5.68747	1.28937583471166e-08	5.36523611221685e-07
											ENSMUSG00000106527	RP23-105M18.1	0	0	0	0	0	0	0	0	0			Gm15892	210.362	0.489467	0.130245	3.75806	0.000171236	0.00186071
											ENSMUSG00000106526	RP23-480P21.2	0	0	0	0	0	0	0	0	0			Gm16062	212.295	0.711736	0.165685	4.29572	1.74125003147578e-05	0.000276648
											ENSMUSG00000106525	RP24-277H8.2	1	4	0	0	0	0	0	2	0			Gm15857	462.103	0.43789	0.112546	3.89075	9.9934588614226e-05	0.00119081
											ENSMUSG00000106524	RP23-229C5.2	0	0	0	0	0	0	0	0	0			4732414G09Rik	119.995	0.891605	0.254594	3.50207	0.000461658	0.0041913
											ENSMUSG00000106523	AL589845.1	0	0	0	0	0	0	0	0	0			Gm13835	189.247	0.70092	0.150234	4.66553	3.07820716137128e-06	6.46855316515816e-05
											ENSMUSG00000106522	RP23-156F20.5	0	0	0	1	0	0	0	0	0			Gm16124	675.546	0.392373	0.103622	3.78659	0.000152731	0.00170286
											ENSMUSG00000106521	AC122863.1	0	0	0	0	0	0	0	0	0			Snhg7os	20.1551	-3.06663	0.443909	-6.90824	4.90711681117792e-12	4.43586438638032e-10
											ENSMUSG00000106520	RP24-481N17.7	0	0	0	0	0	0	0	0	0			Gm11827	12.8158	-1.4229	0.431179	-3.30002	0.00096679	0.00749949
											ENSMUSG00000106519	RP23-423J10.2	0	2	2	0	0	0	0	0	0			4933406J10Rik	110.854	-0.846603	0.218891	-3.86769	0.00010987	0.00128981
											ENSMUSG00000106518	RP23-178N8.3	44	38	47	24	34	18	35	10	13			Gm2830	373.753	-0.685446	0.170779	-4.01364	5.97900646762798e-05	0.000780481
											ENSMUSG00000106517	RP24-189M4.1	0	0	0	0	0	1	0	0	0			B130055M24Rik	1283.68	-0.639266	0.150534	-4.24665	2.16987640217691e-05	0.000332408
											ENSMUSG00000106516	RP24-95O4.5	0	0	1	1	0	0	1	0	0			Gm15564	45.7714	-2.34249	0.286309	-8.18168	2.79911760957265e-16	5.19496411574846e-14
											ENSMUSG00000106515	RP23-473G18.1	160	164	167	61	35	56	47	70	51			Gm11754	499.926	-0.702748	0.135412	-5.18972	2.10611644080344e-07	6.41066386016398e-06
											ENSMUSG00000106514	mmu-mir-6976	16	17	18	19	1	14	11	12	15			Igf2os	109.833	0.745627	0.21224	3.51313	0.000442859	0.00404162
											ENSMUSG00000106513	AC132147.1	0	0	0	0	0	0	0	0	0			Pax6os1	340.255	0.347072	0.0909714	3.81517	0.000136088	0.00154774
											ENSMUSG00000106512	RP24-141D20.1	0	0	0	0	0	0	0	0	0			Gm15899	8.67974	-2.35791	0.601805	-3.91807	8.92626053659193e-05	0.00108901
											ENSMUSG00000106511	RP24-423B3.2	0	0	0	0	0	0	0	0	0			D030047H15Rik	466.131	0.403333	0.104092	3.87475	0.000106732	0.00126107
											ENSMUSG00000106510	RP23-231J6.1	0	0	0	0	0	0	0	0	0			Ube4bos1	2918.07	-0.596676	0.0838104	-7.11936	1.08431882900297e-12	1.14273037597237e-10
											ENSMUSG00000106509	RP24-353N4.4	0	0	0	0	0	0	0	0	0			Ube4bos2	83.9578	-0.635055	0.165405	-3.8394	0.000123335	0.00142199
											ENSMUSG00000106508	RP23-329L9.3	0	4	6	4	0	6	4	0	2			Zfp703	473.564	-0.647819	0.156597	-4.13686	3.52089370532509e-05	0.000500611
											ENSMUSG00000106507	RP23-314N3.1	0	0	0	0	0	0	0	0	1			Vax2os	19225.6	0.395028	0.119395	3.30858	0.00093771	0.00731882
											ENSMUSG00000106506	RP23-307D8.5	0	0	0	0	0	0	0	0	0			D630024D03Rik	108.295	-1.30565	0.27467	-4.75353	1.9989071458952e-06	4.507353138888e-05
											ENSMUSG00000106505	RP23-434M21.1	2	0	0	0	0	0	0	2	0			Gm12022	8.78354	-1.81422	0.545141	-3.32797	0.000874802	0.00689972
											ENSMUSG00000106504	RP24-481N17.8	0	0	0	0	0	0	0	0	0			Gm12992	2528.46	-0.456195	0.131598	-3.46659	0.000527109	0.0046565
											ENSMUSG00000106503	RP24-297G3.1	0	0	0	0	0	0	0	0	0			Ap3s1-ps1	51.0994	0.790919	0.241569	3.27409	0.00106002	0.00808683
											ENSMUSG00000106502	RP23-67B9.4	0	0	0	0	0	0	0	0	0			1700016P03Rik	174.169	0.801934	0.170795	4.69532	2.6619259864598e-06	5.70817093947187e-05
											ENSMUSG00000106501	RP24-560A18.1	0	0	0	0	2	0	0	0	0			Gm12602	28.8214	-4.93868	1.31238	-3.76315	0.000167788	0.00183369
											ENSMUSG00000106500	RP24-527P22.4	0	0	0	0	0	0	0	0	0			Gm11738	41.3537	1.08479	0.249916	4.34061	1.4208788813553e-05	0.000232984
											ENSMUSG00000106499	RP23-447N11.3	264	208	257	115	106	78	82	96	117			Gm15735	12.4549	-1.78228	0.494973	-3.60077	0.000317277	0.00307199
											ENSMUSG00000106498	RP23-350E1.2	1223	1029	1176	546	712	579	616	704	676			Gm13068	300.396	-0.664046	0.20011	-3.31841	0.000905305	0.00710556
											ENSMUSG00000106497	RP24-97G6.1	40	41	56	10	6	12	4	14	19			Ube4bos3	134.169	-0.661428	0.15159	-4.36328	1.2812730826097e-05	0.00021394
											ENSMUSG00000106496	RP23-112A11.3	2	0	2	0	0	0	0	0	0			BB218582	899.022	0.397274	0.116091	3.42211	0.000621382	0.00528024
											ENSMUSG00000106495	RP24-187P11.3	6	8	12	3	2	8	4	1	0			AI838599	23.818	1.8051	0.423498	4.26235	2.02286517304596e-05	0.000313089
											ENSMUSG00000106494	Igkv2-107	0	0	0	0	0	0	0	0	0			Gm12758	711.427	-0.918197	0.125708	-7.30423	2.78862531363041e-13	3.28556461109309e-11
											ENSMUSG00000106493	mmu-mir-9-1	3	6	5	5	1	1	3	1	3			BC021767	21.1757	-1.3041	0.371419	-3.51113	0.0004462	0.0040668
											ENSMUSG00000106492	RP23-409I5.2	16	28	15	14	12	1	12	13	8			E030010N08Rik	124.961	-1.31426	0.37651	-3.49064	0.000481869	0.0043391
											ENSMUSG00000106491	RP23-342M4.2	13	38	20	12	10	2	4	8	9			Gm11583	10.2025	1.80108	0.552523	3.25974	0.00111515	0.00843989
											ENSMUSG00000106490	RP24-488I7.2	10	4	6	2	2	0	2	4	0			Gm11749	6.21121	-4.0954	1.01654	-4.02878	5.6068225994579e-05	0.000739072
											ENSMUSG00000106489	SCARNA15	0	0	0	0	0	0	0	0	0			A730011C13Rik	1337.17	0.390789	0.0596168	6.55503	5.56322485881999e-11	3.9003805242088e-09
											ENSMUSG00000106488	mmu-mir-669a-4	0	0	0	0	0	0	0	0	0			B230312C02Rik	150.865	-1.76196	0.521173	-3.38077	0.000722836	0.0059425
											ENSMUSG00000106487	RP24-223F21.1	0	0	0	0	0	0	0	0	0			AI847159	15219.2	0.331976	0.100045	3.31826	0.00090581	0.00710686
											ENSMUSG00000106486	RP23-3C4.5	4	8	8	2	2	1	0	0	2			Gm5526	36.2198	0.777642	0.22756	3.41731	0.000632436	0.00536114
											ENSMUSG00000106485	RP23-334N1.3	0	0	0	0	0	2	2	0	2			Mir1898	109.511	0.481757	0.135579	3.55332	0.000380403	0.00356311
											ENSMUSG00000106484	RP24-226L20.2	111	87	112	42	46	39	44	43	61			Gm22106	92.4988	-0.539667	0.143434	-3.76247	0.000168241	0.00183577
											ENSMUSG00000106483	RP24-476K21.1	49	34	41	17	19	13	14	13	12			Olfr1372-ps1	349.289	0.636922	0.174873	3.6422	0.000270322	0.00270735
											ENSMUSG00000106482	Ighv8-16	0	0	0	0	0	0	0	0	0			Gm11745	47.0925	-1.19202	0.332118	-3.58913	0.000331778	0.00318738
											ENSMUSG00000106481	Trav15d-3	0	0	0	0	0	0	0	0	0			Gm7645	20.5009	-2.60609	0.414066	-6.29389	3.0960529054678e-10	1.84986955935814e-08
											ENSMUSG00000106480	Igkv14-118-1	0	0	0	0	0	0	0	0	0			Gm13341	242.021	0.388439	0.11473	3.38569	0.000710001	0.00585304
											ENSMUSG00000106479	mmu-mir-721	0	0	0	0	0	1	0	0	0			Gm14586	149.956	0.983646	0.144132	6.8246	8.81704999149913e-12	7.40670661629136e-10
											ENSMUSG00000106478	RP23-425N17.3	0	0	0	0	0	0	0	0	0			Cyp2j8	19.0163	1.30359	0.350566	3.71854	0.000200378	0.00211385
											ENSMUSG00000106477	RP24-79B1.3	0	0	0	0	0	0	0	0	0			Gm11843	41.3665	2.41078	0.421536	5.71903	1.07131148775257e-08	4.52974687926351e-07
											ENSMUSG00000106476	RP24-210N1.4	507	493	497	171	247	169	198	170	177			Gm11628	19.8885	-1.23439	0.317859	-3.88344	0.000102987	0.0012244
											ENSMUSG00000106475	RP23-293K21.1	162	142	138	67	62	98	53	78	95			Btc	1431.18	0.511987	0.118575	4.31785	1.57559971574486e-05	0.000255754
											ENSMUSG00000106474	AC124613.1	0	0	0	0	0	0	0	0	0			Gm8822	88.7678	0.787218	0.186189	4.22805	2.35727389589887e-05	0.000355149
											ENSMUSG00000106473	RP23-102C14.2	0	0	0	0	0	0	0	0	0			Gm715	27.0964	-0.93053	0.279922	-3.32425	0.000886569	0.0069794
											ENSMUSG00000106472	RP23-114F4.4	12	17	23	13	24	5	10	13	15			Rpl5-ps2	16.6134	1.61357	0.459985	3.50787	0.000451704	0.0041116
											ENSMUSG00000106471	mmu-mir-486b	0	4	0	0	0	0	0	0	0			Gm13651	59.2883	0.692435	0.205692	3.36636	0.000761667	0.00620819
											ENSMUSG00000106470	mmu-mir-7055	3	4	4	2	3	6	4	3	7			Gm12338	57.8088	1.02018	0.199867	5.10428	3.3205704382387e-07	9.57895505237166e-06
											ENSMUSG00000106469	RP23-187D22.7	0	0	0	2	0	0	0	0	0			Gm13509	1604	0.515481	0.0641299	8.03808	9.12601450807707e-16	1.55602257124709e-13
											ENSMUSG00000106468	AC122844.1	2	1	2	0	0	2	2	2	1			BC022960	988.611	0.365534	0.0950816	3.84442	0.000120837	0.00139779
											ENSMUSG00000106467	RP24-353N4.3	0	0	0	0	0	0	0	0	0			Rps24-ps3	188.357	0.857363	0.124885	6.86521	6.63944636466755e-12	5.77769581575966e-10
											ENSMUSG00000106466	CAAA01077340.1	0	0	6	0	0	0	0	0	0			Gm14048	50.0314	0.876175	0.229756	3.81351	0.000137009	0.00155737
											ENSMUSG00000106465	mmu-mir-374c	0	0	0	1	0	0	0	0	0			Gm10224	111.94	0.775744	0.172025	4.50949	6.49823414602473e-06	0.000122776
											ENSMUSG00000106464	RP24-309H3.5	1	3	4	0	6	2	1	4	2			Gm15920	379.123	0.459331	0.0871485	5.27067	1.35929546781747e-07	4.36556578117428e-06
											ENSMUSG00000106463	mmu-mir-1291	70	64	62	34	28	27	19	27	21			Mir1247	9.85512	-1.62516	0.485145	-3.34985	0.000808545	0.00648941
											ENSMUSG00000106462	RP24-129H9.1	20	41	42	11	9	2	14	7	5			Prrt4	909.677	-0.643988	0.148427	-4.33876	1.43285892124115e-05	0.000234582
											ENSMUSG00000106461	RP23-112C14.1	0	4	0	0	1	0	0	0	0			6530402F18Rik	6442.75	-0.665687	0.102796	-6.47579	9.43162419787497e-11	6.36012934655415e-09
											ENSMUSG00000106460	RP23-458I4.2	0	0	0	0	0	0	0	0	0			Col4a3	3937.72	-2.64124	0.546554	-4.83252	1.34814512004987e-06	3.22754560019246e-05
											ENSMUSG00000106459	RP24-409P22.2	4	0	2	2	0	0	0	4	0			BC005561	1453.3	-0.731312	0.206496	-3.54153	0.00039781	0.00370318
											ENSMUSG00000106458	RP23-363M4.2	7	17	16	6	5	4	6	8	2			Fastkd5	403.171	0.367804	0.0962651	3.82074	0.00013305	0.00151813
											ENSMUSG00000106457	RP23-171F16.5	0	0	0	0	0	0	0	0	0			R3hdml	792.471	-3.37005	0.175984	-19.1498	9.72059173315247e-82	2.03860249827674e-77
											ENSMUSG00000106456	RP24-285G1.1	0	0	0	0	0	0	0	0	0			1810022K09Rik	2279.66	0.381151	0.0923543	4.12705	3.6744559841774e-05	0.000518229
											ENSMUSG00000106455	RP24-277J22.6	0	0	0	0	0	0	0	0	0			Perm1	223.793	0.592246	0.141185	4.19483	2.73073781498213e-05	0.000402736
											ENSMUSG00000106454	RP24-182K13.1	0	0	0	0	0	0	0	0	0			Foxd1	31.5254	-1.14327	0.352159	-3.24645	0.00116852	0.00876787
											ENSMUSG00000106453	RP23-357D17.6	0	0	0	0	0	0	0	0	0			Airn	471.325	-0.557532	0.0855122	-6.51992	7.03466769121352e-11	4.82127617059248e-09
											ENSMUSG00000106452	RP23-281B17.2	0	0	0	0	0	0	0	0	0			Nrarp	630.372	0.326982	0.0928232	3.52264	0.000427276	0.00392847
											ENSMUSG00000106451	RP24-491C20.4	2	0	1	0	0	0	0	0	0			Gm16503	406.945	-0.54269	0.155535	-3.48917	0.000484515	0.00435731
											ENSMUSG00000106450	RP23-276C23.1	4	0	0	0	0	0	0	2	0			Capns2	74.2597	-0.891178	0.263247	-3.38533	0.000710927	0.00585837
											ENSMUSG00000106449	Rbm47	0	0	0	0	0	0	0	0	0			Mir874	8.61631	-1.78277	0.537565	-3.31638	0.000911934	0.00714956
											ENSMUSG00000106448	RP24-481I21.3	0	0	0	0	2	0	0	0	0			Igkc	43.8778	-3.06088	0.499403	-6.12908	8.83896186957305e-10	4.71681191676046e-08
											ENSMUSG00000106447	Pex11b	21	18	19	9	0	4	6	8	4			Ass1	2097.58	-0.718549	0.130705	-5.49747	3.85276555961884e-08	1.47715172424728e-06
											ENSMUSG00000106446	RP23-50E10.1	79	87	47	13	34	34	21	28	41			Acsf2	293.186	-0.516029	0.127496	-4.04742	5.17859908865009e-05	0.000689997
											ENSMUSG00000106445	RP24-152F23.3	2	0	0	0	0	0	0	0	0			Dio3	364.043	-2.13985	0.526645	-4.06317	4.84103771725298e-05	0.000652503
											ENSMUSG00000106444	RP23-247I11.7	0	0	0	0	0	0	0	0	0			4930594M22Rik	132.166	-0.791244	0.191663	-4.12831	3.65431720146519e-05	0.000515736
											ENSMUSG00000106443	RP23-333I5.7	0	2	2	6	0	0	6	0	0			Fign	672.479	-0.804432	0.0921189	-8.73254	2.49025256895477e-18	6.56394169691617e-16
											ENSMUSG00000106442	RP24-190F20.4	0	0	0	0	0	0	0	0	0			Accsl	93.2542	0.811442	0.214348	3.78562	0.000153325	0.00170857
											ENSMUSG00000106441	RP23-382L1.7	0	0	0	0	0	0	0	0	0			Ptar1	658.904	-1.3921	0.424066	-3.28274	0.00102804	0.00787726
											ENSMUSG00000106440	AL589879.3	0	0	0	0	0	0	0	0	0			Thbd	287.669	-0.843472	0.199856	-4.22041	2.43863202764331e-05	0.000365307
											ENSMUSG00000106439	AC124177.1	0	0	0	0	0	0	0	0	0			Myh7b	1331.97	-0.55017	0.13232	-4.15786	3.21241887452561e-05	0.00046176
											ENSMUSG00000106438	RP24-63G23.2	1	2	4	0	2	2	1	2	0			Gm10705	93.6417	0.579528	0.167952	3.45056	0.000559424	0.00487624
											ENSMUSG00000106437	RP24-285A14.2	0	0	0	0	0	0	0	0	0			Mex3a	840.401	-0.46785	0.110767	-4.22373	2.4029541055225e-05	0.000360736
											ENSMUSG00000106436	mmu-mir-7015	1	1	2	1	1	0	1	2	3			Gm10704	238.988	0.394633	0.111477	3.54003	0.000400082	0.00372251
											ENSMUSG00000106435	RP23-131D6.3	0	0	0	0	0	0	0	0	0			Ehd2	1344.02	-0.680735	0.109046	-6.24266	4.30198402686556e-10	2.478604643171e-08
											ENSMUSG00000106434	RP23-172K2.8	0	0	0	0	0	0	0	0	0			Ovgp1	2155.57	0.332864	0.0837378	3.97507	7.03577293339361e-05	0.000903025
											ENSMUSG00000106433	RP23-350E1.3	0	0	0	0	0	0	0	0	0			Peak1	2607.61	-0.618566	0.0903347	-6.84749	7.51546133860568e-12	6.43323490584646e-10
											ENSMUSG00000106432	RP23-333I5.3	0	6	0	2	0	0	0	0	0			Amy1	13305	0.486405	0.073795	6.5913	4.36006541539413e-11	3.13148259902896e-09
											ENSMUSG00000106431	AC125099.2	3	10	8	7	0	2	2	1	2			Zfp382	942.195	-0.470803	0.107948	-4.3614	1.29232547055808e-05	0.000215271
											ENSMUSG00000106430	RP24-315J23.1	20	16	4	8	6	2	4	6	6			Mc1r	355.032	-0.483194	0.109361	-4.41834	9.94626378186484e-06	0.000172875
											ENSMUSG00000106429	RP23-404J7.10	1	4	0	0	0	4	0	2	1			Dok6	157.48	-1.29939	0.361059	-3.59884	0.000319644	0.00308636
											ENSMUSG00000106428	RP23-175B24.3	0	0	0	0	0	0	0	0	0			D730003I15Rik	552.705	0.329575	0.0927363	3.5539	0.000379564	0.00356003
											ENSMUSG00000106427	RP23-3C4.2	20	30	13	7	2	11	5	6	4			Gm6594	41.0734	-2.17826	0.281743	-7.73138	1.0638307166175e-14	1.52812724581522e-12
											ENSMUSG00000106426	RP23-455E11.1	0	0	0	0	0	0	0	0	0			Uprt	920.567	-0.508166	0.123753	-4.10629	4.0206867918887e-05	0.000558423
											ENSMUSG00000106425	mmu-mir-873a	0	0	0	0	0	0	0	0	0			Armcx5	1244.56	0.355257	0.0868329	4.09127	4.29011111484828e-05	0.000589595
											ENSMUSG00000106424	RP24-321M14.5	2	4	1	2	4	0	3	0	0			Gm16401	101.013	-0.821219	0.151693	-5.4137	6.17342527644788e-08	2.22073884901655e-06
											ENSMUSG00000106423	RP23-24O21.1	0	0	0	0	0	0	0	0	0			Rpl37rt	301.357	0.37064	0.106059	3.49466	0.000474659	0.00428161
											ENSMUSG00000106422	RP24-389G6.1	6	15	9	7	5	4	5	8	3			Apol7e	5.23949	-2.67454	0.771291	-3.46761	0.000525109	0.00464652
											ENSMUSG00000106421	RP24-352B14.2	2	4	4	2	0	0	0	4	4			Gm960	217.89	0.396627	0.116213	3.41294	0.000642671	0.00542094
											ENSMUSG00000106420	RP23-218B2.10	0	0	0	0	0	0	0	0	0			Nt5dc2	2766.92	-0.707456	0.114064	-6.20225	5.56603685383781e-10	3.10454587496507e-08
											ENSMUSG00000106419	RP23-287M3.1	16	4	8	4	8	4	2	0	2			Map3k5	2326.83	-0.551472	0.0792968	-6.95453	3.53747077933977e-12	3.31195701715686e-10
											ENSMUSG00000106418	AC026385.1	0	0	0	0	0	2	1	0	0			Arhgef10	1399.73	-0.491184	0.106987	-4.59107	4.40970525976962e-06	8.80765130551318e-05
											ENSMUSG00000106417	RP24-140K12.2	0	2	0	0	1	0	0	0	0			Jund	2218.8	-0.439172	0.109075	-4.02634	5.66528918465127e-05	0.000745373
											ENSMUSG00000106416	RP24-224M8.1	226	199	167	93	95	82	90	96	113			Ccdc173	1466.45	0.33076	0.0829215	3.98883	6.6398739066106e-05	0.000856932
											ENSMUSG00000106415	RP24-565B3.4	23	30	38	7	6	17	14	10	13			Lilra5	10.2348	-2.10644	0.635598	-3.3141	0.000919385	0.00719991
											ENSMUSG00000106414	RP23-309G12.1	4	0	0	4	0	2	0	2	3			Zscan18	1915.75	0.330696	0.0787097	4.20147	2.6519240626828e-05	0.000392769
											ENSMUSG00000106413	RP23-412L13.4	0	0	0	0	0	0	0	0	0			Csn1s1	8.89444	5.46687	1.11954	4.88314	1.04410862740586e-06	2.58219883655137e-05
											ENSMUSG00000106412	AC103674.2	0	0	0	0	0	0	0	0	0			Btbd8	237.448	-0.553506	0.162891	-3.39802	0.000678763	0.00566005
											ENSMUSG00000106411	RP23-342M4.6	8	6	0	0	4	6	6	5	2			Tmem132b	2414.48	-0.699155	0.164071	-4.26129	2.03251705230994e-05	0.000314351
											ENSMUSG00000106410	RP24-341O14.4	0	0	0	0	0	0	0	0	0			Serpinh1	1785.95	-1.21455	0.149128	-8.14437	3.81247364930464e-16	6.89268942872559e-14
											ENSMUSG00000106409	mmu-mir-7092	4	0	7	1	1	0	1	0	2			Prok1	509.611	0.870496	0.163606	5.3207	1.0337129609513e-07	3.4686445147313e-06
											ENSMUSG00000106408	RP23-79E5.7	14	24	12	8	16	4	7	2	14			Ccnd1	2430.01	-0.668644	0.116745	-5.72739	1.01986373943421e-08	4.35612675018619e-07
											ENSMUSG00000106407	RP23-328P19.3	0	0	0	0	0	0	0	0	0			Rnf213	1587.05	-0.443139	0.0870184	-5.09248	3.53414416291234e-07	1.01254195880598e-05
											ENSMUSG00000106406	mmu-mir-7682	5	3	11	0	2	3	1	3	1			Fat1	5252.38	-2.55411	0.182012	-14.0326	9.84281938280462e-45	2.06423608096179e-41
											ENSMUSG00000106405	Iglj3p	0	0	0	0	0	0	0	0	0			Ssbp4	6778.34	-0.441826	0.137605	-3.21083	0.00132354	0.00974283
											ENSMUSG00000106404	RP23-309G12.2	0	0	0	2	0	0	0	0	2			Rps13-ps2	133.847	0.618212	0.138035	4.47866	7.51147240569717e-06	0.000138064
											ENSMUSG00000106403	Igkv20-101-2	0	0	0	0	0	0	0	0	0			Ahnak	3423.76	-1.42909	0.1551	-9.214	3.14194434815613e-20	1.04591836300842e-17
											ENSMUSG00000106402	RP23-319E24.2	0	0	0	0	0	0	0	0	0			Zfp114	81.0604	-0.593174	0.180702	-3.2826	0.00102854	0.00787821
											ENSMUSG00000106401	RP23-255N3.6	0	0	0	0	0	0	0	0	0			Selenbp1	1699.78	-1.17459	0.147148	-7.98234	1.43585364904572e-15	2.29868112425853e-13
											ENSMUSG00000106400	mmu-mir-216c	0	0	0	0	0	0	0	0	0			Gstm6	260.931	-0.570897	0.165873	-3.44176	0.000577934	0.00499194
											ENSMUSG00000106399	RP23-128P4.1	0	0	0	0	0	0	0	0	0			Gm11808	132.159	1.16998	0.167387	6.98969	2.7549603284419e-12	2.63822045699011e-10
											ENSMUSG00000106398	RP23-174N20.1	0	0	0	0	0	0	0	0	0			A230006K03Rik	69.8798	-0.96966	0.285087	-3.40128	0.00067071	0.0056085
											ENSMUSG00000106397	RP23-227D7.6	0	0	0	0	0	0	0	0	0			Zfp442	682.503	-0.552712	0.116922	-4.72718	2.27660225489709e-06	4.99423666210269e-05
											ENSMUSG00000106396	RP24-140D11.1	95	91	96	58	37	51	27	41	34			Bpifb6	75.925	-1.03479	0.178131	-5.80914	6.27936377570818e-09	2.85045058666996e-07
											ENSMUSG00000106395	RP24-95O4.9	0	0	0	0	0	0	0	0	0			Sptbn2	12576.1	-0.501456	0.120163	-4.17314	3.00434447483884e-05	0.000437617
											ENSMUSG00000106394	RP24-137F10.3	0	0	0	0	0	0	0	0	0			Myl9	923.991	-1.2227	0.202878	-6.02678	1.67254417473734e-09	8.57618494684388e-08
											ENSMUSG00000106393	RP23-424M12.4	0	0	0	0	0	0	0	0	0			Nnat	2477.17	-0.593226	0.139125	-4.26398	2.00816617751259e-05	0.00031148
											ENSMUSG00000106392	RP23-370D2.4	0	0	0	0	0	2	0	0	0			Rpl35a-ps3	5.48555	6.21769	1.25409	4.95794	7.12437106377796e-07	1.85836206404915e-05
											ENSMUSG00000106391	RP23-325M7.4	251	183	251	114	112	72	52	74	69			Hmx1	625.133	-0.677896	0.16081	-4.2155	2.49225400846202e-05	0.000372276
											ENSMUSG00000106390	RP23-397C5.4	0	4	0	4	0	0	1	0	0			2010002M12Rik	27.8768	-1.08637	0.311662	-3.48574	0.000490785	0.00440049
											ENSMUSG00000106389	RP24-273G7.1	0	0	0	0	0	0	0	0	0			Nipal1	843.391	0.580389	0.111287	5.21526	1.83560118566605e-07	5.65632184266173e-06
											ENSMUSG00000106388	RP23-457N24.12	0	0	0	0	0	0	0	0	0			Col4a4	3652.6	-2.30703	0.424976	-5.42861	5.67955506774918e-08	2.06432632375798e-06
											ENSMUSG00000106387	Igkv4-73	0	0	0	0	0	0	0	0	0			Zfp575	99.2106	-0.617225	0.165966	-3.71898	0.000200031	0.00211269
											ENSMUSG00000106386	RP24-95O4.2	2	2	4	0	0	4	2	2	4			Zbtb16	1110.43	-2.10397	0.155501	-13.5302	1.03714140749636e-41	1.81257746650114e-38
											ENSMUSG00000106385	RP23-354G14.3	4	6	0	8	0	0	2	4	2			Akap13	5990.23	-0.539128	0.0793453	-6.7947	1.08539489547824e-11	8.99719436678646e-10
											ENSMUSG00000106384	RP24-399A15.3	2	0	0	0	0	2	0	0	0			Ubr4	35104.3	-0.611389	0.0776887	-7.86973	3.55402160381272e-15	5.44050664782192e-13
											ENSMUSG00000106383	RP23-231L15.4	3610	3036	3258	1535	1834	1591	1484	1528	1686			2610305D13Rik	260.743	0.46232	0.128621	3.59442	0.000325109	0.00313192
											ENSMUSG00000106382	Trav4-1	0	0	0	0	0	0	0	0	0			mt-Nd4l	76.914	1.11782	0.252669	4.42405	9.68692716875711e-06	0.000169295
											ENSMUSG00000106381	Igkv2-95-1	0	0	0	0	0	0	0	0	0			Snora2b	38.932	-0.930701	0.275397	-3.37949	0.000726214	0.00596325
											ENSMUSG00000106380	RP24-237I4.3	0	0	0	0	0	0	0	0	0			Mir301	28.9156	0.923382	0.253638	3.64056	0.000272047	0.00272333
											ENSMUSG00000106379	Lhfpl3	7845	7496	8098	3915	6856	4921	5421	5440	5128			Mir31	8.74492	-2.87172	0.783629	-3.66464	0.000247684	0.0025179
											ENSMUSG00000106378	RP24-332C17.2	0	0	0	0	0	0	0	0	0			Mirlet7i	5.30934	-2.68453	0.755414	-3.55372	0.000379825	0.00356088
											ENSMUSG00000106377	AC124095.1	19	35	24	7	6	10	6	9	5			Snord104	101.379	-0.837712	0.169684	-4.93691	7.93703240057307e-07	2.02994443298559e-05
											ENSMUSG00000106376	RP24-182A8.2	0	0	0	0	0	0	0	0	0			Sepp1	2956.56	-0.801953	0.112095	-7.15426	8.41283655722239e-13	9.00173511622796e-11
											ENSMUSG00000106375	RP23-407I6.4	7	0	10	0	3	3	3	4	4			mt-Cytb	540787	0.339122	0.0911904	3.71884	0.000200141	0.00211269
											ENSMUSG00000106374	RP23-131F7.2	1	8	6	1	6	2	10	1	2			mt-Nd6	876.279	1.12145	0.203684	5.50581	3.674661262501e-08	1.41663595583035e-06
											ENSMUSG00000106373	RP23-191E1.1	1	0	0	0	0	0	0	0	0			mt-Nd4	184344	0.394747	0.0972828	4.05773	4.9552740115812e-05	0.000666594
											ENSMUSG00000106372	Igkv14-126-1	0	0	0	0	0	0	0	1	0			mt-Co3	59.2716	0.826445	0.257863	3.20498	0.00135073	0.00989436
											ENSMUSG00000106371	RP24-535M14.1	0	0	0	0	0	0	0	0	0			Hhip	44.2766	-2.12657	0.353785	-6.01091	1.84488401201133e-09	9.27839508390928e-08
											ENSMUSG00000106370	RP24-300K9.1	0	0	0	0	0	0	0	0	0			Aox3	47.4091	-2.50679	0.450812	-5.56062	2.68815529841961e-08	1.06975318630847e-06
											ENSMUSG00000106369	RP24-260H22.2	1	3	0	0	0	0	2	0	0			Ifi27	539.277	-0.522136	0.116431	-4.4845	7.30844305548054e-06	0.000135042
											ENSMUSG00000106368	AC160635.1	0	0	0	0	0	0	0	0	0			Trim38	110.668	0.710168	0.156082	4.54995	5.36578331706481e-06	0.000104099
											ENSMUSG00000106367	RP23-327I19.2	1	0	0	0	0	0	0	1	0			Ccdc102a	105.633	-0.849709	0.198839	-4.27335	1.92555287136087e-05	0.000301139
											ENSMUSG00000106366	mmu-mir-3069	0	0	0	0	0	0	0	0	0			Slc22a28	104.14	-1.0437	0.202022	-5.1663	2.3877220696675e-07	7.15361532072383e-06
											ENSMUSG00000106365	RP23-1A12.5	2	0	2	2	0	1	1	0	0			Eno1	69382	-0.416642	0.0414989	-10.0398	1.01850032182279e-23	4.74666416650389e-21
											ENSMUSG00000106364	RP23-1A12.2	1	2	0	0	0	0	0	0	0			3300002I08Rik	177.665	-0.606901	0.147541	-4.11345	3.89788898178953e-05	0.000544251
											ENSMUSG00000106363	RP24-335I21.2	0	0	0	0	0	0	0	0	0			Grm4	1219.66	-0.567322	0.140709	-4.03188	5.5331411197529e-05	0.000729931
											ENSMUSG00000106362	AL672049.1	0	0	0	0	0	0	0	0	0			Kcnma1	6304.93	-0.85967	0.237638	-3.61756	0.000297391	0.0029159
											ENSMUSG00000106361	RP24-277E17.1	3	0	4	0	3	0	2	0	0			Cped1	262.356	-0.644821	0.177156	-3.63984	0.000272805	0.00272831
											ENSMUSG00000106360	AC147633.1	0	0	0	0	0	0	0	0	0			Gm10123	190.028	-0.807143	0.116341	-6.93771	3.98517629822698e-12	3.69810253656709e-10
											ENSMUSG00000106359	RP23-313F7.8	0	0	0	2	0	0	0	0	0			Fabp4	1775	0.931683	0.176684	5.27314	1.34107087208667e-07	4.32026702448564e-06
											ENSMUSG00000106358	RP23-76L18.2	6	0	4	0	0	0	2	2	0			4932435O22Rik	25.519	-1.42614	0.297318	-4.7967	1.61303118046697e-06	3.77129207544629e-05
											ENSMUSG00000106357	RP24-142B15.7	212	217	208	82	127	55	69	61	68			Erbb2	420.208	-0.542744	0.133943	-4.05204	5.07727169177171e-05	0.000679085
											ENSMUSG00000106356	RP24-95O4.3	3	1	0	0	0	0	0	0	0			Fmr1nb	5.74645	2.10473	0.62538	3.36552	0.000764009	0.00621279
											ENSMUSG00000106355	AL672160.1	0	2	5	0	1	1	0	1	0			Athl1	647.509	-0.490481	0.115405	-4.2501	2.13675769079088e-05	0.000328775
											ENSMUSG00000106354	RP24-555P13.2	2	0	0	2	0	0	2	0	2			Rps12	5880.49	-0.587087	0.142074	-4.13226	3.5920712391796e-05	0.000509323
											ENSMUSG00000106353	RP24-129H9.7	0	0	0	0	0	0	0	0	0			BC048679	46.4738	-5.47492	1.273	-4.30081	1.70174140047854e-05	0.000271399
											ENSMUSG00000106352	RP24-373A18.1	2	0	0	0	0	0	0	0	0			Suclg2	656.545	-0.770078	0.137844	-5.58658	2.31584857116128e-08	9.30421000658897e-07
											ENSMUSG00000106351	RP24-390F5.2	0	0	0	0	0	0	0	0	0			Kalrn	2126.86	-0.499712	0.111997	-4.46183	8.1263834622175e-06	0.000146919
											ENSMUSG00000106350	RP23-307I19.5	31	28	20	10	7	13	6	8	13			Gm2423	128.656	1.15934	0.162962	7.11415	1.1260280800963e-12	1.18075304478898e-10
											ENSMUSG00000106349	AC140437.1	0	0	0	0	0	0	0	0	0			Hipk2	7440.8	-1.43441	0.262535	-5.46368	4.66356520119078e-08	1.74175019651043e-06
											ENSMUSG00000106348	mmu-mir-1a-2	0	0	0	0	0	0	0	0	0			Fnip2	7076.43	-0.478235	0.061613	-7.76192	8.36546876682022e-15	1.22685741942485e-12
											ENSMUSG00000106347	mmu-mir-5615-1	0	1	0	0	1	0	0	1	0			Slc4a4	1849.57	-0.631232	0.118218	-5.33954	9.31814979846526e-08	3.19836722706078e-06
											ENSMUSG00000106346	RP23-140B24.2	0	0	0	0	0	0	0	0	0			Csmd1	1474.91	-0.503196	0.0801572	-6.27762	3.43803382390111e-10	2.03543297144204e-08
											ENSMUSG00000106345	RP23-21O1.3	0	0	0	0	0	0	0	0	0			Plekhh1	1029.47	0.428121	0.0897616	4.76953	1.84653774715796e-06	4.22307411487424e-05
											ENSMUSG00000106344	mmu-mir-1892	0	0	0	0	0	0	0	0	0			Hist1h4i	245.729	-0.479907	0.143519	-3.34385	0.000826251	0.00659366
											ENSMUSG00000106343	RP24-83G17.1	0	0	0	0	0	0	0	0	0			Ifitm2	429.356	-1.34219	0.201684	-6.65491	2.83480849512639e-11	2.10821289928335e-09
											ENSMUSG00000106342	RP23-173L24.2	0	0	0	0	0	0	0	0	0			Mfap2	622.106	-1.40203	0.176176	-7.95814	1.74640940599273e-15	2.77467409564239e-13
											ENSMUSG00000106341	RP24-500I24.2	0	2	0	0	0	0	0	0	0			Samd5	571.496	-0.797561	0.138185	-5.7717	7.84779063948462e-09	3.43598883697853e-07
											ENSMUSG00000106340	mmu-mir-290b	0	0	0	0	0	0	0	0	0			Caln1	1014.36	-0.545172	0.158785	-3.43339	0.000596075	0.00511702
											ENSMUSG00000106339	RP24-295A5.2	8	4	9	4	4	6	3	11	2			Gm5868	141.121	0.784249	0.229117	3.42292	0.000619513	0.00526862
											ENSMUSG00000106338	RP24-86H20.4	2	0	0	0	1	0	0	0	0			Gm10076	177.593	0.850726	0.174354	4.87931	1.06458773192248e-06	2.62048520115941e-05
											ENSMUSG00000106337	RP23-358D12.2	2	0	0	0	0	0	0	0	0			Kif13b	3011.96	-0.458055	0.0765551	-5.98334	2.18605164044745e-09	1.07872647066974e-07
											ENSMUSG00000106336	mmu-mir-129b	0	0	0	0	0	0	0	0	0			Gm10069	232.28	-0.735502	0.15818	-4.64978	3.32290079550861e-06	6.93301068700862e-05
											ENSMUSG00000106335	RP23-162F3.1	0	0	0	0	0	0	0	0	0			Arhgef12	25573.6	-0.494325	0.0723437	-6.83301	8.31510582803268e-12	7.08414628413268e-10
											ENSMUSG00000106334	WI1-49P9.2	32	35	19	12	4	10	12	10	18			Ptk2b	398.317	-1.22036	0.204594	-5.96479	2.44947926986906e-09	1.20587979454681e-07
											ENSMUSG00000106333	RP24-140D11.4	0	0	0	0	0	0	0	0	0			Actg2	22.8965	-3.28005	0.653769	-5.01714	5.24472489224672e-07	1.4284723433792e-05
											ENSMUSG00000106332	RP24-188E19.4	0	0	0	0	0	0	0	0	0			Nrsn2	2769.58	0.335146	0.101494	3.30211	0.000959588	0.00745627
											ENSMUSG00000106331	RP23-185M15.7	0	2	0	0	1	0	0	0	2			Samd12	185.864	-0.844225	0.203716	-4.14413	3.41098847025932e-05	0.000487297
											ENSMUSG00000106330	RP23-227D7.4	0	0	0	0	0	0	0	0	0			Hist1h2bg	101.81	0.470269	0.145085	3.24133	0.00118973	0.00887934
											ENSMUSG00000106329	RP24-210J6.4	0	0	0	0	0	0	0	0	0			Kcnh1	1815.74	-0.780195	0.113228	-6.89045	5.56144664909395e-12	4.92129363395774e-10
											ENSMUSG00000106328	mmu-mir-7118	0	1	0	0	1	0	0	0	1			Smco4	82.8033	-0.56342	0.16738	-3.36611	0.000762361	0.00621144
											ENSMUSG00000106327	Ck-ps1	2	4	3	0	2	4	0	2	2			Chsy3	75.6932	-0.909394	0.253704	-3.58447	0.000337762	0.00323108
											ENSMUSG00000106326	RP24-394H13.1	0	0	0	0	2	0	1	1	0			Gstm1	2841.62	-1.58739	0.167029	-9.50367	2.02627910843618e-21	8.17213951194685e-19
											ENSMUSG00000106325	Ighv8-10	0	0	0	0	0	0	0	0	0			Palld	757.788	-0.817646	0.128014	-6.38718	1.68976032610087e-10	1.07062397459176e-08
											ENSMUSG00000106324	RP23-97A19.2	0	0	0	0	0	0	0	0	0			Sema3b	936.372	-0.676381	0.155991	-4.33602	1.45087343740019e-05	0.000237161
											ENSMUSG00000106323	mmu-mir-7228	0	0	0	0	0	0	0	0	0			Megf6	369.05	-1.11296	0.162158	-6.86342	6.72313306164224e-12	5.82634489953558e-10
											ENSMUSG00000106322	RP24-132B11.1	45	71	48	29	34	23	19	25	22			Rps18-ps3	18.7765	1.30999	0.347167	3.77338	0.000161051	0.00177766
											ENSMUSG00000106321	RP23-105M18.2	2	2	2	2	6	4	4	6	4			Chst3	7381.63	-0.764159	0.0666067	-11.4727	1.80904058884042e-30	1.45919997035236e-27
											ENSMUSG00000106320	RP24-95O4.1	11	4	9	2	0	0	0	2	4			Gm10020	98.6703	-0.835699	0.249961	-3.34332	0.000827822	0.00660118
											ENSMUSG00000106319	RP24-142B15.3	0	0	1	0	0	0	0	0	0			Tmem140	143.302	-1.13506	0.212354	-5.34512	9.03574981163111e-08	3.11673922778828e-06
											ENSMUSG00000106318	Igkv2-93-1	0	0	0	0	0	0	0	0	0			Slc35f3	482.426	-1.47285	0.147529	-9.98344	1.80103709106248e-23	8.2111630160353e-21
											ENSMUSG00000106317	RP24-500I24.6	218	212	195	98	135	128	132	149	149			Inca1	235.841	0.405369	0.118766	3.41316	0.000642136	0.00541926
											ENSMUSG00000106316	RP23-347G20.3	0	0	0	0	0	0	0	0	0			Gjc3	6.74233	-4.75276	1.10518	-4.30045	1.70453688385052e-05	0.000271638
											ENSMUSG00000106315	RP23-175B24.13	0	0	0	0	0	0	0	0	0			Gm10010	234.361	-1.24445	0.297798	-4.17883	2.93008590411321e-05	0.000428668
											ENSMUSG00000106314	RP24-83G17.2	0	0	0	0	0	0	0	0	0			Dnah9	2400.76	-1.00019	0.117485	-8.51333	1.6900097157273e-17	3.85248736502531e-15
											ENSMUSG00000106313	RP24-450N10.1	17	9	19	11	18	5	13	11	8			Prelid2	53.5072	-0.829918	0.22916	-3.62157	0.00029282	0.00288468
											ENSMUSG00000106312	AL645586.1	0	0	0	0	0	0	0	0	0			Cebpb	55.973	-0.952285	0.221133	-4.30639	1.65942584398177e-05	0.0002655
											ENSMUSG00000106311	WI1-2080J1.2	6	3	4	4	3	3	0	7	2			Slit3	275.794	-3.3404	0.430118	-7.76624	8.08471813174306e-15	1.19403315956983e-12
											ENSMUSG00000106310	RP24-481P22.1	2	0	0	0	0	0	0	0	0			BC043934	101.969	-1.17157	0.182926	-6.40463	1.50736511037575e-10	9.63794545573177e-09
											ENSMUSG00000106309	RP24-405O23.8	0	0	2	2	0	0	2	0	0			Gm13247	146.367	0.665222	0.189245	3.51514	0.000439527	0.00402171
											ENSMUSG00000106308	RP24-323L24.2	0	0	0	0	0	0	0	0	0			Gm11961	1375.44	-0.608154	0.141829	-4.28794	1.80336132956926e-05	0.000284576
											ENSMUSG00000106307	SCARNA4	0	0	0	0	0	0	0	0	0			Lrif1	5604.53	0.537991	0.102934	5.22655	1.72701042189788e-07	5.34201512802985e-06
											ENSMUSG00000106306	RP24-349N15.3	2	7	0	0	0	6	2	0	0			Pla2g4a	268.897	-1.18205	0.16699	-7.0786	1.45620533506569e-12	1.45212595984587e-10
											ENSMUSG00000106305	RP24-242L17.2	0	0	0	0	0	1	0	0	0			Foxi3	69.2041	-1.30184	0.353722	-3.68042	0.000232852	0.00240087
											ENSMUSG00000106304	RP24-317M4.3	21	28	34	13	11	16	15	19	15			Tcf7l1	337.389	-0.68963	0.155963	-4.42174	9.79084597419846e-06	0.000170827
											ENSMUSG00000106303	RP23-227D7.7	0	0	0	0	0	0	0	0	0			Nkain3	85.4712	-1.71154	0.326018	-5.24982	1.52244390862497e-07	4.7869105924562e-06
											ENSMUSG00000106302	mmu-mir-6902	0	0	0	1	0	0	0	0	1			Cdca7	153.816	-1.04835	0.226805	-4.62225	3.79605505996183e-06	7.80498693309016e-05
											ENSMUSG00000106301	RP24-512F21.1	6	6	8	0	0	0	8	0	4			Zcchc24	1679.42	-0.467854	0.0697244	-6.71005	1.9456048785995e-11	1.49462364520105e-09
											ENSMUSG00000106300	RP23-446J15.1	13	36	46	14	4	4	11	20	10			Maf	2911.14	-1.43282	0.262828	-5.45153	4.99382023043577e-08	1.84602130937965e-06
											ENSMUSG00000106299	AC117682.1	0	0	0	0	0	0	0	0	0			Tns1	4119.55	-0.869043	0.150743	-5.76507	8.16242382794912e-09	3.54414808529501e-07
											ENSMUSG00000106298	RP23-24I14.7	0	0	0	0	0	0	0	0	0			Ntrk2	9137.67	-0.422877	0.11374	-3.71794	0.000200852	0.00211671
											ENSMUSG00000106297	AC117240.1	0	0	0	0	0	0	0	0	0			Pld5	394.283	-0.89954	0.206973	-4.34617	1.38533658079683e-05	0.000228406
											ENSMUSG00000106296	RP24-89C11.2	2	10	8	10	0	4	1	0	4			Gm8430	63.166	1.53274	0.195126	7.85509	3.99485060249048e-15	6.02733862125398e-13
											ENSMUSG00000106295	RP23-260N17.2	1	1	0	0	0	0	0	0	2			Gabrg3	2065.85	-0.444887	0.0771299	-5.76802	8.0208519307809e-09	3.48990262847172e-07
											ENSMUSG00000106294	RP23-6C10.4	53	29	18	24	20	14	19	10	21			Kbtbd13	15.2957	-1.55306	0.43934	-3.53499	0.000407784	0.00378075
											ENSMUSG00000106293	RP23-187I18.1	0	0	0	0	0	0	0	0	0			Hmgb2	1753.38	0.461158	0.0968715	4.76051	1.93100737121695e-06	4.37806341504453e-05
											ENSMUSG00000106292	RP24-299M10.1	0	2	0	0	2	0	0	0	0			Zfp771	394.149	-0.543917	0.0823985	-6.60105	4.08253357155823e-11	2.95237565733514e-09
											ENSMUSG00000106291	RP23-477N9.1	195	185	185	99	86	74	115	91	95			Ap1s3	230.422	-0.534657	0.113454	-4.71254	2.44652798275098e-06	5.28409730733815e-05
											ENSMUSG00000106290	RP24-349N15.4	2	0	6	2	2	4	0	4	0			Atad3aos	208.558	0.486255	0.127296	3.81987	0.000133524	0.00152128
											ENSMUSG00000106289	Trav23	0	0	0	0	0	0	0	2	0			Fgfr3	1083.06	-3.70647	0.902533	-4.10674	4.01282553976488e-05	0.00055807
											ENSMUSG00000106288	RP24-140D11.6	27	27	43	37	7	11	19	14	16			Gm9938	1049.43	-0.752069	0.190552	-3.9468	7.92034023592317e-05	0.000990844
											ENSMUSG00000106287	RP23-38L11.2	44	60	55	17	6	19	14	37	17			Syne3	7565.43	-0.579118	0.130774	-4.42837	9.49461938908526e-06	0.000166768
											ENSMUSG00000106286	RP24-218M19.4	0	0	0	0	0	0	0	0	0			Umodl1	159.633	0.776497	0.172941	4.48996	7.12377525332394e-06	0.000132329
											ENSMUSG00000106285	RP24-184C18.1	0	0	0	0	0	0	0	0	0			Cd8a	47.119	-0.921092	0.279911	-3.29066	0.000999522	0.00770095
											ENSMUSG00000106284	RP23-236G19.1	0	0	0	0	0	0	0	0	0			Cnn3	9545.92	-0.438467	0.103052	-4.2548	2.09238683570347e-05	0.000322421
											ENSMUSG00000106283	RP23-218B2.5	0	2	0	0	0	0	0	0	0			Adamts19	156.99	0.665647	0.180567	3.68642	0.000227434	0.0023531
											ENSMUSG00000106282	RP23-19G21.1	8	5	10	0	2	4	2	4	4			Adamts18	2104.67	-1.44271	0.352249	-4.09573	4.20847903753137e-05	0.000580318
											ENSMUSG00000106281	AL589651.4	0	0	0	0	0	0	0	0	0			Phgdh	818.029	-2.33674	0.533011	-4.38403	1.16503340647264e-05	0.000197211
											ENSMUSG00000106280	RP23-435E17.1	0	0	0	0	0	0	0	0	0			Rab4b	298.307	0.36732	0.091814	4.00069	6.3157225390908e-05	0.000819637
											ENSMUSG00000106279	AC099934.2	0	0	0	0	0	0	0	0	0			Aldh1a1	6680.59	-1.19183	0.276789	-4.30591	1.66303621175555e-05	0.000265832
											ENSMUSG00000106278	mmu-mir-3970	0	0	0	0	0	0	0	0	0			Prx	527.795	-3.28268	0.865617	-3.7923	0.000149259	0.00167378
											ENSMUSG00000106277	AC146980.1	0	0	0	0	0	0	0	0	0			Ptprt	4725.52	-0.479121	0.0897574	-5.33795	9.40021569527668e-08	3.22126345688468e-06
											ENSMUSG00000106276	RP23-123C15.2	2	2	2	1	2	0	3	0	2			Yap1	2071.7	-0.52782	0.101716	-5.18916	2.11246318207995e-07	6.41804756859297e-06
											ENSMUSG00000106275	CH36-12I15.2	4	5	2	1	2	3	2	1	4			Prkg1	1623.2	-0.647823	0.108141	-5.99054	2.09139001242864e-09	1.03689435793507e-07
											ENSMUSG00000106274	RP23-281K10.3	0	0	0	0	0	0	0	0	0			Lamb2	2700.04	-0.629696	0.153103	-4.11288	3.90748435396891e-05	0.000544903
											ENSMUSG00000106273	RP24-240P8.1	4	2	4	6	0	2	0	3	0			Atad2b	4926.61	-0.631179	0.141263	-4.4681	7.8919016890279e-06	0.000143174
											ENSMUSG00000106272	SCARNA15	0	0	0	0	0	0	0	0	0			Map1b	92902.5	-0.471079	0.0673345	-6.99611	2.6316913721492e-12	2.53173538792262e-10
											ENSMUSG00000106271	RP24-105J12.3	4	5	14	0	2	2	1	2	2			Zmat1	3574	0.349869	0.0719325	4.86386	1.15120917134136e-06	2.79758502217509e-05
											ENSMUSG00000106270	RP24-211P15.1	0	2	1	0	2	0	0	4	1			D930048N14Rik	661.087	0.341041	0.0892775	3.82001	0.000133445	0.00152128
											ENSMUSG00000106269	RP23-443N7.6	0	0	0	0	0	0	0	0	0			Slc22a30	366.501	-0.779743	0.112685	-6.91967	4.5268580173379e-12	4.16254553555239e-10
											ENSMUSG00000106268	RP24-434E24.5	2	0	0	0	0	0	1	0	0			Spdya	198.652	0.787604	0.149741	5.25976	1.44241378438197e-07	4.58337907364526e-06
											ENSMUSG00000106267	RP24-441G10.1	0	2	0	0	0	0	0	0	0			Trpm3	10839.7	-0.943442	0.0962735	-9.7996	1.13027244524951e-22	4.83756606566791e-20
											ENSMUSG00000106266	RP24-232N19.1	0	0	0	0	0	0	0	0	0			Ppap2c	4317.3	0.429478	0.0521927	8.22871	1.8924768930397e-16	3.57558787394852e-14
											ENSMUSG00000106265	RP23-201E13.1	0	0	0	2	0	0	4	0	0			Dock8	822.522	-0.738544	0.202642	-3.64458	0.000267833	0.00268627
											ENSMUSG00000106264	mmu-mir-7646	0	0	0	0	0	0	0	0	0			Pard3b	747.268	-0.833884	0.130576	-6.3862	1.70060758363843e-10	1.0742512724116e-08
											ENSMUSG00000106263	RP23-381C14.2	0	0	0	0	0	0	0	0	0			Klf13	3603.02	-0.519335	0.128268	-4.04882	5.14767549935465e-05	0.00068675
											ENSMUSG00000106262	RP23-49O17.4	1748	1713	1886	796	591	726	609	680	659			Nanos2	105.098	1.07326	0.330788	3.24455	0.00117638	0.00879226
											ENSMUSG00000106261	RP24-492O4.9	1	2	4	0	0	0	0	3	2			B230319C09Rik	307.04	0.456767	0.136441	3.34772	0.000814788	0.00652453
											ENSMUSG00000106260	RP23-246L14.4	0	0	0	0	0	0	0	0	0			E230016K23Rik	23.1675	1.27116	0.335971	3.78354	0.000154615	0.00172111
											ENSMUSG00000106259	Trav11n	0	0	0	0	0	0	0	0	0			Fhad1	295.48	-0.573577	0.14607	-3.92672	8.61135252660635e-05	0.0010586
											ENSMUSG00000106258	Rpl7a-ps7	0	1	3	5	5	5	5	2	3			Kctd16	157.59	-0.527178	0.115532	-4.56305	5.04157787681447e-06	9.84469005889693e-05
											ENSMUSG00000106257	RP23-309N14.1	0	0	0	0	0	0	0	0	0			Msrb3	802.361	-0.50297	0.100706	-4.99446	5.90012196603504e-07	1.57627207479856e-05
											ENSMUSG00000106256	Igkv12-47	0	0	1	0	0	0	0	0	0			Adnp	86.0984	-0.804476	0.176836	-4.54928	5.38293375378178e-06	0.000104335
											ENSMUSG00000106255	RP23-99A9.2	0	0	0	0	0	0	0	0	0			Gm8121	141.754	0.5441	0.13894	3.91607	9.00048108418964e-05	0.00109616
											ENSMUSG00000106254	RP23-370G17.2	0	2	0	2	0	0	0	0	0			Gprc5c	666.919	-0.898757	0.172336	-5.21515	1.83671332007087e-07	5.65632184266173e-06
											ENSMUSG00000106253	mmu-mir-468	0	0	0	0	0	0	0	0	0			Serpinb1b	110.352	0.464228	0.134371	3.45482	0.000550667	0.00481793
											ENSMUSG00000106252	mmu-mir-684-1	0	1	1	0	1	0	0	1	1			Gja1	4242.51	-1.83233	0.4436	-4.1306	3.6182442812165e-05	0.000511678
											ENSMUSG00000106251	RP24-503L4.4	214	217	218	93	96	112	76	96	107			Ankrd37	1660.99	-0.5053	0.0739551	-6.83252	8.34342996462317e-12	7.08414628413268e-10
											ENSMUSG00000106250	RP24-543J12.3	0	0	1	0	1	1	0	0	0			Tmem37	151.196	-2.29178	0.40272	-5.69075	1.26482180777476e-08	5.28403246068771e-07
											ENSMUSG00000106249	RP23-349J3.7	0	0	2	0	0	0	0	0	0			Emilin3	206.672	-4.56895	0.322339	-14.1744	1.32032858188579e-45	3.07665900214542e-42
											ENSMUSG00000106248	RP24-322E13.1	6	6	8	0	1	2	3	0	0			Gpatch11	5508.72	0.322552	0.0917373	3.51604	0.000438036	0.00401332
											ENSMUSG00000106247	Gpc2	0	0	0	0	0	0	0	0	0			Kcnb1	51886.9	-0.54616	0.127923	-4.26944	1.95960929137087e-05	0.000305298
											ENSMUSG00000106246	RP23-1B20.3	6	6	6	2	2	0	4	0	1			Il31ra	46.5152	-1.22856	0.370676	-3.31439	0.000918433	0.00719513
											ENSMUSG00000106245	RP24-196G4.1	2	0	6	4	0	0	0	0	0			Fzd2	103.295	-1.00989	0.204345	-4.94208	7.72931141305912e-07	1.99138966774786e-05
											ENSMUSG00000106244	RP23-187D22.10	3	2	0	2	0	2	2	2	0			Lgsn	552.911	-3.40464	1.03309	-3.29561	0.0009821	0.00758902
											ENSMUSG00000106243	RP23-284P20.2	2	0	0	2	0	2	0	0	0			Pla2g4e	565.613	0.551545	0.093812	5.87926	4.1210784147224e-09	1.93349567144425e-07
											ENSMUSG00000106242	AC123859.1	0	0	0	0	0	0	0	0	0			Rasl11b	621.271	-0.648935	0.194795	-3.33137	0.000864207	0.00683157
											ENSMUSG00000106241	RP24-121I11.4	70	55	65	31	15	16	10	9	26			Nlrc3	352.279	-0.456384	0.127014	-3.59319	0.000326651	0.00314389
											ENSMUSG00000106240	RP23-281M20.1	1	0	0	0	0	2	0	0	0			Crh	46.0198	1.12145	0.299283	3.74713	0.000178871	0.0019264
											ENSMUSG00000106239	RP23-172K2.12	12	10	0	4	2	4	2	8	2			Ccdc69	21.6608	1.15839	0.339567	3.41137	0.000646384	0.00544416
											ENSMUSG00000106238	RP24-107N14.4	0	0	1	0	2	0	0	0	0			Tsku	533.876	-0.714386	0.209959	-3.4025	0.000667716	0.00558792
											ENSMUSG00000106237	RP23-45G4.3	427	415	522	242	130	213	214	233	236			Prokr1	110.299	-1.17889	0.226835	-5.19711	2.02414508788138e-07	6.17909327264168e-06
											ENSMUSG00000106236	mmu-mir-9769	0	0	0	0	0	0	0	0	0			Apoo-ps	119.778	0.794492	0.140493	5.65504	1.55805457812377e-08	6.41955218318499e-07
											ENSMUSG00000106235	RP23-74L20.2	6753	6822	6608	3290	3961	2691	2774	2878	3060			Oxtr	570.41	2.36374	0.124923	18.9216	7.5760381470407e-80	7.94423360098688e-76
											ENSMUSG00000106234	RP24-166N8.8	0	0	0	0	0	1	1	0	0			Prex2	4177.81	-0.527732	0.0659752	-7.99894	1.25497089902873e-15	2.05619138237738e-13
											ENSMUSG00000106233	mmu-mir-509	0	0	0	0	0	0	0	0	0			Cdca2	139.627	-0.572995	0.145115	-3.94857	7.86201087306708e-05	0.000986736
											ENSMUSG00000106232	RP24-362N9.4	0	0	2	0	0	0	0	0	0			A730049H05Rik	86.4126	-1.07217	0.290382	-3.69227	0.000222266	0.00230874
											ENSMUSG00000106231	RP23-373G12.4	0	0	0	0	0	0	0	0	0			Zbtb8b	962.748	-1.35485	0.17189	-7.88208	3.21966823971738e-15	4.96491781789359e-13
											ENSMUSG00000106230	RP23-447N11.2	9	13	14	0	8	5	8	8	3			Msx1	74.6226	-1.97458	0.370792	-5.3253	1.0078721471068e-07	3.39279208172132e-06
											ENSMUSG00000106229	RP23-342N8.2	226	180	206	93	43	51	36	33	50			Mlf1	675.845	0.617444	0.190248	3.24547	0.00117256	0.00878253
											ENSMUSG00000106228	mmu-mir-3073b	0	0	0	0	0	0	0	0	0			Gli2	427.458	-1.25479	0.164503	-7.62777	2.38842760329869e-14	3.25260413612858e-12
											ENSMUSG00000106227	RP23-267O21.5	0	0	3	0	0	2	0	0	0			F2r	1614.02	-0.707246	0.113555	-6.22823	4.71735571154966e-10	2.68109441687316e-08
											ENSMUSG00000106226	RP24-314D8.6	0	0	0	0	0	0	0	0	0			Omd	26.5211	-1.71473	0.512054	-3.34872	0.000811854	0.00650849
											ENSMUSG00000106225	RP23-258M22.2	0	0	2	0	1	2	0	0	0			Ckap2l	69.0326	-0.800581	0.243736	-3.28463	0.00102117	0.00784208
											ENSMUSG00000106224	RP24-404P10.2	27	26	36	4	14	3	6	7	16			Col6a3	1513.33	-2.95446	0.63778	-4.63241	3.61439449775189e-06	7.4460787236594e-05
											ENSMUSG00000106223	RP23-325M18.1	0	0	0	0	0	0	0	0	0			Entpd1	376.203	-1.14507	0.20875	-5.48538	4.12578340715386e-08	1.56959697656819e-06
											ENSMUSG00000106222	Rprl1	0	0	0	0	0	0	0	0	0			Ldlrad3	928.672	-0.683956	0.166235	-4.1144	3.88188002472542e-05	0.000542739
											ENSMUSG00000106221	AL626808.1	0	0	0	0	0	0	0	0	0			Pcdhb16	1273.35	-0.418628	0.0766884	-5.45882	4.79309380355648e-08	1.78228303631536e-06
											ENSMUSG00000106220	RP24-488I7.1	3	0	4	0	0	3	1	2	0			Rell1	527.595	0.383198	0.116102	3.30054	0.000964989	0.00748991
											ENSMUSG00000106219	RP23-192C21.3	4	4	0	0	0	0	0	0	0			Lix1	829.279	-2.17603	0.491829	-4.42437	9.67220283274514e-06	0.000169179
											ENSMUSG00000106218	RP23-51N3.3	37	22	36	11	6	12	7	7	17			Hs3st3a1	81.909	-0.810922	0.235345	-3.44567	0.000569637	0.00494062
											ENSMUSG00000106217	RP24-571N6.2	0	0	2	0	0	0	0	2	0			Tgif1	312.414	-0.962781	0.152402	-6.31739	2.6602536245022e-10	1.60780515887782e-08
											ENSMUSG00000106216	Igkv13-61-1	0	0	0	0	0	0	0	0	0			Gm33589	340.916	0.50627	0.123849	4.08779	4.35506079775912e-05	0.00059637
											ENSMUSG00000106215	mmu-mir-7218	0	0	0	0	0	0	0	0	0			Cdh19	100.901	-1.1853	0.286554	-4.13639	3.52810555493985e-05	0.000501297
											ENSMUSG00000106214	RP23-195A18.3	6	10	0	0	0	0	0	2	4			Dmrta2	110.992	-2.63643	0.285042	-9.24927	2.2602699890527e-20	7.6455455178086e-18
											ENSMUSG00000106213	Igkv13-55-1	0	0	0	0	0	0	0	0	0			Wdr27	719.171	0.621806	0.124332	5.00115	5.69882922641461e-07	1.5350295576461e-05
											ENSMUSG00000106212	RP23-114F4.2	0	0	0	0	1	0	0	0	3			Pip5kl1	574.46	-0.637707	0.198736	-3.20881	0.00133284	0.00980439
											ENSMUSG00000106211	RP24-80L24.3	2	2	5	0	0	0	0	1	4			Gm7729	39.4112	2.78027	0.533596	5.21044	1.88389724717848e-07	5.77618319705075e-06
											ENSMUSG00000106210	RP24-337A2.3	0	0	0	0	0	0	0	0	0			Gm7862	88.6038	-0.572256	0.171126	-3.34406	0.000825612	0.00659358
											ENSMUSG00000106209	RP23-50I16.2	106	99	70	48	50	53	74	68	45			Gjb2	39.363	-3.45284	0.53553	-6.44752	1.13694421491004e-10	7.5217646924585e-09
											ENSMUSG00000106208	RP24-421E18.8	52	53	40	16	26	21	9	23	20			Ccbe1	99.4673	-1.80873	0.356436	-5.07448	3.88549856302933e-07	1.09979233088692e-05
											ENSMUSG00000106207	RP24-63C3.1	0	0	0	0	0	0	0	0	0			Scand1	429.619	-0.688695	0.176438	-3.90334	9.48752755676307e-05	0.00114155
											ENSMUSG00000106206	RP23-4P1.2	0	0	0	0	0	0	0	0	0			Adamts6	461.436	-0.853482	0.151608	-5.62953	1.80704191083338e-08	7.37273774191056e-07
											ENSMUSG00000106205	RP23-326O2.2	105	65	73	36	24	32	52	42	52			Igfals	65.5756	-2.42299	0.449359	-5.39209	6.96421031400689e-08	2.4712930406997e-06
											ENSMUSG00000106204	RP24-388K6.6	0	0	0	0	0	0	0	0	0			Sdpr	641.408	-0.815342	0.123193	-6.6184	3.63095258528952e-11	2.66252928736684e-09
											ENSMUSG00000106203	AL590388.1	0	0	2	0	0	0	0	0	0			Clec14a	246.149	-0.94432	0.248358	-3.80226	0.000143382	0.00162001
											ENSMUSG00000106202	RP23-396K2.1	0	0	0	0	0	0	0	0	0			Adra1a	131.046	-1.32818	0.209171	-6.34976	2.1565660487303e-10	1.33414463640035e-08
											ENSMUSG00000106201	RP23-334N1.2	0	0	0	0	0	0	0	0	0			Pqlc3	43.2726	-0.813089	0.247099	-3.29053	0.000999977	0.00770162
											ENSMUSG00000106200	AC160122.1	0	0	0	0	0	0	0	0	0			Penk	2629.36	-1.64062	0.391594	-4.1896	2.7944933396766e-05	0.000410983
											ENSMUSG00000106199	mmu-mir-3967	0	0	0	0	0	0	0	0	0			Gprin3	118.914	-0.796325	0.213214	-3.73486	0.000187818	0.0020117
											ENSMUSG00000106198	RP23-372N19.4	9	18	19	13	7	1	6	12	8			Fam186a	10.7154	-2.19949	0.528737	-4.15989	3.18395669445998e-05	0.000458535
											ENSMUSG00000106197	RP23-200E11.2	61	70	66	34	8	23	21	15	18			Adra2c	383.226	-0.709851	0.16229	-4.37398	1.2200378822389e-05	0.00020518
											ENSMUSG00000106196	AL672251.1	0	0	0	0	0	0	0	0	0			Cirbp	21906.9	0.344178	0.0515124	6.68146	2.36574379328083e-11	1.77829314812493e-09
											ENSMUSG00000106195	AC139294.1	0	0	1	0	2	0	1	0	0			Kcng3	14.5992	-2.84402	0.526723	-5.39945	6.68437224536283e-08	2.38815425433985e-06
											ENSMUSG00000106194	RP23-1A12.4	25	24	44	17	23	16	22	13	12			E130304I02Rik	25.9562	-1.07874	0.304154	-3.54668	0.000390112	0.00364266
											ENSMUSG00000106193	mmu-mir-7090	0	2	1	0	0	3	0	0	0			Tst	344.67	-1.1852	0.23829	-4.97376	6.56665151246138e-07	1.73407567133068e-05
											ENSMUSG00000106192	Amd-ps2	0	0	0	0	0	0	1	0	0			H1fx	167.352	-0.697003	0.151244	-4.60846	4.05652738387948e-06	8.25956235871072e-05
											ENSMUSG00000106191	RP23-4P1.3	0	0	0	0	0	0	0	0	0			Erich5	1482.28	-2.30542	0.457588	-5.0382	4.69928741851929e-07	1.30017751637449e-05
											ENSMUSG00000106190	CAAA01154573.1	33	15	19	6	7	4	11	0	6			Fzd1	1117.94	-1.20829	0.149669	-8.07307	6.85544136571934e-16	1.18820096133774e-13
											ENSMUSG00000106189	RP23-409I5.4	2	2	4	0	4	2	4	0	0			Foxe3	92.3777	-6.65729	1.44305	-4.61336	3.96214552348133e-06	8.08308520607494e-05
											ENSMUSG00000106188	RP23-60E24.5	0	0	0	0	0	0	0	0	0			Lingo4	188.97	-0.703859	0.181837	-3.87082	0.00010847	0.001278
											ENSMUSG00000106187	Igkv15-101-1	0	0	0	0	0	0	0	0	0			Rin3	77.3965	-1.03243	0.237951	-4.33883	1.43246206470797e-05	0.000234582
											ENSMUSG00000106186	RP24-87P2.3	0	0	0	0	0	0	0	0	0			Dock5	2542.28	-2.65816	0.460816	-5.76839	8.00331129934437e-09	3.48951028211747e-07
											ENSMUSG00000106185	RP23-227D7.1	0	0	0	0	0	0	0	0	0			Gm9493	49.8682	0.759932	0.217633	3.49181	0.000479757	0.00432379
											ENSMUSG00000106184	RP23-267O21.2	2	0	0	0	0	0	0	0	0			Ccdc89	386.913	-0.886497	0.152897	-5.79802	6.71032118972936e-09	3.0199325319958e-07
											ENSMUSG00000106183	mmu-mir-101c	0	0	0	0	0	0	0	0	0			Marveld1	586.794	-0.546292	0.122255	-4.46846	7.87833900304463e-06	0.000143147
											ENSMUSG00000106182	RP23-105K2.2	0	0	1	0	0	0	0	0	0			Zfp879	998.093	-0.425586	0.0899627	-4.7307	2.23749079057062e-06	4.93424362353806e-05
											ENSMUSG00000106181	RP24-324L19.2	29	37	36	10	14	15	13	2	15			Krt84	4.51628	-5.42905	1.15134	-4.71542	2.41216918811569e-06	5.21525899104766e-05
											ENSMUSG00000106180	RP24-389H4.2	0	0	0	0	0	0	0	0	0			Lmod3	6.55802	3.45209	0.752272	4.58888	4.45629495099451e-06	8.89223765102348e-05
											ENSMUSG00000106179	AL603834.1	3	6	4	2	1	1	1	3	2			Wdfy3	37771.1	-0.555259	0.0609714	-9.10687	8.47896957138723e-20	2.57711521523381e-17
											ENSMUSG00000106178	RP23-99A9.1	10	5	13	3	0	0	1	2	0			Npsr1	203.011	-0.614	0.126093	-4.86941	1.11931881323862e-06	2.73913117284019e-05
											ENSMUSG00000106177	RP24-372A2.2	0	0	0	0	0	0	0	0	0			Fbxl7	16.1206	-1.82497	0.440274	-4.14507	3.39704534602746e-05	0.000485636
											ENSMUSG00000106176	RP24-376N4.1	0	0	0	0	0	0	0	1	0			4932442L08Rik	42.7455	1.34137	0.250691	5.35068	8.76239085146251e-08	3.04334199239544e-06
											ENSMUSG00000106175	AL662809.1	1	5	2	4	10	1	4	2	3			Sptssb	536.627	0.449472	0.0828397	5.4258	5.76958418986774e-08	2.09342075484267e-06
											ENSMUSG00000106174	RP23-111A11.1	0	0	0	0	0	0	0	0	0			Olfr78	70.8675	0.688213	0.210006	3.27711	0.00104875	0.00800965
											ENSMUSG00000106173	RP23-342N8.1	0	0	0	0	0	2	0	0	0			Kcnj6	514.458	-0.969143	0.160541	-6.03674	1.57258132967734e-09	8.1032372594578e-08
											ENSMUSG00000106172	RP23-455A10.2	0	0	0	0	0	0	0	0	0			Trim56	1118	-0.900456	0.124736	-7.21889	5.24142354726936e-13	5.87824249376113e-11
											ENSMUSG00000106171	RP23-144P3.1	0	0	0	0	0	0	0	0	0			4930426D05Rik	54.8772	-1.45589	0.345601	-4.21262	2.52423748074667e-05	0.000375183
											ENSMUSG00000106170	RP24-543J12.4	0	0	0	0	0	0	0	0	0			Lor	23.0978	-1.12757	0.321018	-3.51247	0.000443963	0.00404817
											ENSMUSG00000106169	mmu-mir-6948	30	32	37	16	20	26	21	15	16			Aqp6	216.822	-0.553552	0.121857	-4.54265	5.55507105570516e-06	0.000107177
											ENSMUSG00000106168	RP23-33I24.1	0	0	0	0	0	0	0	0	0			Synpo	594.655	-0.717054	0.137683	-5.20801	1.90873683768843e-07	5.84379984817544e-06
											ENSMUSG00000106167	RP23-290C4.1	0	0	0	0	0	0	0	0	0			Onecut1	175.901	-0.583914	0.179523	-3.2526	0.00114356	0.0086238
											ENSMUSG00000106166	RP23-465A17.7	4	6	6	0	2	2	6	2	2			Zc3h6	3074.98	0.403482	0.0738543	5.46322	4.67578371464512e-08	1.74175019651043e-06
											ENSMUSG00000106165	RP23-125A3.6	0	0	0	0	0	0	0	0	0			Lgr6	33.7023	1.4608	0.445706	3.27751	0.00104728	0.00800127
											ENSMUSG00000106164	RP24-292F8.1	24	10	18	8	4	6	8	4	5			Id1	491.407	-0.613005	0.139933	-4.38069	1.1830317547181e-05	0.000199602
											ENSMUSG00000106163	SNORA50	0	0	0	0	0	0	0	0	0			Npl	846.395	-0.816486	0.223322	-3.65609	0.000256089	0.00259064
											ENSMUSG00000106162	RP24-337A2.1	0	0	0	0	0	0	0	0	0			Itpr3	622.798	-0.519057	0.14753	-3.51832	0.000434281	0.00398364
											ENSMUSG00000106161	RP24-95J4.1	0	0	0	0	0	0	0	0	0			Gucy2c	12.4081	1.5101	0.44076	3.42613	0.000612237	0.00522369
											ENSMUSG00000106160	RP23-358F24.3	0	0	0	0	2	0	0	0	0			Shc1	2499.52	-0.436089	0.106198	-4.10638	4.01913839776784e-05	0.000558423
											ENSMUSG00000106159	RP23-460F15.1	0	0	0	0	0	0	0	0	0			Kcnj12	1134.87	-0.802719	0.152028	-5.28006	1.29138379032777e-07	4.1859197605493e-06
											ENSMUSG00000106158	RP23-234P16.4	0	0	0	0	0	0	0	0	1			Tbc1d8b	490.366	-0.652705	0.105774	-6.17078	6.79525727849691e-10	3.69197242602687e-08
											ENSMUSG00000106157	RP23-239A13.1	4	8	5	3	6	0	1	4	2			Reln	26232.1	-0.522262	0.118582	-4.40422	1.06165608390803e-05	0.0001825
											ENSMUSG00000106156	RP23-299O17.5	0	0	0	0	0	0	0	0	0			Mybph	18.2967	-1.51599	0.452025	-3.35377	0.000797182	0.00642376
											ENSMUSG00000106155	RP23-425N17.5	0	0	0	0	0	0	0	0	0			Rbm7	7511.63	0.329452	0.089145	3.69568	0.000219297	0.00228356
											ENSMUSG00000106154	mmu-mir-7232	3	0	1	1	0	0	0	0	0			Esm1	6.89225	-4.78642	1.2287	-3.89553	9.79844307355664e-05	0.00117157
											ENSMUSG00000106153	RP23-72O23.3	4	0	2	4	1	2	0	0	0			Stab1	844.808	-1.07032	0.158155	-6.7675	1.31024688186481e-11	1.06920224149684e-09
											ENSMUSG00000106152	AC079956.1	0	0	0	0	0	0	0	0	0			Itga1	262.517	-0.799862	0.206774	-3.8683	0.000109596	0.00128765
											ENSMUSG00000106151	AL731548.1	0	0	0	0	0	0	0	0	1			Gucy2f	22010.6	-0.424842	0.085182	-4.98746	6.11788901210691e-07	1.62410592863172e-05
											ENSMUSG00000106150	RP23-412L13.5	0	0	0	0	0	0	0	0	0			H1foo	110.925	1.0566	0.183007	5.77356	7.76127145412662e-09	3.40521725807413e-07
											ENSMUSG00000106149	RP23-167C5.1	1	8	6	8	2	0	2	2	6			Cilp	133.854	-2.79843	0.305499	-9.1602	5.18000938434007e-20	1.62142025087134e-17
											ENSMUSG00000106148	RP23-307D8.8	0	0	0	0	0	0	0	0	0			Zfand4	502.349	0.518074	0.115906	4.46976	7.83056496250367e-06	0.000142678
											ENSMUSG00000106147	U3	0	0	0	0	0	0	0	0	0			Cdrt4	21.1424	-1.6112	0.463608	-3.47534	0.000510211	0.00455325
											ENSMUSG00000106146	RP24-340K5.3	0	0	0	0	0	0	0	0	0			Dmgdh	12.8158	-3.28601	0.717173	-4.58189	4.60789589188448e-06	9.08240532374072e-05
											ENSMUSG00000106145	mmu-mir-7073	0	1	0	0	0	0	0	1	0			Igsf3	2027.66	-0.420319	0.0624375	-6.73184	1.67526158652694e-11	1.31586464391921e-09
											ENSMUSG00000106144	RP24-121I11.1	0	0	1	0	0	0	0	0	0			Fhdc1	890.45	-0.587082	0.130415	-4.50164	6.74298388857499e-06	0.000126942
											ENSMUSG00000106143	RP23-381I16.4	0	0	0	0	0	0	0	0	0			Abca9	383.151	-0.949735	0.123339	-7.70023	1.35822496328988e-14	1.91172442483995e-12
											ENSMUSG00000106142	RP23-167H23.3	0	0	0	0	0	0	0	0	0			Tram2	316.387	-0.517194	0.128926	-4.01155	6.0321162039212e-05	0.000786165
											ENSMUSG00000106141	RP24-349N15.6	2	0	2	2	0	0	2	0	0			Slc24a4	6777.74	-0.673959	0.132644	-5.08094	3.75564786918792e-07	1.06870348863784e-05
											ENSMUSG00000106140	RP24-363L5.1	2	0	2	0	0	0	0	0	0			Tspo	262.601	-0.564687	0.160508	-3.51813	0.000434607	0.00398364
											ENSMUSG00000106139	RP23-304A10.2	6	2	4	2	2	2	0	2	0			Pgm5	415.795	-2.49166	0.549291	-4.53614	5.72918726035297e-06	0.000110131
											ENSMUSG00000106138	AC103353.1	0	0	0	0	0	0	0	0	0			Zic5	170.207	-0.735287	0.204239	-3.60014	0.000318048	0.00307686
											ENSMUSG00000106137	RP23-347G20.6	0	0	0	0	0	0	0	0	0			Rasl12	205.416	-1.32051	0.248252	-5.31925	1.04197804097226e-07	3.49079288742337e-06
											ENSMUSG00000106136	RP24-506B15.3	2	5	8	1	2	8	8	1	2			Gucy1a2	167.919	-1.32697	0.250928	-5.28826	1.23488044335291e-07	4.05369661452556e-06
											ENSMUSG00000106135	RP23-6C10.3	16	22	16	8	18	4	16	12	8			Piezo2	119.547	-0.965101	0.162961	-5.92229	3.1748046991757e-09	1.52711018695213e-07
											ENSMUSG00000106134	RP23-62L19.5	0	0	0	0	0	0	0	0	0			Ccnb1	19.3619	-1.89601	0.474587	-3.99506	6.46779758732638e-05	0.000835753
											ENSMUSG00000106133	RP23-451E8.2	150	154	164	61	59	47	64	54	63			Mdfic	596.797	-1.23505	0.195581	-6.31476	2.70584417177431e-10	1.63065988420836e-08
											ENSMUSG00000106132	RP23-227D7.5	0	0	0	0	0	0	0	0	0			Htr2c	613.082	0.407352	0.0693271	5.87579	4.20821897993473e-09	1.96997250998194e-07
											ENSMUSG00000106131	RP23-117I19.2	0	0	0	0	0	0	0	0	0			Inhba	179.991	-1.97143	0.268579	-7.34021	2.13255265680338e-13	2.57033875393566e-11
											ENSMUSG00000106130	AC123608.1	7	2	2	2	3	1	2	4	0			Sntb2	5753.42	-0.889189	0.267697	-3.32162	0.000894952	0.00703747
											ENSMUSG00000106129	RP23-381G13.4	0	0	0	0	0	0	0	0	0			Fzd7	624.823	-0.423274	0.0888314	-4.76492	1.88931747116775e-06	4.28817813910499e-05
											ENSMUSG00000106128	RP24-423B3.1	0	0	0	0	0	0	0	0	0			Npnt	4613.85	-0.625529	0.0842702	-7.4229	1.14579216887637e-13	1.44756345576356e-11
											ENSMUSG00000106127	RP23-430G6.3	0	0	0	0	0	0	0	0	0			Cables1	651.08	-0.691862	0.134638	-5.13868	2.76681352998689e-07	8.10595622434568e-06
											ENSMUSG00000106126	RP24-201P24.1	0	0	0	0	0	0	0	0	0			Slc25a34	68.8446	-1.30757	0.389674	-3.35555	0.000792085	0.00639154
											ENSMUSG00000106125	RP24-565B3.3	0	0	0	0	0	0	0	0	0			Ppp1r13l	884.699	-0.510608	0.12381	-4.12411	3.72163631933844e-05	0.000523475
											ENSMUSG00000106124	RP23-211L5.7	0	0	0	0	0	0	0	0	0			Kcna2	2243.32	-1.5969	0.469705	-3.3998	0.000674363	0.00563008
											ENSMUSG00000106123	RP24-330A11.12	0	0	0	0	0	0	0	0	0			Il17rd	439.081	-0.497472	0.131185	-3.79215	0.000149348	0.00167378
											ENSMUSG00000106122	RP24-134B9.3	0	0	0	0	0	0	0	0	0			Plekhg1	1936.93	-0.508213	0.0902219	-5.63292	1.77185230658178e-08	7.24352564788167e-07
											ENSMUSG00000106121	RP23-63A19.3	0	0	4	0	0	0	0	0	0			Tmem51	371.89	-0.43874	0.08662	-5.06511	4.08173337205422e-07	1.14543939311034e-05
											ENSMUSG00000106120	RP23-3L20.6	2251	2103	2038	938	1109	820	988	908	831			Bace2	388.163	-1.67511	0.461009	-3.63357	0.000279527	0.00278095
											ENSMUSG00000106119	RP24-380G1.2	0	0	0	0	0	0	0	0	0			Gstm2	353.613	-2.63313	0.570673	-4.61408	3.94843676068574e-06	8.07082024806056e-05
											ENSMUSG00000106118	RP23-451E8.3	0	0	0	0	0	0	0	0	0			Milr1	20.4135	-2.03614	0.627441	-3.24515	0.00117388	0.0087831
											ENSMUSG00000106117	RP24-174D10.5	0	4	0	0	0	0	0	1	0			Slc25a24	277.974	-0.62894	0.142032	-4.42817	9.50361514547795e-06	0.000166786
											ENSMUSG00000106116	RP23-234P16.2	27	23	26	14	23	16	13	18	12			Alx4	18.9489	-2.32674	0.640724	-3.63143	0.000281857	0.00280014
											ENSMUSG00000106115	RP23-50I16.3	0	2	7	4	1	4	2	0	0			Ndufa4l2	123.436	-1.25228	0.191053	-6.55459	5.57941139263132e-11	3.9003805242088e-09
											ENSMUSG00000106114	RP23-48L9.2	0	0	0	0	0	0	0	0	0			Cdk6	1392.73	-0.48287	0.0697942	-6.91848	4.56506519729664e-12	4.16254553555239e-10
											ENSMUSG00000106113	RP23-267P6.1	0	0	0	0	0	0	0	0	0			Daam2	1118.11	-1.58325	0.196052	-8.07566	6.71105767211593e-16	1.17286917916346e-13
											ENSMUSG00000106112	RP23-6A14.10	1	9	0	0	3	1	1	0	3			Nxph4	615.518	-0.435278	0.110881	-3.92565	8.6496086483935e-05	0.00106268
											ENSMUSG00000106111	RP23-67B9.2	0	0	0	0	0	0	0	0	0			Sema3d	399.68	-0.70123	0.139127	-5.04022	4.64992420415748e-07	1.28821942416897e-05
											ENSMUSG00000106110	RP23-18K20.2	8	4	4	1	2	0	0	0	0			Prrc2c	29278.8	-0.4235	0.0664695	-6.37134	1.87378591243562e-10	1.16608421826706e-08
											ENSMUSG00000106109	RP24-273H20.3	0	0	0	0	0	0	0	0	0			2810417H13Rik	11.2456	-2.06537	0.623526	-3.3124	0.000924983	0.00723676
											ENSMUSG00000106108	RP23-316M11.10	0	2	0	0	0	0	0	2	0			Fmo1	51.9574	-2.61095	0.422022	-6.18677	6.14097649370365e-10	3.38027713978879e-08
											ENSMUSG00000106107	RP23-381G13.3	0	0	0	0	0	0	0	0	0			Tax1bp3	176.363	-0.584542	0.130933	-4.46445	8.02763287541585e-06	0.000145385
											ENSMUSG00000106106	Rn18s-rs5	19	12	12	12	20	17	10	23	18			Bmf	2772.58	0.322204	0.0921531	3.4964	0.000471584	0.00426112
											ENSMUSG00000106105	RP24-274H19.1	0	6	5	0	0	2	0	0	2			Bub1b	2826.78	0.472184	0.129901	3.63494	0.000278042	0.00277143
											ENSMUSG00000106104	RP23-234P16.3	0	0	0	0	0	4	0	0	2			Gjb6	26.1756	-5.78397	0.847543	-6.8244	8.82928025020427e-12	7.40670661629136e-10
											ENSMUSG00000106103	RP24-317M4.1	241	167	240	111	119	104	122	97	86			Slc7a5	4416.49	-0.477669	0.106732	-4.47542	7.62605366065992e-06	0.00013968
											ENSMUSG00000106102	RP23-147H4.1	0	0	0	0	0	0	0	0	0			Zfp292	11880	-0.525025	0.0434933	-12.0714	1.49561601242241e-33	1.42572995511467e-30
											ENSMUSG00000106101	RP23-37G19.3	2	0	0	0	0	0	0	2	0			Spsb1	321.141	-1.38606	0.182086	-7.61211	2.6966260853653e-14	3.60214281925357e-12
											ENSMUSG00000106100	RP24-230D18.1	0	2	4	0	0	0	0	2	0			Fgl2	58.8511	-2.05928	0.440972	-4.66986	3.01407873946843e-06	6.36568573254098e-05
											ENSMUSG00000106099	RP23-235E15.6	3344	3028	3363	1706	215	1165	961	904	951			Nhsl1	1146.03	-0.964549	0.172232	-5.60028	2.14010132876364e-08	8.64782371229884e-07
											ENSMUSG00000106098	Igkv14-118-2	0	0	0	0	0	0	0	0	0			Galnt12	127.52	-1.38703	0.269413	-5.14836	2.62779193193921e-07	7.75106222174813e-06
											ENSMUSG00000106097	RP23-455A10.3	0	0	0	0	0	0	0	0	0			Plekhg5	1509.4	-0.659016	0.137122	-4.80605	1.53944508691607e-06	3.619421789552e-05
											ENSMUSG00000106096	AC116677.4	2	1	1	0	0	0	1	0	0			Kcne1	28.0997	-4.15068	0.573835	-7.23322	4.7168981866948e-13	5.37623852018279e-11
											ENSMUSG00000106095	RP23-349J3.1	0	0	0	0	0	0	0	0	0			Dse	393.943	-0.785837	0.1639	-4.79462	1.62979514135387e-06	3.79778485605259e-05
											ENSMUSG00000106094	RP23-301O12.1	0	0	2	0	2	2	0	4	0			Nt5dc1	595.917	0.424066	0.117765	3.60095	0.000317058	0.00307129
											ENSMUSG00000106093	RP23-169H9.6	12	21	5	6	2	0	3	10	5			Ppl	1273.76	-1.84416	0.479158	-3.84876	0.000118719	0.00137861
											ENSMUSG00000106092	RP23-3L20.3	2	2	4	2	2	6	0	0	0			Prdm16	518.439	-0.696498	0.186522	-3.73413	0.000188367	0.00201655
											ENSMUSG00000106091	CR974487.1	0	0	0	0	0	0	0	0	0			Cdh6	446.709	-0.745459	0.221968	-3.35841	0.000783932	0.00633794
											ENSMUSG00000106090	RP23-31L10.2	19	10	21	22	6	7	8	6	2			Cdk5rap2	6515.3	-0.510858	0.0585858	-8.71983	2.78627019230303e-18	7.21403191024435e-16
											ENSMUSG00000106089	RP24-321M14.4	83	74	85	36	16	35	38	27	30			Lgi2	3023.04	-0.533344	0.0902968	-5.90657	3.49304758546064e-09	1.65807365695164e-07
											ENSMUSG00000106088	AC120787.4	0	0	0	0	0	0	0	0	0			Metrnl	178.747	-2.19307	0.49184	-4.45891	8.23762850007261e-06	0.000148546
											ENSMUSG00000106087	RP24-404P10.7	300	307	331	145	114	176	133	171	129			F13a1	56.418	-1.94833	0.489878	-3.97717	6.97396416722213e-05	0.000896189
											ENSMUSG00000106086	RP24-176P19.3	4	12	6	4	2	2	6	2	2			Anpep	84.467	-0.770103	0.174148	-4.42212	9.77369420143263e-06	0.000170669
											ENSMUSG00000106085	RP23-458I4.1	0	0	0	0	0	0	0	0	0			Ak5	1019.2	0.941434	0.0772258	12.1907	3.48577880198206e-34	3.48113109691275e-31
											ENSMUSG00000106084	RP23-256J12.1	0	0	0	0	0	0	0	0	0			Cpq	1762.63	-0.811957	0.102732	-7.90363	2.70885676512431e-15	4.23956299090947e-13
											ENSMUSG00000106083	RP23-77E18.1	0	0	0	0	0	0	0	0	0			Tlr4	66.4885	-0.936085	0.286261	-3.27004	0.00107532	0.00819465
											ENSMUSG00000106082	WI1-2065I1.2	0	5	0	0	2	2	0	3	10			Ccdc68	57.0704	-1.19577	0.297859	-4.01454	5.95615413815447e-05	0.000778271
											ENSMUSG00000106081	AC084391.1	0	0	0	0	0	0	0	0	0			Ephx1	956.7	-0.588759	0.127136	-4.63094	3.64006234951167e-06	7.49159838998615e-05
											ENSMUSG00000106080	RP23-64J23.7	0	0	0	0	0	0	0	0	0			Trhr	292.746	0.573062	0.142061	4.03392	5.48538309226837e-05	0.00072443
											ENSMUSG00000106079	RP23-453I14.1	0	0	0	0	0	0	0	0	0			Atp5l	818.513	0.536771	0.0938378	5.7202	1.06397320352406e-08	4.50780727763768e-07
											ENSMUSG00000106078	RP23-446B17.3	0	0	0	0	0	0	0	0	0			Scube3	683.435	-1.02688	0.200321	-5.12616	2.95703945141901e-07	8.58933952564534e-06
											ENSMUSG00000106077	RP23-218B2.9	0	0	0	0	0	0	0	0	0			Dgki	972.869	-1.54315	0.189834	-8.12891	4.33156161930845e-16	7.69843307458786e-14
											ENSMUSG00000106076	RP23-192C21.2	0	0	0	0	0	2	0	0	0			Ctss	922.797	0.325048	0.0968078	3.35767	0.000786037	0.00635007
											ENSMUSG00000106075	RP23-235E15.7	0	0	0	0	0	0	0	0	0			Mc3r	62.5046	0.665176	0.194481	3.42026	0.000625619	0.00530978
											ENSMUSG00000106074	mmu-mir-3969	0	0	0	0	0	0	0	0	0			Egr1	2720.9	-1.41213	0.289544	-4.87709	1.07662439268597e-06	2.64390711515343e-05
											ENSMUSG00000106073	RP24-370B22.3	26	16	16	10	20	0	6	8	2			Setd1b	5321.05	-0.475404	0.128953	-3.68664	0.000227238	0.00235223
											ENSMUSG00000106072	RP23-123C15.1	0	0	0	0	0	0	0	0	0			Plekhg6	83.6373	-1.03584	0.252454	-4.10307	4.07701525259536e-05	0.00056475
											ENSMUSG00000106071	RP23-97D22.3	1	2	0	0	0	0	0	0	0			Rbm24	1135.75	-1.34568	0.361266	-3.7249	0.000195394	0.00207273
											ENSMUSG00000106070	RP24-115G23.1	0	0	4	0	1	0	0	0	2			Hspb2	123.275	-2.58451	0.801214	-3.22574	0.00125647	0.00931446
											ENSMUSG00000106069	RP23-437C24.1	0	0	0	0	0	0	1	2	0			Dlec1	274.971	-0.487841	0.111277	-4.38402	1.16509923094893e-05	0.000197211
											ENSMUSG00000106068	RP23-158A20.4	2	2	2	0	0	2	0	2	0			Smim3	205.803	-0.457591	0.138136	-3.31261	0.000924288	0.0072356
											ENSMUSG00000106067	RP23-409D19.1	10	10	10	2	12	16	8	6	8			Nod1	287.052	-0.656471	0.103549	-6.33971	2.30193524519915e-10	1.41572392851368e-08
											ENSMUSG00000106066	Igkv2-105	0	0	0	0	0	0	0	0	0			Cntnap5c	42.7495	-1.22663	0.271295	-4.52141	6.14286245973927e-06	0.00011701
											ENSMUSG00000106065	RP23-50G20.3	0	0	0	0	0	0	0	0	0			Dnah10	145.497	-1.20039	0.202045	-5.94122	2.82900801334728e-09	1.37020683731915e-07
											ENSMUSG00000106064	RP24-338C23.1	2	1	0	0	0	0	1	0	1			Neurod6	138.371	0.749348	0.169872	4.41124	1.02779847385501e-05	0.000177846
											ENSMUSG00000106063	RP23-333I5.4	0	0	0	0	0	0	1	0	0			Tspan14	1429.59	-0.515362	0.128052	-4.02463	5.70641894161561e-05	0.000750314
											ENSMUSG00000106062	RP23-382L1.4	16	15	16	4	10	1	6	8	9			Esyt3	265.315	-4.33161	0.645869	-6.70663	1.99171695697233e-11	1.52446306648262e-09
											ENSMUSG00000106061	RP23-298M23.11	0	0	0	2	0	1	2	0	4			Inf2	3258.29	-0.491831	0.125039	-3.93341	8.37479915815543e-05	0.0010362
											ENSMUSG00000106060	RP23-427D2.1	1	0	4	0	0	0	0	0	2			Cdkn1c	1485.24	-0.816909	0.176217	-4.63581	3.55536781867158e-06	7.33167884888697e-05
											ENSMUSG00000106059	RP24-70L3.3	0	0	0	0	0	0	0	1	1			Kcnk2	416.501	0.376583	0.0750214	5.01968	5.17582586628759e-07	1.41522060062299e-05
											ENSMUSG00000106058	RP24-210N1.1	20	17	11	7	3	2	7	5	3			Spon2	417.704	-2.12296	0.2509	-8.46137	2.64264804841125e-17	5.89591647566816e-15
											ENSMUSG00000106057	RP23-225M12.1	0	2	0	0	2	0	0	0	1			Enpp1	477.805	-1.93861	0.250357	-7.74335	9.68287516718617e-15	1.40047764142226e-12
											ENSMUSG00000106056	RP23-400D9.3	0	0	0	0	0	0	0	0	0			Man1c1	3062.75	-0.590289	0.113773	-5.1883	2.12224680476128e-07	6.43175722390948e-06
											ENSMUSG00000106055	RP23-469H5.5	9910	8827	9941	4678	5247	4937	5090	5449	5568			Ldlrap1	743.177	-0.44383	0.110422	-4.0194	5.83453778235541e-05	0.000764636
											ENSMUSG00000106054	RP23-282L6.2	0	0	2	0	0	0	0	0	0			Galnt6	40.8344	2.34685	0.457424	5.13059	2.88838066683113e-07	8.41321102010867e-06
											ENSMUSG00000106053	RP23-324D2.1	0	0	0	0	0	0	0	0	0			Islr	825.756	-2.88227	0.220755	-13.0564	5.84158700630511e-39	7.65686016851442e-36
											ENSMUSG00000106052	RP23-49B23.2	0	0	2	0	0	1	1	0	0			Setd7	11765.7	-0.451012	0.0705055	-6.39683	1.58633212864945e-10	1.01120235264548e-08
											ENSMUSG00000106051	RP23-105J10.1	0	0	0	0	0	0	0	0	0			Prkcdbp	255.467	-0.418388	0.111786	-3.74276	0.000182014	0.00195452
											ENSMUSG00000106050	RP24-466N11.6	0	0	0	0	0	0	0	0	0			Inhbb	345.942	-0.63612	0.154627	-4.1139	3.89031147604228e-05	0.000543555
											ENSMUSG00000106049	RP23-276C23.2	2	0	0	2	0	0	0	0	0			Frem2	740.323	-1.57937	0.190666	-8.2834	1.19703412112847e-16	2.36832071587795e-14
											ENSMUSG00000106048	RP23-342M4.5	11	10	12	3	6	0	2	0	12			Sstr4	29.7272	-1.33831	0.279912	-4.78119	1.74258021234198e-06	4.02482293097314e-05
											ENSMUSG00000106047	RP23-354G14.2	4	2	2	4	4	1	0	0	2			Apln	205.913	-0.613221	0.12987	-4.7218	2.33762701411923e-06	5.09612408940838e-05
											ENSMUSG00000106046	AC126052.1	0	0	0	0	0	0	0	0	0			Tns2	1778.12	-0.54924	0.140912	-3.89776	9.70856501544473e-05	0.00116281
											ENSMUSG00000106045	RP24-147H20.2	0	0	0	0	0	0	2	0	0			Slc39a12	376.12	-0.657992	0.200391	-3.28355	0.00102509	0.00786327
											ENSMUSG00000106044	RP24-390N7.1	0	2	5	0	2	0	4	1	2			Stag3	4142.26	0.525528	0.0839108	6.26294	3.77780144271619e-10	2.20995614332018e-08
											ENSMUSG00000106043	RP24-213M16.2	6	4	2	1	0	1	2	4	4			Rap2b	570.974	-0.949759	0.131463	-7.22455	5.02763738910696e-13	5.69943844996492e-11
											ENSMUSG00000106042	RP23-183O3.1	0	0	0	0	0	0	0	0	0			Smad6	154.454	-0.944164	0.183163	-5.15478	2.53924697659538e-07	7.53226132859381e-06
											ENSMUSG00000106041	Olfr241-ps1	0	0	0	0	0	0	0	0	0			Syde2	282.918	-0.790399	0.14655	-5.39338	6.91436336990826e-08	2.46193596933304e-06
											ENSMUSG00000106040	RP24-443E20.4	0	0	0	0	0	0	0	0	0			Mcoln3	21.2934	-4.87915	0.890363	-5.47996	4.25432169498879e-08	1.60470565804505e-06
											ENSMUSG00000106039	Iglc4	0	0	0	0	0	0	0	0	0			Fam135b	1422.01	-0.798628	0.178028	-4.48596	7.25870821794176e-06	0.00013436
											ENSMUSG00000106038	RP23-125B15.1	3	3	2	2	4	0	0	6	0			Kcnk9	339.192	-0.902433	0.266095	-3.3914	0.000695377	0.00576421
											ENSMUSG00000106037	RP23-235E15.1	88	102	94	24	72	56	40	36	46			Dennd3	261.579	-0.490721	0.107506	-4.56458	5.00490156009525e-06	9.79792557866143e-05
											ENSMUSG00000106036	RP24-404P10.3	0	0	0	0	0	0	0	0	0			Etl4	2714.45	-1.21356	0.13218	-9.18112	4.26616358058668e-20	1.37646127095483e-17
											ENSMUSG00000106035	RP23-102H7.7	735	648	682	294	277	292	238	251	206			Cpz	55.9219	-2.00541	0.277624	-7.22346	5.06808061228964e-13	5.71439712908270e-11
											ENSMUSG00000106034	RP23-307D8.10	0	0	0	0	0	0	0	0	0			Fxyd7	706.66	0.33511	0.0753135	4.44953	8.60603190539569e-06	0.000153398
											ENSMUSG00000106033	RP23-379D24.1	0	0	0	0	0	0	0	0	0			Adamts2	213.775	-1.03338	0.159666	-6.47212	9.66357238950348e-11	6.4956551330983e-09
											ENSMUSG00000106032	RP23-298M23.7	322	263	262	143	59	108	68	72	120			Ppfibp2	341.474	-0.56427	0.16422	-3.43606	0.000590246	0.00507813
											ENSMUSG00000106031	RP23-64J23.14	0	0	0	0	0	0	0	0	0			Lum	149.2	-4.75958	1.26262	-3.76962	0.000163499	0.00179537
											ENSMUSG00000106030	RP23-256A5.4	0	2	0	0	0	0	0	0	0			Arsi	902.064	-3.07367	0.231109	-13.2997	2.3251539430088e-40	3.48308060662719e-37
											ENSMUSG00000106029	RP24-261K17.1	0	0	0	0	0	0	0	0	0			Gadd45a	2504.22	0.768565	0.0595676	12.9024	4.36258405648212e-38	5.38188899014959e-35
											ENSMUSG00000106028	RP23-203O7.3	229	232	242	91	83	90	83	74	99			Igsf10	400.838	-0.45559	0.0908132	-5.01678	5.25449953526106e-07	1.42927839498696e-05
											ENSMUSG00000106027	mmu-mir-669a-4	0	0	0	0	0	0	0	0	0			Fstl4	573.091	-0.428496	0.128309	-3.33957	0.00083909	0.00667916
											ENSMUSG00000106026	RP23-307D8.14	0	0	0	0	0	0	0	0	0			Igfbp7	5726.21	-2.88594	0.345207	-8.36002	6.27057339461984e-17	1.31506465231967e-14
											ENSMUSG00000106025	RP23-453M11.4	1354	1186	1254	507	682	553	598	597	599			Sapcd1	422.978	-0.987664	0.251644	-3.92485	8.67847569540657e-05	0.00106486
											ENSMUSG00000106024	RP24-303G10.1	0	4	0	0	2	0	0	0	0			Mbnl3	18.8056	-2.13513	0.389784	-5.47772	4.30841159427094e-08	1.61928329668549e-06
											ENSMUSG00000106023	RP24-293H7.2	0	0	0	0	0	0	0	0	0			Colec12	496.075	-1.33962	0.26226	-5.108	3.25587721919331e-07	9.40526956486531e-06
											ENSMUSG00000106022	RP24-277J22.3	31	57	44	21	22	10	25	12	15			Acss3	207.583	-0.936622	0.189016	-4.95525	7.22383974861371e-07	1.88196729450841e-05
											ENSMUSG00000106021	AC157511.1	0	0	0	0	0	0	0	0	0			Misp	184.914	-0.529581	0.133292	-3.97309	7.09453221768551e-05	0.000910009
											ENSMUSG00000106020	RP23-134K6.3	0	0	0	0	0	0	0	0	0			Acta2	1803.43	-2.79379	0.531967	-5.2518	1.50616516051319e-07	4.7499692851553e-06
											ENSMUSG00000106019	RP24-487F9.4	179	145	197	86	118	96	88	84	82			Ggta1	216.055	-1.54608	0.330117	-4.68342	2.82127387901241e-06	6.00078659134364e-05
											ENSMUSG00000106018	RP24-176M3.1	0	0	0	0	0	2	0	0	0			Melk	9.46941	-2.10901	0.580984	-3.63007	0.000283339	0.00281221
											ENSMUSG00000106017	AC121784.1	0	0	0	0	0	0	0	0	0			Grhpr	1301.71	-0.535516	0.0623441	-8.58968	8.72138547439206e-18	2.07846472919262e-15
											ENSMUSG00000106016	Igkv4-56	0	0	0	0	0	0	0	0	0			Reep6	54189	0.351152	0.0696153	5.04418	4.554669856655e-07	1.26517266534793e-05
											ENSMUSG00000106015	WI1-2285D16.1	1	0	6	0	0	0	0	0	0			Slc25a21	32.7002	-1.27939	0.351157	-3.64337	0.000269094	0.00269763
											ENSMUSG00000106014	AL593843.1	0	0	0	0	0	0	0	0	0			Ror1	542.701	-1.38035	0.163791	-8.42752	3.53068928378497e-17	7.75887108091582e-15
											ENSMUSG00000106013	RP24-543J12.1	9	7	2	2	2	4	2	0	2			Vps13c	5395.13	-0.59803	0.119665	-4.99755	5.80634135305192e-07	1.55916249495781e-05
											ENSMUSG00000106012	RP23-48L9.4	0	0	0	0	0	0	0	0	0			Abi3bp	1260.57	-1.521	0.3079	-4.93991	7.81570512391536e-07	2.00625419655756e-05
											ENSMUSG00000106011	RP24-186A10.2	0	0	0	0	0	0	0	0	0			Ppp1r32	94.0502	0.677372	0.165386	4.09571	4.20877378000256e-05	0.000580318
											ENSMUSG00000106010	RP24-296L6.2	0	0	2	2	2	0	0	0	0			Neil2	836.034	-0.426152	0.0729831	-5.83905	5.24990451912749e-09	2.41980214450861e-07
											ENSMUSG00000106009	RP24-332L11.2	0	0	0	0	1	2	0	0	4			Egln3	385.269	-0.701325	0.094986	-7.38345	1.54237933183059e-13	1.91401061225747e-11
											ENSMUSG00000106008	RP23-334N1.5	0	0	0	0	0	0	0	0	0			Eva1a	310.701	-0.462238	0.11375	-4.06363	4.83157113789283e-05	0.000652044
											ENSMUSG00000106007	SNORA43	0	0	0	0	0	0	0	0	0			Foxn2	2521.99	0.348754	0.0791511	4.40618	1.05210584132578e-05	0.000181156
											ENSMUSG00000106006	RP24-352B14.3	0	0	0	0	0	0	0	1	0			Cobll1	611.77	-0.601924	0.151389	-3.97601	7.00804412759062e-05	0.000900017
											ENSMUSG00000106005	Gm29151	0	0	0	0	0	0	0	0	0			Filip1	530.34	-0.426725	0.094446	-4.51819	6.23714910409371e-06	0.000118376
											ENSMUSG00000106004	RP24-152F23.2	0	0	2	0	0	0	0	0	0			Rps29	3068.95	-1.39512	0.264557	-5.27342	1.33903250703259e-07	4.32026702448564e-06
											ENSMUSG00000106003	RP23-227D7.2	0	0	0	0	0	0	0	0	0			Acot11	2763.98	-0.446818	0.0906793	-4.92746	8.33056558910415e-07	2.11511648347085e-05
											ENSMUSG00000106002	RP24-537K9.2	0	0	0	0	0	0	0	0	0			Cd207	91.0015	0.7013	0.208361	3.36579	0.000763251	0.00621145
											ENSMUSG00000106001	RP23-446O11.1	0	0	0	0	0	0	0	0	0			Mfrp	1002.4	-2.01574	0.441618	-4.56444	5.00828543788149e-06	9.79792557866143e-05
											ENSMUSG00000106000	RP23-149I5.1	0	0	0	0	0	0	0	0	0			Nostrin	119.314	-0.597594	0.133962	-4.46091	8.16138492617741e-06	0.000147298
											ENSMUSG00000105999	RP24-224N3.9	0	0	0	0	0	0	0	0	0			Dgkh	306.105	-1.28148	0.219862	-5.82855	5.59118678385186e-09	2.54909498328133e-07
											ENSMUSG00000105998	AC122367.1	0	4	3	3	0	0	1	1	0			Fras1	1879.01	-0.82732	0.0987188	-8.38056	5.26747835322824e-17	1.11585410125154e-14
											ENSMUSG00000105997	AL713977.1	0	0	0	0	0	0	0	0	0			Prr7	156.909	-0.582799	0.135102	-4.31376	1.60500988572074e-05	0.000258925
											ENSMUSG00000105996	RP23-261D18.1	0	3	6	0	2	0	0	0	0			Ptpn13	1817.82	-0.433755	0.0804511	-5.39153	6.98590745276265e-08	2.47480491721855e-06
											ENSMUSG00000105995	RP23-261M19.2	0	0	0	0	0	1	0	0	0			Kdelc2	259.14	-0.494193	0.132969	-3.7166	0.000201919	0.00212476
											ENSMUSG00000105994	RP23-195A18.4	0	0	0	0	0	0	0	0	0			Kcnh5	529.889	-0.940852	0.168424	-5.58622	2.32069737932617e-08	9.30586337270141e-07
											ENSMUSG00000105993	RP23-280E8.2	2	0	2	0	0	2	0	0	2			Igsf9b	810.385	-1.58294	0.319597	-4.95292	7.31077870939137e-07	1.89989654390775e-05
											ENSMUSG00000105992	RP23-453M11.3	5	9	5	7	4	1	0	6	2			Slc38a8	164.371	-1.42597	0.338037	-4.21838	2.46066876136751e-05	0.000368345
											ENSMUSG00000105991	RP23-136A1.2	1	0	2	0	0	0	0	0	1			Atm	2757.83	-0.42511	0.0755777	-5.62481	1.85717439224625e-08	7.54819018492021e-07
											ENSMUSG00000105990	WI1-1749A12.1	0	0	0	0	0	0	0	0	0			Loxl2	809.314	-0.92413	0.152711	-6.05151	1.43495190091865e-09	7.43057068297926e-08
											ENSMUSG00000105989	Igkv13-73-1	0	0	0	0	0	0	0	0	0			Rnf43	146.01	-0.454659	0.139182	-3.26666	0.00108824	0.00826903
											ENSMUSG00000105988	AC120787.3	0	0	0	0	0	0	0	0	0			Ccdc17	618.977	0.399695	0.101291	3.94602	7.94623325658193e-05	0.000992546
											ENSMUSG00000105987	RP23-110C17.2	711	1144	918	323	190	205	162	128	196			Cdkl4	189.181	0.520802	0.128895	4.04053	5.33307118078454e-05	0.000708329
											ENSMUSG00000105986	RP24-180F7.2	12	2	0	10	2	2	0	2	0			Vhl	3277.01	-0.850192	0.111417	-7.63073	2.33424408007348e-14	3.19959260439876e-12
											ENSMUSG00000105985	RP23-378O9.1	10	6	2	6	6	2	7	2	4			Ston1	333.351	-0.744101	0.160464	-4.63718	3.5320180035384e-06	7.29069700494166e-05
											ENSMUSG00000105984	AC105950.1	0	0	0	0	0	0	0	0	0			Atp7a	1557.83	-0.62966	0.129519	-4.86154	1.16478890938857e-06	2.8240408101384e-05
											ENSMUSG00000105983	RP23-140B23.1	103	61	75	24	19	18	33	14	29			Foxn3	2471.78	-0.512544	0.150126	-3.41409	0.000639944	0.00540512
											ENSMUSG00000105982	mmu-mir-6896	0	0	0	0	0	0	0	0	0			Stard9	1398.01	-0.499399	0.0799636	-6.24533	4.2291880560321e-10	2.44337553474119e-08
											ENSMUSG00000105981	RP24-372J15.5	120	104	94	46	88	75	50	64	40			Clec18a	605.422	-1.00951	0.242346	-4.1656	3.10540581953685e-05	0.000449149
											ENSMUSG00000105980	RP24-72E12.2	55	71	86	42	18	36	35	14	45			Arhgef5	643.54	-1.27416	0.134759	-9.45509	3.227298091278e-21	1.27703576547702e-18
											ENSMUSG00000105979	RP23-214I6.2	0	0	0	2	0	0	0	0	0			Antxr1	2782.59	-0.699919	0.104115	-6.72255	1.78571825421084e-11	1.38192189030663e-09
											ENSMUSG00000105978	RP23-307D8.4	0	0	0	0	0	0	0	0	0			Chst2	3834.88	-0.497179	0.109227	-4.55181	5.31853176349336e-06	0.000103278
											ENSMUSG00000105977	RP23-137P16.1	8	7	11	0	3	2	2	4	4			Tnxb	590.177	-0.616915	0.163702	-3.76852	0.000164221	0.00180068
											ENSMUSG00000105976	RP23-395B13.2	50	71	45	29	35	31	26	23	39			Lpp	1224.63	-0.526344	0.0863814	-6.09325	1.10638401566611e-09	5.82992099913311e-08
											ENSMUSG00000105975	RP24-372J8.3	0	0	1	0	1	0	1	0	0			Ptprf	11484.7	-0.611498	0.115683	-5.28597	1.2503889565641e-07	4.08817001973982e-06
											ENSMUSG00000105974	RP23-187D22.9	1	2	0	2	0	0	0	4	2			Hsf4	545.228	-0.852006	0.226343	-3.76423	0.000167062	0.00182766
											ENSMUSG00000105973	RP24-188G23.3	0	0	0	0	0	0	0	2	0			Gas7	22504.2	-0.472116	0.0913275	-5.16948	2.34740212092918e-07	7.04944962727496e-06
											ENSMUSG00000105972	mmu-mir-1843a	0	0	0	0	0	0	0	0	0			1700088E04Rik	812.41	0.327709	0.0818603	4.00327	6.24740892297107e-05	0.000811273
											ENSMUSG00000105971	RP23-372C7.8	4	2	0	0	0	0	0	2	0			Rbm11	311.381	0.434057	0.104974	4.13491	3.55092195010552e-05	0.000504197
											ENSMUSG00000105970	RP23-407I6.5	13	11	16	4	2	2	0	2	7			Itgbl1	19.678	-1.84403	0.54327	-3.39432	0.000687999	0.00572316
											ENSMUSG00000105969	RP24-260H22.1	3	0	0	0	3	0	0	0	0			P2ry2	129.495	-0.814689	0.164269	-4.95949	7.0678392105087e-07	1.8520708080919e-05
											ENSMUSG00000105968	Igkv13-71-1	0	0	0	0	0	0	0	0	0			Abcc4	514.597	-0.793271	0.116128	-6.831	8.43230672670551e-12	7.13073938195435e-10
											ENSMUSG00000105967	BX530055.1	0	0	0	0	0	0	0	0	0			Ank2	56972.6	-0.423019	0.0330229	-12.8098	1.44428848993923e-37	1.68275656727809e-34
											ENSMUSG00000105966	RP24-409P22.1	1	0	4	0	2	0	0	2	0			Alox12b	197.789	0.622289	0.157673	3.9467	7.92366271294102e-05	0.000990844
											ENSMUSG00000105965	RP23-302F24.1	0	0	0	0	0	0	0	1	0			Lama1	1556.98	-0.794318	0.128503	-6.18131	6.35716652546723e-10	3.48100512720884e-08
											ENSMUSG00000105964	mmu-mir-219c	0	0	0	0	0	2	0	0	0			Abtb2	650.243	-0.558584	0.142188	-3.92848	8.54855569415829e-05	0.0010536
											ENSMUSG00000105963	RP23-339J4.3	0	0	0	0	0	0	0	0	0			Syde1	851.347	-0.458904	0.109967	-4.1731	3.00480712487242e-05	0.000437617
											ENSMUSG00000105962	RP24-421E18.7	3	6	4	4	0	0	0	2	0			A930018P22Rik	33.3576	1.07245	0.315844	3.39549	0.000685049	0.00570792
											ENSMUSG00000105961	RP23-89M15.15	2	0	3	0	2	0	0	0	0			Pon2	3581.29	-0.617753	0.134653	-4.58774	4.48066156266715e-06	8.91919273553004e-05
											ENSMUSG00000105960	RP23-3L20.5	6	6	4	5	4	2	0	2	6			Lyzl4	6.3387	-4.1196	1.27593	-3.2287	0.00124356	0.00923186
											ENSMUSG00000105959	RP23-307M9.2	0	0	0	0	0	0	0	0	0			Mlh1	2426.87	0.638633	0.165748	3.85304	0.000116662	0.00135698
											ENSMUSG00000105958	RP23-309G12.3	2	2	2	2	0	2	0	2	4			Nme6	596.088	0.445893	0.132712	3.35986	0.00077983	0.00631208
											ENSMUSG00000105957	RP23-335C9.1	805	627	772	353	357	351	352	285	350			Zcwpw2	207.529	-0.431821	0.121214	-3.56248	0.00036737	0.00346581
											ENSMUSG00000105956	Trav5n-2	0	0	0	0	0	0	0	0	0			Cmtm7	128.796	-0.675327	0.170152	-3.96897	7.21839043509489e-05	0.000920828
											ENSMUSG00000105955	Igkv12-40	0	0	0	0	0	0	0	0	0			Atp1b3	9177.18	-0.734569	0.109401	-6.71445	1.88779785114763e-11	1.45554766670103e-09
											ENSMUSG00000105954	RP24-299A7.2	10	10	1	5	2	2	2	2	0			Tipin	1397.82	0.349542	0.0851791	4.10362	4.06741569439262e-05	0.000563793
											ENSMUSG00000105953	Trav15d-2-dv6d-2	0	0	0	0	0	0	0	0	0			Loxl1	739.059	-1.26341	0.182811	-6.91104	4.81111814102963e-12	4.36791210621963e-10
											ENSMUSG00000105952	RP24-289J19.2	0	0	0	0	0	0	0	0	0			Crabp1	925.129	1.43378	0.0979231	14.6418	1.51884062787736e-48	4.55044652112058e-45
											ENSMUSG00000105951	AC102232.1	0	0	0	0	0	0	0	0	0			Paqr5	170.483	-0.750247	0.145806	-5.14551	2.66794396913554e-07	7.84906235556752e-06
											ENSMUSG00000105950	RP23-425I8.2	71	78	39	38	14	44	20	32	32			Cgnl1	3376.28	-1.13564	0.103784	-10.9424	7.22996142787943e-28	4.73833597079648e-25
											ENSMUSG00000105949	RP23-322I5.3	0	0	0	0	0	0	0	0	0			Tagln	472.963	-1.63479	0.253205	-6.45639	1.07230246504834e-10	7.13915152285515e-09
											ENSMUSG00000105948	RP24-187P11.5	1	0	2	0	0	0	1	0	0			2310030G06Rik	220.875	-1.67211	0.502087	-3.33033	0.000867427	0.00685186
											ENSMUSG00000105947	RP23-286M22.1	26	16	24	4	10	12	4	6	7			Sesn3	3088.25	-0.920177	0.256522	-3.58712	0.000334347	0.00320619
											ENSMUSG00000105946	RP23-478E6.1	0	2	2	0	0	0	2	0	2			Egln1	6535.51	-0.492061	0.0767788	-6.40881	1.46663657132812e-10	9.40620861586949e-09
											ENSMUSG00000105945	RP24-493L18.4	163	168	157	86	41	47	59	58	83			Agt	698.973	1.22491	0.0738014	16.5974	7.27253337480974e-62	5.08398566455033e-58
											ENSMUSG00000105944	RP23-313F7.2	22	14	14	0	0	4	2	4	2			Bmper	202.35	-0.496386	0.151145	-3.28418	0.00102279	0.00784905
											ENSMUSG00000105943	RP24-392E13.1	0	0	0	0	0	0	0	0	0			Cmtm3	190.532	-0.676111	0.199209	-3.39398	0.000688843	0.00572544
											ENSMUSG00000105942	RP24-296L6.4	2	0	0	0	0	2	0	0	2			BC021891	232.044	-0.519976	0.137444	-3.78319	0.000154828	0.00172258
											ENSMUSG00000105941	RP24-122I22.6	0	0	0	0	0	0	0	2	0			Ifi30	528.545	-0.532184	0.11163	-4.7674	1.86614635446295e-06	4.25400232019533e-05
											ENSMUSG00000105940	RP23-458G12.1	22	27	40	12	0	4	8	8	7			Cotl1	5076.05	-0.507381	0.142814	-3.55274	0.000381243	0.00356779
											ENSMUSG00000105939	RP24-423L4.4	4	0	6	8	4	4	4	0	0			Crispld2	887.337	-0.765713	0.146173	-5.2384	1.61971138965902e-07	5.05979452007534e-06
											ENSMUSG00000105938	RP23-119F18.1	2	0	0	0	0	0	0	0	0			Il15	221.865	0.408971	0.112424	3.63774	0.000275041	0.00274543
											ENSMUSG00000105937	RP24-349N15.1	0	0	1	1	0	2	0	0	1			Sall1	303.207	-1.70442	0.294774	-5.78211	7.37672939019544e-09	3.25694250044587e-07
											ENSMUSG00000105936	RP23-114L12.4	0	4	0	2	2	0	0	0	0			Slc7a2	5179.89	-1.73416	0.167818	-10.3335	4.96879634171895e-25	2.60513992196324e-22
											ENSMUSG00000105935	RP23-344O11.3	16	27	24	14	0	8	6	5	9			Fgfr1	3319.56	-0.650683	0.135	-4.81989	1.4364083161902e-06	3.4038819443097e-05
											ENSMUSG00000105934	RP24-196A21.2	0	0	0	0	0	0	0	0	0			Tenm3	7046.02	-0.658163	0.160317	-4.10538	4.03654239153438e-05	0.000560254
											ENSMUSG00000105933	RP23-333I5.2	2	4	0	0	2	0	0	0	2			Sfrp1	3861.07	-3.05543	0.819205	-3.72975	0.000191673	0.00204257
											ENSMUSG00000105932	mmu-mir-6925	1	1	3	0	1	1	0	1	1			Tnks	9808.76	-0.510791	0.138055	-3.69992	0.000215671	0.00225252
											ENSMUSG00000105931	RP24-363A3.1	0	0	0	0	0	0	0	0	0			Col4a2	15656.5	-2.36609	0.262987	-8.99701	2.31942899943048e-19	6.85113591212056e-17
											ENSMUSG00000105930	RP24-332E15.1	0	0	0	0	0	0	0	0	0			Col4a1	23741.3	-2.74677	0.313611	-8.75853	1.9782178126695e-18	5.31886973939804e-16
											ENSMUSG00000105929	RP23-69J7.1	210	194	209	81	65	89	84	90	81			Rab11fip1	726.664	-0.517757	0.116404	-4.44791	8.67086442213636e-06	0.000154237
											ENSMUSG00000105928	RP23-172K2.4	6	4	12	4	4	8	4	6	8			Bgn	526.805	-0.96673	0.209826	-4.6073	4.07930768434986e-06	8.28984891048306e-05
											ENSMUSG00000105927	BX571892.1	0	0	0	0	0	0	0	0	0			Zfp185	769.46	-1.65946	0.425203	-3.90275	9.51040219485805e-05	0.00114365
											ENSMUSG00000105926	RP24-176O2.4	0	0	0	0	0	0	0	0	0			Col4a5	5978.52	-1.49211	0.180717	-8.2566	1.49880938543299e-16	2.91046578067598e-14
											ENSMUSG00000105925	RP24-274H19.3	14	1	5	0	0	0	3	0	10			Col4a6	2186.79	-2.61743	0.313974	-8.33647	7.65431597850522e-17	1.57378739903148e-14
											ENSMUSG00000105924	AC034285.4	0	0	0	0	0	0	0	0	0			Xkrx	341.152	0.413505	0.106192	3.89396	9.86226338621432e-05	0.00117786
											ENSMUSG00000105923	RP24-377E5.1	0	0	0	0	0	0	0	3	0			Magt1	1671.61	-0.468033	0.066712	-7.01572	2.28759751147113e-12	2.22108773197095e-10
											ENSMUSG00000105922	RP23-140B23.2	63	69	55	31	82	36	39	50	36			Stard8	477.002	-0.471736	0.136946	-3.44468	0.000571737	0.00495065
											ENSMUSG00000105921	RP23-416K11.2	0	0	0	0	0	0	0	0	0			Gpr165	657.198	-0.727219	0.13341	-5.45101	5.00851671293638e-08	1.84602130937965e-06
											ENSMUSG00000105920	RP23-452K12.17	0	0	0	0	0	0	0	0	0			Heph	1345.26	-0.780987	0.0852225	-9.16409	4.99667979818398e-20	1.58773285950779e-17
											ENSMUSG00000105919	RP24-296O9.1	0	0	0	0	0	0	0	0	0			Plp2	140.088	-1.17956	0.256855	-4.59231	4.38374401402972e-06	8.76414484863977e-05
											ENSMUSG00000105918	AC136146.1	0	0	0	0	0	0	0	0	0			Prickle3	133.622	-0.719018	0.14773	-4.86712	1.13235307877985e-06	2.75815432847515e-05
											ENSMUSG00000105917	RP24-337A2.2	10	8	6	0	4	0	4	6	3			Gpc4	542.657	-0.658185	0.148138	-4.44305	8.86928561608105e-06	0.0001571
											ENSMUSG00000105916	RP23-77E18.5	0	0	0	0	0	0	0	0	0			Stk26	201.167	-2.04225	0.275674	-7.40821	1.28016056028139e-13	1.59806709941793e-11
											ENSMUSG00000105915	Igkv12-42	0	0	0	0	0	0	0	0	0			Elf4	93.8911	-2.12783	0.268248	-7.9323	2.1511849093008e-15	3.39207894119221e-13
											ENSMUSG00000105914	RP23-173L24.3	0	0	0	0	0	0	0	0	0			Mrgprf	45.982	-1.24874	0.387345	-3.22385	0.00126481	0.00936639
											ENSMUSG00000105913	mmu-mir-5121	0	0	0	0	0	0	0	0	0			Usp9x	14372.2	-0.517787	0.10749	-4.81706	1.45686371984428e-06	3.44845890886841e-05
											ENSMUSG00000105912	RP24-482F14.1	16	16	17	3	10	5	10	4	9			Mki67	81.8956	-4.05845	0.387974	-10.4606	1.30981555154713e-25	7.04344916590933e-23
											ENSMUSG00000105911	snopsi28S-3327	0	1	0	0	0	0	0	0	0			Acsm5	7.53539	-2.39036	0.707649	-3.37788	0.000730458	0.00599107
											ENSMUSG00000105910	RP23-194E5.1	0	0	0	0	0	0	2	1	0			Crym	4866.56	0.429531	0.0967263	4.44068	8.96730499746076e-06	0.000158569
											ENSMUSG00000105909	RP23-348H21.2	0	0	0	0	0	0	0	2	0			Scnn1b	13.0646	-2.67794	0.684468	-3.91245	9.13654804678603e-05	0.00110951
											ENSMUSG00000105908	mmu-mir-6920	3	6	6	6	0	4	4	0	1			Ears2	1209.14	-0.433429	0.0696596	-6.2221	4.90559079849427e-10	2.76559274801134e-08
											ENSMUSG00000105907	RP23-134K6.2	0	1	0	0	0	0	0	0	0			Ptpn5	469.248	0.354887	0.0945349	3.75404	0.000174009	0.00188401
											ENSMUSG00000105906	Iglc1	0	0	0	0	2	0	0	0	0			Tacc2	6559.55	-0.495532	0.0869864	-5.69667	1.22173379353744e-08	5.11421180001343e-07
											ENSMUSG00000105905	RP24-324D14.5	2	0	0	0	0	0	0	0	0			Fgfr2	1001.83	-2.02809	0.470289	-4.31243	1.61472046509242e-05	0.000260092
											ENSMUSG00000105904	mmu-mir-24-1	71	83	92	38	31	38	38	28	43			Bag3	355.786	-0.683143	0.135665	-5.03551	4.765682165656e-07	1.31681009720866e-05
											ENSMUSG00000105903	RP24-390N7.3	0	0	0	0	0	0	0	0	0			Tead2	705.856	-0.630907	0.141605	-4.45541	8.37349581538613e-06	0.000150638
											ENSMUSG00000105902	AC155839.1	0	0	0	0	0	0	0	0	0			Lyve1	1606.65	0.332563	0.0757735	4.38891	1.13921781173838e-05	0.000193769
											ENSMUSG00000105901	RP23-301L9.8	0	2	2	0	0	0	0	0	0			Plekhb1	65798.4	0.336309	0.0670556	5.01537	5.29310151689066e-07	1.43791353642786e-05
											ENSMUSG00000105900	RP24-271G16.2	0	0	0	0	0	0	0	0	0			Kif22	465.288	0.345855	0.0827269	4.18068	2.90634051074258e-05	0.000425641
											ENSMUSG00000105899	AC120787.2	0	0	0	0	0	0	0	0	0			Xylt1	2800.4	-0.418649	0.102604	-4.08025	4.49881609937303e-05	0.000612657
											ENSMUSG00000105898	RP23-140B24.1	0	0	0	0	0	0	0	0	0			Sipa1l3	10920.2	-0.667324	0.144606	-4.61479	3.93500731298627e-06	8.05121691394615e-05
											ENSMUSG00000105897	RP23-67B9.3	0	0	2	0	0	0	0	0	0			Nox4	80.3064	-1.10032	0.269699	-4.0798	4.50739336409584e-05	0.000613427
											ENSMUSG00000105896	RP23-477N9.5	68	47	68	17	37	34	33	34	30			Rab38	223.061	-0.784017	0.242538	-3.23255	0.00122689	0.00912168
											ENSMUSG00000105895	RP23-407I6.2	373	340	394	183	129	157	158	158	199			Ttc23	366.046	-0.618291	0.123761	-4.99587	5.85721538031553e-07	1.5668051142344e-05
											ENSMUSG00000105894	RP23-394P9.1	2	0	0	0	0	0	0	2	6			Idh2	2877.91	-0.431046	0.0926784	-4.65098	3.30354468018824e-06	6.90059153714222e-05
											ENSMUSG00000105893	Wdr46-ps	0	0	8	6	0	4	1	2	0			Gas2	894.419	0.326245	0.0660063	4.94263	7.70766259992083e-07	1.98825461310627e-05
											ENSMUSG00000105892	RP24-174D10.6	4	4	14	0	2	4	0	2	2			Siglece	257.698	0.623195	0.106906	5.82936	5.56388206061485e-09	2.5451000910632e-07
											ENSMUSG00000105891	RP23-63A19.1	2	2	0	0	0	2	0	0	2			Herc2	24177.3	-0.531276	0.0406478	-13.0702	4.87213923738572e-39	6.81190027243023e-36
											ENSMUSG00000105890	RP24-230N16.2	0	0	0	0	2	0	0	0	0			Pop4	1894.06	0.395842	0.117264	3.37564	0.000736433	0.00602593
											ENSMUSG00000105889	RP24-404P10.9	0	0	0	0	0	0	0	0	0			Ckm	35.0143	-1.35945	0.377502	-3.60117	0.000316787	0.00307008
											ENSMUSG00000105888	RP23-423C8.4	0	0	0	1	0	0	0	0	0			Tead4	40.7847	-1.66431	0.355065	-4.68734	2.76785610543135e-06	5.90513512137398e-05
											ENSMUSG00000105887	Trav5d-3	0	0	0	0	0	0	0	0	0			Ltbr	543.371	-0.42322	0.104496	-4.05009	5.11973050272209e-05	0.000683456
											ENSMUSG00000105886	SCARNA4	0	0	0	0	0	0	0	0	0			Vgll4	1325.82	-0.535226	0.100434	-5.32914	9.86762165831401e-08	3.33780260351873e-06
											ENSMUSG00000105885	RP24-173D2.9	0	0	0	0	0	0	0	0	0			Itpr2	1860.63	-0.728287	0.0980923	-7.4245	1.13205974237917e-13	1.4388822374046e-11
											ENSMUSG00000105884	SNORA50	0	0	0	0	0	0	0	0	0			Il17rc	255.848	-0.698708	0.158614	-4.40508	1.05746794470041e-05	0.00018193
											ENSMUSG00000105883	Igkv4-65	0	0	0	0	0	0	0	0	0			Sspn	389.689	-0.88007	0.220994	-3.98233	6.82429203464662e-05	0.00087857
											ENSMUSG00000105882	RP23-14C8.1	0	0	0	0	0	0	0	0	0			Wnt5b	507.161	-1.12524	0.181447	-6.20146	5.59430065392318e-10	3.1120337749092e-08
											ENSMUSG00000105881	RP23-371A16.3	124	145	112	56	86	68	65	64	60			Lrrc23	146.384	-1.07365	0.234072	-4.58684	4.50003875368758e-06	8.93700878241817e-05
											ENSMUSG00000105880	RP23-434M21.2	1	2	0	0	0	0	0	0	0			Slc6a13	1397.33	-1.30925	0.408842	-3.20235	0.00136312	0.00996771
											ENSMUSG00000105879	RP24-291E8.2	66	68	74	24	54	34	46	30	26			Itpr1	7440.1	-0.489982	0.0846749	-5.78662	7.1815130333375e-09	3.18415837917873e-07
											ENSMUSG00000105878	AC156028.2	4	17	5	3	2	3	1	2	1			Cntn3	303.215	-0.482244	0.112741	-4.27743	1.89061863840257e-05	0.000296338
											ENSMUSG00000105877	RP23-358D12.3	0	0	0	0	0	0	0	0	0			Tacr1	1463.48	-0.965672	0.126797	-7.61589	2.61878290306224e-14	3.52058429762957e-12
											ENSMUSG00000105876	RP24-224A19.2	11	12	2	2	3	1	0	2	3			Lrig1	4084.46	-0.612368	0.0852303	-7.18487	6.72733222121171e-13	7.4255584917501e-11
											ENSMUSG00000105875	RP24-492O4.5	27	50	37	25	2	12	14	15	9			Adamts9	350.709	-0.951351	0.230233	-4.13212	3.59430463432677e-05	0.000509323
											ENSMUSG00000105874	AL606464.1	0	0	0	0	0	0	0	0	0			Nat8	36.2514	-0.871465	0.250983	-3.47221	0.000516192	0.00458906
											ENSMUSG00000105873	RP23-49G7.2	0	0	0	0	0	0	0	0	0			Add2	3506.75	-0.566999	0.113565	-4.99274	5.95286164495718e-07	1.58833860582751e-05
											ENSMUSG00000105872	RP23-313F7.6	0	0	0	0	0	0	0	0	0			Anxa4	376.559	-0.594399	0.123128	-4.8275	1.38257878241147e-06	3.29868512226773e-05
											ENSMUSG00000105871	RP24-142B15.6	6	12	4	0	1	6	0	4	0			Tcaf2	284.773	-0.586372	0.141277	-4.15051	3.31729423815122e-05	0.000475532
											ENSMUSG00000105870	RP23-338P12.2	4	0	1	0	1	1	1	0	2			Npvf	121.495	-2.33633	0.726099	-3.21765	0.00129244	0.00953734
											ENSMUSG00000105869	RP24-335I21.1	0	0	0	0	0	0	0	0	0			Npy	485.226	0.48361	0.13448	3.59614	0.00032298	0.0031157
											ENSMUSG00000105868	RP24-223I19.6	66	114	97	43	67	37	32	43	41			Gpnmb	3106.98	-2.42229	0.723468	-3.34817	0.000813467	0.00651847
											ENSMUSG00000105867	RP24-317M4.6	336	341	420	222	150	175	170	157	164			Fkbp9	1971.91	-0.960917	0.137011	-7.01341	2.32571591909834e-12	2.2476919011673e-10
											ENSMUSG00000105866	RP23-170E15.2	10	2	8	0	10	0	6	4	0			Plxna4	3382.06	-0.510462	0.10739	-4.75333	2.00092779530075e-06	4.507353138888e-05
											ENSMUSG00000105865	RP24-506B15.1	0	2	0	0	1	0	4	0	0			Pon3	236.238	-1.09103	0.190194	-5.73642	9.66979586965333e-09	4.14713617542678e-07
											ENSMUSG00000105864	RP23-407F12.1	2	0	2	0	0	0	0	0	0			Nobox	20.774	-4.08042	0.77897	-5.23822	1.62129597438996e-07	5.05979452007534e-06
											ENSMUSG00000105863	SNORA17	0	0	0	0	0	0	0	0	0			Ephb4	499.488	-0.97688	0.170192	-5.73989	9.47399277953462e-09	4.07148722484426e-07
											ENSMUSG00000105862	Igkv3-12-1	0	0	0	0	0	0	0	0	0			Aass	471.652	-0.730244	0.144215	-5.06359	4.11434233063948e-07	1.15047983144228e-05
											ENSMUSG00000105861	RP24-247A21.1	17	28	25	8	18	10	15	8	11			Wnt16	37.1017	-2.5614	0.505442	-5.06764	4.0277132361025e-07	1.13434766893447e-05
											ENSMUSG00000105860	RP23-407B16.2	0	0	0	0	0	0	0	0	0			Col1a2	2110.34	-1.18154	0.333782	-3.53985	0.000400349	0.00372334
											ENSMUSG00000105859	RP23-440G4.2	0	0	0	0	0	0	0	0	0			Arpc1b	339.183	-0.718146	0.0985116	-7.28996	3.10041990712962e-13	3.57263770836936e-11
											ENSMUSG00000105858	RP24-239E2.2	10	26	35	6	12	14	12	14	10			Ncor2	9866.88	-0.484709	0.134081	-3.61505	0.00030029	0.00293599
											ENSMUSG00000105857	WI1-2255B14.1	0	0	0	0	0	0	0	0	0			Kntc1	69.5566	-0.75408	0.231987	-3.25053	0.00115192	0.00867434
											ENSMUSG00000105856	RP24-421E18.10	0	0	0	1	0	0	1	0	0			Rilpl1	1159.77	-0.547425	0.109552	-4.99696	5.82413879130638e-07	1.55994685480559e-05
											ENSMUSG00000105855	RP23-183L19.3	0	0	0	0	0	0	0	0	0			Ccng2	4834.13	0.347007	0.0488828	7.09875	1.25890953460808e-12	1.28164324076702e-10
											ENSMUSG00000105854	RP23-237H9.3	6	18	6	2	4	2	6	0	2			Agpat9	408.934	0.390914	0.0997922	3.91728	8.95540410968629e-05	0.00109194
											ENSMUSG00000105853	mmu-mir-376b	0	0	0	1	0	1	0	0	0			Tgfbr3	1021.41	-0.659307	0.140995	-4.67609	2.92402447637794e-06	6.18795573346097e-05
											ENSMUSG00000105852	RP23-169H9.3	675	637	661	317	359	337	316	329	290			Pdgfra	2211.34	-1.0867	0.112272	-9.67912	3.69884729760132e-22	1.52102402990774e-19
											ENSMUSG00000105851	RP23-45G4.2	141	130	164	84	107	98	77	72	94			Tec	192.316	-0.71749	0.180872	-3.96684	7.2830959285453e-05	0.00092739
											ENSMUSG00000105850	RP23-28F1.3	21	24	22	3	12	11	16	10	12			Fam114a1	430.212	-1.0283	0.205689	-4.99928	5.75446890709866e-07	1.54721438358555e-05
											ENSMUSG00000105849	mmu-mir-409	39	25	24	14	14	7	11	17	24			Emilin1	334.228	-1.07032	0.153754	-6.96123	3.37308657445575e-12	3.17221397486484e-10
											ENSMUSG00000105848	RP23-306G1.11	3	0	0	0	2	0	0	2	2			Htra3	1131.7	-2.97526	0.393329	-7.56431	3.89931305974005e-14	5.1757211068904e-12
											ENSMUSG00000105847	mmu-mir-7650	0	0	0	0	0	0	0	0	0			Adgra3	1549.14	-0.599548	0.100828	-5.94627	2.74315069674288e-09	1.33478785178867e-07
											ENSMUSG00000105846	RP23-333I5.5	2	4	2	2	0	4	0	4	0			Bst1	444.439	-2.30123	0.202239	-11.3788	5.33370227310368e-30	3.99494300255466e-27
											ENSMUSG00000105845	RP23-462C22.2	71	327	161	42	61	8	2	3	5			Mxra8	485.633	-0.975228	0.160807	-6.06458	1.32295827520666e-09	6.86759429396885e-08
											ENSMUSG00000105844	SNORA17	0	0	0	0	0	0	0	0	0			H6pd	775.292	-0.607779	0.138358	-4.39281	1.1189746015141e-05	0.000191412
											ENSMUSG00000105843	RP23-240E15.3	10	4	8	2	2	2	4	0	4			Abcb1b	139.457	-1.16178	0.172521	-6.73414	1.64899193960015e-11	1.30009996080054e-09
											ENSMUSG00000105842	RP24-500I24.3	0	4	0	0	0	0	0	0	0			Arhgef19	1094.8	-0.599657	0.148012	-4.05141	5.09100815408542e-05	0.000680055
											ENSMUSG00000105841	mmu-mir-3960	0	0	0	0	0	0	0	0	0			Ptpru	5242	-0.4837	0.12767	-3.78867	0.000151453	0.00169131
											ENSMUSG00000105840	RP24-291E8.1	0	0	0	0	0	0	0	0	0			Map3k6	105.061	-1.24803	0.281852	-4.42795	9.51321662011654e-06	0.000166815
											ENSMUSG00000105839	AL589879.2	0	0	0	0	0	0	0	0	0			Trim63	75.0608	-0.674502	0.206712	-3.263	0.0011024	0.00835546
											ENSMUSG00000105838	RP24-93M7.2	0	0	0	0	2	4	0	2	0			A3galt2	763.768	-0.728145	0.0782963	-9.29986	1.40628823308292e-20	4.83486505315001e-18
											ENSMUSG00000105837	RP23-257P11.4	0	0	0	4	0	2	2	0	0			Tinagl1	473.031	-1.99361	0.178085	-11.1947	4.32827618110701e-29	3.02575360233921e-26
											ENSMUSG00000105836	RP24-237D17.3	0	0	0	0	0	0	0	0	0			Hspg2	2595.25	-2.46688	0.28399	-8.68651	3.73731055430725e-18	9.55839962743068e-16
											ENSMUSG00000105835	AC136513.6	0	0	0	0	0	0	0	0	0			Pla2g2e	4.93851	-3.68835	1.12846	-3.26849	0.00108124	0.00823377
											ENSMUSG00000105834	RP23-210I6.1	60	58	54	18	38	18	22	21	23			Htr6	25.8043	-1.03536	0.319099	-3.24463	0.00117603	0.00879226
											ENSMUSG00000105833	RP24-405C17.4	2	6	6	2	2	1	0	0	2			Stil	72.4365	-2.31728	0.392185	-5.90863	3.44955254663729e-09	1.64418218200175e-07
											ENSMUSG00000105832	RP24-72E12.4	0	0	0	0	0	0	0	0	0			Mob3c	1158.83	0.350878	0.0987437	3.55342	0.000380253	0.00356311
											ENSMUSG00000105831	RP23-58C20.4	0	0	0	0	0	0	0	0	0			Gale	1239.35	0.359874	0.0571405	6.29805	3.01407189132729e-10	1.80603187728331e-08
											ENSMUSG00000105830	Trgj2	0	0	0	0	0	0	0	0	0			Mfsd2a	453.111	-0.833279	0.122771	-6.78726	1.14286300823921e-11	9.43626890109948e-10
											ENSMUSG00000105829	RP23-238A12.1	0	0	0	0	0	0	0	0	0			Slc2a1	18775.9	-0.640115	0.0728719	-8.78411	1.57609772963651e-18	4.29271708908272e-16
											ENSMUSG00000105828	RP23-394G5.2	3	5	11	2	4	4	0	2	0			P3h1	1067.25	-0.440345	0.0748107	-5.88611	3.95382825646914e-09	1.86336373471171e-07
											ENSMUSG00000105827	Hist2h2bb	146	103	227	93	37	17	58	33	27			Podn	1238.01	-2.03228	0.314471	-6.46254	1.02958579513593e-10	6.89855376855937e-09
											ENSMUSG00000105826	RP23-41J13.2	60	22	34	22	23	20	14	20	14			Ak4	2886.41	-0.531747	0.068972	-7.7096	1.26212736851366e-14	1.78846859273436e-12
											ENSMUSG00000105825	AC069308.2	0	0	0	0	0	0	0	0	0			Hacd4	465.319	-0.937378	0.141809	-6.61013	3.83970431359632e-11	2.80579368866697e-09
											ENSMUSG00000105824	RP23-356K2.6	8	6	24	10	0	3	0	5	15			Bnc2	116.045	-1.08032	0.164087	-6.5838	4.58585512622364e-11	3.28240797635366e-09
											ENSMUSG00000105823	Trdv3	0	0	0	0	0	0	0	0	0			Tpm2	249.844	-1.59347	0.221925	-7.18019	6.96162639513269e-13	7.5647268786903e-11
											ENSMUSG00000105822	RP24-163F11.1	15	25	22	12	8	6	2	2	4			Car9	37.8196	-3.78702	0.442185	-8.56433	1.0870407695796e-17	2.56150775501385e-15
											ENSMUSG00000105821	AL691437.1	0	0	0	0	0	0	0	0	0			Alad	2162.64	-0.652694	0.195324	-3.34159	0.000832998	0.0066374
											ENSMUSG00000105820	RP23-403C5.3	4	12	6	4	0	9	0	5	0			Bspry	86.6928	-0.605466	0.156034	-3.88035	0.000104306	0.00123657
											ENSMUSG00000105819	RP24-174D10.4	0	0	0	0	0	0	0	0	0			Ptgr1	80.285	-1.01301	0.263649	-3.84228	0.000121896	0.00140849
											ENSMUSG00000105818	RP23-333I5.1	2	0	2	0	0	2	0	0	0			Pappa	566.353	-1.01223	0.126467	-8.00391	1.205339991905e-15	1.99042443387652e-13
											ENSMUSG00000105817	Igkv15-97	0	0	0	0	0	0	0	0	0			Nr4a3	238.759	1.01503	0.139024	7.30111	2.85402951725169e-13	3.34383838188841e-11
											ENSMUSG00000105816	RP24-380G1.1	6	4	8	4	4	2	3	6	5			Col15a1	723.401	0.5701	0.118893	4.79505	1.62634686854934e-06	3.79396513094736e-05
											ENSMUSG00000105815	RP23-407I6.7	12	4	7	1	8	2	0	3	2			Aldob	125.759	0.802766	0.186137	4.31278	1.6121405420226e-05	0.000259876
											ENSMUSG00000105814	mmu-mir-703	36	61	59	39	13	4	1	5	3			1700003M02Rik	930.325	0.41826	0.114012	3.66854	0.000243936	0.00248945
											ENSMUSG00000105813	RP24-277J22.4	36	43	56	22	12	8	14	10	11			Clca1	808.275	0.345635	0.0880838	3.92393	8.71168022105093e-05	0.00106718
											ENSMUSG00000105812	RP23-412L13.3	0	0	0	0	0	0	0	0	0			Mmp16	359.621	-0.667997	0.182365	-3.66296	0.000249318	0.00253206
											ENSMUSG00000105811	RP23-327I19.1	0	0	2	0	0	2	0	0	0			Gem	2320.84	0.521471	0.0409872	12.7228	4.41907341195189e-37	4.87772671555026e-34
											ENSMUSG00000105810	RP23-128G10.7	1	2	2	0	2	1	4	0	0			Dnase2b	47.6335	-6.11406	1.56293	-3.91191	9.15678577082473e-05	0.00111068
											ENSMUSG00000105809	RP24-399A15.6	0	0	2	0	0	0	2	0	0			Wls	1747.48	-1.53299	0.397098	-3.86049	0.000113159	0.0013221
											ENSMUSG00000105808	RP23-37G13.2	0	0	0	0	0	0	0	0	0			Fmo5	99.9188	-0.598508	0.16683	-3.58753	0.000333828	0.00320267
											ENSMUSG00000105807	RP23-50G20.2	0	0	0	0	0	0	0	0	0			Pear1	342.801	-0.776802	0.217684	-3.56849	0.000359043	0.00340255
											ENSMUSG00000105806	RP23-131B7.3	0	0	0	0	0	0	0	0	0			Pmf1	752.246	0.328485	0.0735141	4.46832	7.88358510428586e-06	0.000143147
											ENSMUSG00000105805	CT943659.1	0	0	0	0	0	0	0	0	0			Ash1l	20048.4	-0.459557	0.0518022	-8.87138	7.22452624409698e-19	2.02017019188269e-16
											ENSMUSG00000105804	RP23-173N16.4	15	33	31	7	4	4	2	0	5			Ctso	2259.52	0.35277	0.0653982	5.39419	6.88337028724513e-08	2.45506873578409e-06
											ENSMUSG00000105803	RP23-103L12.1	1	0	0	0	0	0	0	0	0			Tlr2	56.7545	-1.26491	0.272046	-4.64961	3.32567649777354e-06	6.93301068700862e-05
											ENSMUSG00000105802	RP24-210N1.3	8	3	0	2	4	0	2	0	0			Efna1	231.938	-0.723583	0.186225	-3.88553	0.000102107	0.00121601
											ENSMUSG00000105801	RP23-178N8.7	2	0	0	0	0	0	0	0	0			Il6ra	78.1305	-0.633245	0.192108	-3.29629	0.000979716	0.00757448
											ENSMUSG00000105800	RP23-135F23.1	0	0	0	0	0	0	0	0	0			Sypl2	35.351	1.36	0.302142	4.5012	6.75713890542778e-06	0.000127095
											ENSMUSG00000105799	mmu-mir-126b	0	0	0	0	0	0	0	0	0			Ptgfrn	2243.04	-0.488216	0.102452	-4.76531	1.88567260972111e-06	4.28454235872927e-05
											ENSMUSG00000105798	RP23-200E11.3	0	0	0	0	0	0	0	0	0			Veph1	138.315	-1.52652	0.369657	-4.12955	3.63477011924384e-05	0.000513668
											ENSMUSG00000105797	RP24-512E12.1	0	0	0	0	0	0	0	0	2			Mme	1045.26	-2.86909	0.311499	-9.21059	3.24341441080733e-20	1.06282635974143e-17
											ENSMUSG00000105796	RP23-440C1.3	0	0	2	0	0	0	0	0	0			Postn	1003.61	-0.549718	0.142386	-3.86075	0.000113039	0.00132144
											ENSMUSG00000105795	RP23-254C8.1	0	0	0	0	0	0	0	0	0			Slc7a11	1539.43	-2.48723	0.301914	-8.23822	1.74786350106546e-16	3.3629535178298e-14
											ENSMUSG00000105794	RP23-103D17.4	0	0	0	0	0	0	0	0	0			Pld1	393.236	-1.56126	0.193071	-8.08648	6.14131604300639e-16	1.08231663910866e-13
											ENSMUSG00000105793	RP23-333I5.8	0	0	0	1	0	0	0	0	0			Gm8325	89.7307	1.22824	0.204097	6.01794	1.76646678468033e-09	8.97005845237672e-08
											ENSMUSG00000105792	RP23-165D1.2	0	0	0	0	0	0	0	0	0			Slc2a10	32.1831	-1.7583	0.314121	-5.59755	2.1740576151329e-08	8.76814159703216e-07
											ENSMUSG00000105791	RP23-187D22.8	3	4	0	0	0	2	0	0	0			Wisp2	9.75497	2.12694	0.597037	3.56249	0.00036736	0.00346581
											ENSMUSG00000105790	AC122546.1	0	0	0	0	0	0	0	0	0			Col9a3	2272.39	-0.464812	0.135203	-3.43788	0.00058629	0.00505371
											ENSMUSG00000105789	RP23-246L14.3	28	28	21	7	0	12	1	9	8			Chmp4c	124.094	-1.7104	0.258213	-6.62398	3.49665852239913e-11	2.58210994830122e-09
											ENSMUSG00000105788	AC099934.1	0	0	0	0	0	0	0	0	0			Edn3	592.832	-3.69843	0.452002	-8.18233	2.78407013255787e-16	5.19496411574846e-14
											ENSMUSG00000105787	RP23-131D6.4	12	14	8	0	2	2	6	4	4			Rbm38	226.861	-0.766074	0.232577	-3.29385	0.000988251	0.00762531
											ENSMUSG00000105786	RP24-362M8.2	0	0	0	0	0	0	0	0	0			Acss1	54.1294	-1.18256	0.268684	-4.40129	1.07607645198237e-05	0.00018476
											ENSMUSG00000105785	RP24-221P14.1	0	0	0	0	0	0	0	1	0			Lpin3	114.396	-0.633749	0.184377	-3.43725	0.000587658	0.00506342
											ENSMUSG00000105784	RP23-113O9.4	6	1	7	2	2	0	4	1	6			Cpxm1	1038.01	-0.562779	0.131471	-4.28064	1.86357976632666e-05	0.000292537
											ENSMUSG00000105783	mmu-mir-669a-4	0	0	0	0	0	0	0	0	0			Fbln7	178.466	-1.06941	0.301758	-3.54392	0.000394227	0.00367618
											ENSMUSG00000105782	RP23-282A16.1	0	0	0	0	0	1	0	0	0			Acoxl	120.669	-0.569988	0.154474	-3.68986	0.000224378	0.00232608
											ENSMUSG00000105781	Igkv8-31	0	0	0	0	0	0	0	0	0			Bub1	26.3399	-1.52125	0.395379	-3.84757	0.000119297	0.00138455
											ENSMUSG00000105780	SNORD77	0	0	0	0	0	0	0	0	0			Rassf2	406.456	-0.771684	0.128521	-6.00435	1.9210181088683e-09	9.59228375694903e-08
											ENSMUSG00000105779	RP24-134A5.1	6	5	2	0	2	9	0	2	2			Mdk	504.656	-0.753829	0.158994	-4.74124	2.1241088210021e-06	4.71894175784492e-05
											ENSMUSG00000105778	mmu-mir-7229	0	0	0	0	0	0	0	0	0			Creb3l1	151.566	-0.641485	0.197482	-3.24832	0.00116088	0.00872926
											ENSMUSG00000105777	RP23-205G9.1	0	0	0	0	0	0	0	0	0			Cd82	837.685	-0.466775	0.137221	-3.40164	0.00066984	0.00560346
											ENSMUSG00000105776	RP24-122N23.3	0	2	0	1	1	2	0	2	4			Fbn1	6383.21	-1.57147	0.32274	-4.86916	1.12074606399694e-06	2.73942732565779e-05
											ENSMUSG00000105775	RP23-94F17.1	60	81	92	26	33	28	40	34	20			Tcp11l1	1639.42	-1.1952	0.0869582	-13.7446	5.49126492577326e-43	1.04693461839379e-39
											ENSMUSG00000105774	RP23-293K21.4	14	8	12	13	2	3	6	12	6			Itga6	2484.09	-1.22336	0.340996	-3.58762	0.000333712	0.00320267
											ENSMUSG00000105773	RP24-95O4.7	0	0	0	0	0	0	0	0	0			Galnt3	56.3395	0.936828	0.266509	3.51518	0.000439458	0.00402171
											ENSMUSG00000105772	RP23-378C15.1	2	0	1	2	0	0	0	2	0			Dapl1	2612.95	-1.40361	0.401339	-3.49731	0.000469968	0.00425019
											ENSMUSG00000105771	RP24-253A20.1	6	0	3	2	2	2	0	2	4			Agpat2	117.745	-0.927176	0.23637	-3.92256	8.76132783296899e-05	0.00107093
											ENSMUSG00000105770	mmu-mir-664	0	0	0	0	0	0	0	0	0			Gsn	1611.81	-2.17256	0.509366	-4.26522	1.99701534291137e-05	0.000310003
											ENSMUSG00000105769	RP23-349J3.4	0	0	0	0	0	0	0	0	0			Hspa5	24361.9	-0.489803	0.0730843	-6.7019	2.05730809696753e-11	1.5689405603492e-09
											ENSMUSG00000105768	AC125531.1	0	0	0	0	0	0	0	0	0			Gbgt1	151.508	-0.915137	0.197342	-4.63732	3.52956858068822e-06	7.29069700494166e-05
											ENSMUSG00000105767	RP24-404P10.4	0	0	0	0	0	0	0	0	0			Nr5a1	17.4242	2.17597	0.48932	4.44693	8.71042575181687e-06	0.000154809
											ENSMUSG00000105766	RP23-205D3.1	0	0	0	0	0	0	0	0	2			Plxdc2	1867.74	-0.815983	0.0756173	-10.791	3.79812903126026e-27	2.27583891553115e-24
											ENSMUSG00000105765	RP23-424L10.1	0	0	0	0	0	0	0	0	0			Vim	17532	-1.09677	0.313936	-3.49361	0.000476543	0.00429667
											ENSMUSG00000105764	RP24-443E20.2	0	0	0	0	0	0	0	0	0			Cubn	680.551	-1.16925	0.180191	-6.48893	8.64467072737859e-11	5.86718558234899e-09
											ENSMUSG00000105763	RP24-84G9.2	0	0	0	0	0	0	0	0	0			Mrc1	126.208	-1.74824	0.390053	-4.48207	7.39241423847317e-06	0.000136353
											ENSMUSG00000105762	RP23-385G21.1	0	0	0	0	0	0	0	0	0			Ddr2	1071.92	-1.76963	0.211018	-8.38614	5.0235325671838e-17	1.07503596937733e-14
											ENSMUSG00000105761	RP23-409I5.1	6	4	3	3	0	3	0	0	0			Fcgr2b	96.7309	-0.772796	0.200309	-3.85802	0.000114309	0.00133228
											ENSMUSG00000105760	RP23-105B8.3	0	0	0	0	0	2	0	0	0			Irf6	81.061	-1.66488	0.305839	-5.44365	5.22008134339661e-08	1.9072394761971e-06
											ENSMUSG00000105759	RP24-257M14.2	2	0	0	0	0	0	0	0	0			Ush2a	17151	-0.609109	0.0754665	-8.07124	6.95865454108669e-16	1.1962041232432e-13
											ENSMUSG00000105758	mmu-let-7e	15	10	14	4	0	4	2	6	3			Cenpf	83.3676	-1.68314	0.237187	-7.09626	1.28182653680194e-12	1.29242625624088e-10
											ENSMUSG00000105757	Ighv1-83	0	0	0	0	0	0	0	0	0			Ptpn14	902.282	-1.1671	0.135575	-8.6085	7.40203239867175e-18	1.84804075553505e-15
											ENSMUSG00000105756	AL663082.1	0	0	0	0	0	0	0	0	0			Prrx1	163.063	-1.89236	0.265159	-7.13669	9.56039953375296e-13	1.01262979303973e-10
											ENSMUSG00000105755	RP23-7M16.3	10	6	0	0	0	0	2	5	4			Tmem63a	287.852	-0.439867	0.1334	-3.29735	0.000976023	0.00755598
											ENSMUSG00000105754	SNORA43	0	0	0	0	0	0	0	0	0			Kif26b	2456.38	-0.57999	0.105614	-5.49159	3.98325432385739e-08	1.52439433722513e-06
											ENSMUSG00000105753	RP23-443O1.1	4	0	2	0	0	2	0	0	0			Fam129a	2705.19	-1.50341	0.391812	-3.83708	0.000124504	0.0014323
											ENSMUSG00000105752	Igkv13-82	0	0	0	0	0	0	0	0	0			Ncf2	96.9764	-1.31184	0.227149	-5.77522	7.68518956303893e-09	3.37890556637427e-07
											ENSMUSG00000105751	RP24-129H9.2	0	0	0	0	0	0	0	0	0			Lamc1	4692.3	-0.598109	0.103226	-5.79419	6.86497983896894e-09	3.06977307426133e-07
											ENSMUSG00000105750	RP23-10F17.2	0	0	0	0	0	0	0	0	0			Fcamr	84.3945	-0.842989	0.251412	-3.35302	0.000799361	0.00643655
											ENSMUSG00000105749	RP23-123N21.1	0	0	0	0	0	0	0	0	0			Tfcp2l1	111.758	-1.11742	0.228074	-4.89936	9.61507062017782e-07	2.4005626315044e-05
											ENSMUSG00000105748	RP23-209N19.1	42	52	78	32	36	25	22	12	17			Mlph	394.974	-3.16646	0.642699	-4.92681	8.35822734073392e-07	2.11957368548817e-05
											ENSMUSG00000105747	Igkv13-64	0	0	0	0	0	0	0	0	0			Inpp5d	279.101	-0.550861	0.120863	-4.55775	5.17050598147764e-06	0.000100497
											ENSMUSG00000105746	RP24-333B11.3	0	0	0	0	0	0	0	0	0			Efhd1	897.367	0.427913	0.0951165	4.49883	6.83284034337276e-06	0.000127945
											ENSMUSG00000105745	RP23-7D3.3	15	6	9	11	2	4	6	9	5			Des	96.4608	-1.12042	0.223318	-5.01715	5.24441813095063e-07	1.4284723433792e-05
											ENSMUSG00000105744	RP23-405O11.3	9	1	7	0	3	4	3	2	1			Igfbp5	7605.99	-0.751427	0.112417	-6.68428	2.32069997797286e-11	1.75070935028945e-09
											ENSMUSG00000105743	mmu-mir-1949	0	0	0	0	0	0	0	0	0			Tmeff2	966.144	0.416985	0.0740094	5.63422	1.7585597600187e-08	7.2032256420141e-07
											ENSMUSG00000105742	RP24-347B12.1	1335	1313	1404	748	300	504	410	379	476			1500015O10Rik	153.106	-2.21608	0.361605	-6.12845	8.87384054652252e-10	4.72340568379874e-08
											ENSMUSG00000105741	RP23-396H16.2	93	73	67	33	8	14	21	38	34			Col3a1	433.663	-1.3162	0.245189	-5.36808	7.95784494043504e-08	2.79083485101678e-06
											ENSMUSG00000105740	RP24-159A20.4	18	7	21	8	8	4	3	8	13			Cflar	5111.36	-0.437121	0.041595	-10.509	7.85373440940622e-26	4.4515815684883e-23
											ENSMUSG00000105739	RP23-418O21.1	0	0	0	0	2	0	0	0	0			Idh1	6211.22	0.349712	0.0662216	5.28093	1.28527281603436e-07	4.17902968959265e-06
											ENSMUSG00000105738	mmu-mir-6384	0	0	0	0	0	0	0	0	0			Eya1	386.08	-0.804537	0.146226	-5.50202	3.75459598644265e-08	1.44479609225092e-06
											ENSMUSG00000105737	RP23-218B2.13	0	0	0	0	0	0	0	0	0			Snca	1689.77	0.366202	0.0739672	4.95088	7.38798018727532e-07	1.91284840108072e-05
											ENSMUSG00000105736	WI1-166E14.1	42	29	29	19	16	12	12	18	13			Myo5b	3418.31	-0.653234	0.0843008	-7.74884	9.27333618760291e-15	1.35055837865561e-12
											ENSMUSG00000105735	RP23-156K23.3	0	2	0	0	0	0	0	0	0			Pdgfa	518.584	-0.437565	0.0862197	-5.075	3.87488236662711e-07	1.0996486196604e-05
											ENSMUSG00000105734	RP23-407B16.3	0	0	0	0	0	0	0	0	0			Itgb1	6412.62	-0.464534	0.080064	-5.80204	6.5513801201468e-09	2.9611108594767e-07
											ENSMUSG00000105733	RP23-50E10.4	2	2	0	0	0	0	2	2	2			Rassf3	727.063	-0.646687	0.143719	-4.49966	6.80629387790029e-06	0.00012779
											ENSMUSG00000105732	RP24-173D2.10	0	0	0	0	0	0	0	0	0			Slc25a10	1496.02	0.32387	0.0583957	5.54613	2.92054432294956e-08	1.15565387813015e-06
											ENSMUSG00000105731	RP24-409D4.3	4	2	4	0	0	0	0	0	2			Slco3a1	1672.89	-0.436909	0.110934	-3.93847	8.20020351763145e-05	0.0010176
											ENSMUSG00000105730	RP23-339I6.2	0	0	0	0	0	0	0	0	0			Clec3b	63.2488	-0.770269	0.211931	-3.63453	0.000278487	0.00277324
											ENSMUSG00000105729	RP23-93F11.2	2	0	6	0	4	4	2	0	0			Gm7628	88.794	-0.56178	0.171895	-3.26816	0.0010825	0.00824038
											ENSMUSG00000105728	RP23-97M20.1	2	9	4	2	2	0	0	0	1			Klhl4	717.496	0.404853	0.0814012	4.97356	6.57347968104087e-07	1.73407567133068e-05
											ENSMUSG00000105727	RP23-64J23.3	0	0	0	0	2	0	2	0	0			Tk1	38.5886	-1.24141	0.285189	-4.35295	1.34320306559778e-05	0.000222861
											ENSMUSG00000105726	RP23-120C8.3	2	0	0	0	0	0	0	2	2			Tmc6	372.463	-0.866478	0.173187	-5.00313	5.64067418856716e-07	1.52247386206732e-05
											ENSMUSG00000105725	Igkv12-49	0	0	0	0	0	0	0	0	0			Eps8l2	308.771	-0.835095	0.197269	-4.23328	2.30310253423516e-05	0.000347988
											ENSMUSG00000105724	AL928681.1	0	1	0	0	0	0	0	0	0			Urah	6.80117	-3.09951	0.732682	-4.23036	2.33317735480041e-05	0.000352278
											ENSMUSG00000105723	mmu-mir-7210	0	0	0	0	0	0	0	0	0			Avil	134.632	-0.62217	0.128354	-4.84729	1.25161051261473e-06	3.01483995693719e-05
											ENSMUSG00000105722	RP24-481N17.5	0	0	0	0	0	0	0	0	0			Pmel	3101.23	-2.96806	0.92645	-3.20369	0.00135679	0.00992831
											ENSMUSG00000105721	Trav7d-6	0	0	0	0	0	0	0	0	0			Cdk2	332.418	-0.631517	0.163194	-3.86973	0.000108954	0.00128154
											ENSMUSG00000105720	RP24-95O4.4	0	4	2	2	0	0	2	0	2			Ube3a	5653.55	-0.505872	0.141547	-3.57388	0.00035173	0.00334535
											ENSMUSG00000105719	RP24-450N10.3	38	49	57	13	12	18	19	20	14			Atp10a	473.981	-0.557528	0.132602	-4.20451	2.616540614501e-05	0.000387932
											ENSMUSG00000105718	RP23-290J2.1	0	0	0	0	0	0	0	0	0			Banp	2947.59	-0.457061	0.0732669	-6.23831	4.42336816741644e-10	2.54155827964541e-08
											ENSMUSG00000105717	RP23-434L7.5	2	2	0	0	0	0	0	0	0			Ptprj	2500.77	-0.488427	0.0721359	-6.77093	1.27958157419788e-11	1.04825721773742e-09
											ENSMUSG00000105716	RP23-246L14.5	0	0	0	0	0	0	0	0	0			Flnb	6228.61	-0.513546	0.0865077	-5.93641	2.91323354193932e-09	1.40774962768551e-07
											ENSMUSG00000105715	RP23-167F18.7	0	0	0	0	0	0	0	0	1			Nfkb2	204.563	-0.450712	0.134228	-3.35781	0.000785623	0.00634917
											ENSMUSG00000105714	RP23-393G8.10	0	2	0	2	0	0	2	0	0			Loxl4	125.038	-1.20542	0.307272	-3.92297	8.74655570688713e-05	0.0010702
											ENSMUSG00000105713	RP23-451E8.9	0	0	0	0	0	0	0	0	0			Slc16a3	3078.51	-1.05357	0.112728	-9.34613	9.09140159760426e-21	3.28732541905098e-18
											ENSMUSG00000105712	RP23-257P11.2	0	0	0	0	0	0	0	0	0			Afap1l2	182.359	-0.711495	0.128889	-5.52022	3.38584140819358e-08	1.31792576412151e-06
											ENSMUSG00000105711	RP24-72E12.3	77	61	80	28	37	16	28	48	34			Sorbs1	2505.13	-0.557068	0.0804552	-6.92395	4.39232266402474e-12	4.0579643572655e-10
											ENSMUSG00000105710	RP24-511F2.2	57	52	49	28	48	34	39	27	23			Papss2	616.427	-0.780337	0.186419	-4.18594	2.83991495993285e-05	0.000417078
											ENSMUSG00000105709	RP24-417P12.1	23	25	28	11	5	13	16	9	7			Gldc	4371.99	-0.636111	0.141389	-4.49901	6.82696740977132e-06	0.000127945
											ENSMUSG00000105708	RP23-148G12.3	280	258	245	121	119	105	134	112	123			Il33	5004.18	-0.437535	0.0897533	-4.87486	1.08884692216615e-06	2.67079504697877e-05
											ENSMUSG00000105707	RP23-387F14.2	0	0	0	0	2	0	0	0	0			Mlana	493.809	-2.8472	0.818101	-3.48025	0.000500941	0.00448197
											ENSMUSG00000105706	RP24-363D4.1	0	0	1	0	0	2	0	0	0			Tnfrsf25	224.361	-0.93921	0.211491	-4.44089	8.9586074673432e-06	0.000158548
											ENSMUSG00000105705	RP23-92D22.3	0	1	0	0	0	0	0	0	0			Ms4a4d	7.99984	-3.98451	0.933942	-4.26633	1.98713941824469e-05	0.000308927
											ENSMUSG00000105704	RP24-567O8.4	0	0	0	0	1	0	0	1	0			Rab3il1	831.277	-0.454656	0.127189	-3.57464	0.00035071	0.00333867
											ENSMUSG00000105703	RP24-378G4.3	452	0	2	0	0	44	0	0	0			Asrgl1	9409.61	0.369112	0.0837	4.40994	1.03399780150436e-05	0.00017851
											ENSMUSG00000105702	RP24-133H21.1	0	0	0	0	0	0	0	0	0			Ldlrad4	1113.3	-0.432917	0.102709	-4.21497	2.49806298763144e-05	0.000372878
											ENSMUSG00000105701	RP23-182M12.3	2	8	2	2	2	0	0	0	2			Lama3	596.932	-1.13355	0.144073	-7.86787	3.60739885638317e-15	5.4822006388455e-13
											ENSMUSG00000105700	RP24-158C2.3	64	21	65	26	56	21	16	7	4			Aif1	58.5009	0.847264	0.223214	3.79574	0.000147202	0.00165529
											ENSMUSG00000105699	RP23-462C22.5	2	5	12	1	0	4	2	3	4			C2	127.303	-1.17608	0.274689	-4.2815	1.85634383955099e-05	0.00029162
											ENSMUSG00000105698	RP24-499N1.2	10	4	4	3	3	0	0	11	7			Gfra3	42.1746	-0.779988	0.229728	-3.39527	0.000685618	0.0057104
											ENSMUSG00000105697	mmu-mir-7661	0	0	0	0	0	0	0	0	0			Dsc2	422.676	-0.671381	0.157733	-4.25643	2.07717059673794e-05	0.000320548
											ENSMUSG00000105696	RP23-381G13.6	0	0	0	0	0	0	0	0	0			Slc39a7	403.27	-0.511468	0.0871533	-5.86859	4.3950438914559e-09	2.04374413506903e-07
											ENSMUSG00000105695	RP23-60D3.4	10	8	8	8	8	4	7	0	2			Pkdcc	737.877	-0.633989	0.132495	-4.785	1.70986217753955e-06	3.96234581075796e-05
											ENSMUSG00000105694	RP23-387F14.1	11	14	10	6	6	3	2	0	6			Map3k8	203.326	-0.566687	0.154926	-3.65778	0.000254407	0.0025775
											ENSMUSG00000105693	RP23-297D16.1	0	0	0	0	0	0	0	0	0			Bambi	649.287	-0.430974	0.1328	-3.24529	0.00117332	0.0087831
											ENSMUSG00000105692	RP23-350K3.2	2110	1942	2161	965	1073	968	1112	995	1084			Fkbp5	3277.05	-0.837082	0.0720115	-11.6243	3.10236975196709e-31	2.82882167122843e-28
											ENSMUSG00000105691	RP23-447N11.5	48	40	42	22	54	24	22	28	22			Plin3	521.672	-0.644078	0.10173	-6.33125	2.4318326799686e-10	1.48689198146652e-08
											ENSMUSG00000105690	SNORA76	0	0	0	0	0	0	0	0	0			Pigf	1557.43	0.338698	0.0993077	3.41059	0.000648224	0.00545091
											ENSMUSG00000105689	RP23-200E11.4	0	0	0	0	0	0	0	0	0			Slc3a1	358.132	-0.438766	0.102723	-4.27135	1.94297165051893e-05	0.000302959
											ENSMUSG00000105688	RP23-307D8.11	0	0	0	0	0	0	0	0	0			Eif2ak2	467.218	-0.474612	0.10439	-4.54653	5.45368848397962e-06	0.000105512
											ENSMUSG00000105687	RP23-175B24.5	16	10	14	4	6	2	6	10	2			Vit	2693.52	-2.52225	0.726617	-3.47122	0.00051809	0.00460203
											ENSMUSG00000105686	RP23-253I14.3	234	151	218	64	111	65	82	90	115			Crim1	8795.1	-1.40926	0.236451	-5.96004	2.52172680764457e-09	1.23564613574584e-07
											ENSMUSG00000105685	RP24-301M6.1	0	0	0	0	0	0	0	0	0			Emilin2	105.155	-1.58337	0.329121	-4.81089	1.50257830689776e-06	3.54127275921316e-05
											ENSMUSG00000105684	RP24-76K4.11	0	0	0	0	0	0	0	0	0			Cbs	251.603	-0.707769	0.154858	-4.57043	4.86716955803991e-06	9.55751685123716e-05
											ENSMUSG00000105683	RP24-481I21.2	0	0	0	0	0	0	0	0	0			Fbxl17	2118.63	-0.432295	0.114896	-3.7625	0.000168221	0.00183577
											ENSMUSG00000105682	AC120787.1	0	0	0	0	0	0	0	0	0			Clic5	243.816	-0.568114	0.151353	-3.75357	0.000174332	0.00188653
											ENSMUSG00000105681	RP24-349N15.5	2	2	2	2	0	0	0	0	0			Tnfrsf21	2582.74	-0.536732	0.161102	-3.33163	0.000863392	0.0068277
											ENSMUSG00000105680	RP23-218B2.1	0	0	0	0	0	0	0	0	0			Pla2g7	12536.2	0.340682	0.100892	3.37668	0.000733652	0.00600553
											ENSMUSG00000105679	RP23-307I19.1	6	3	8	0	2	0	1	2	0			Smoc2	325.288	0.399547	0.111507	3.58316	0.00033946	0.00324335
											ENSMUSG00000105678	RP23-162F3.2	0	0	0	0	0	0	0	0	0			Thbs2	154.949	-1.05395	0.237973	-4.42887	9.47270218101844e-06	0.000166624
											ENSMUSG00000105677	RP24-500I24.4	312	326	322	144	153	142	135	116	161			Lnpep	2231.86	-1.23464	0.327177	-3.77361	0.000160905	0.00177698
											ENSMUSG00000105676	RP24-380C2.2	142	87	66	36	32	33	17	28	24			Acat2	1685.4	0.362099	0.0563849	6.42192	1.34567093548755e-10	8.73727890372904e-09
											ENSMUSG00000105675	RP23-210A16.1	0	0	0	0	0	0	0	0	0			Park2	1394.94	0.401296	0.0870071	4.61222	3.98383734027746e-06	8.11943991256548e-05
											ENSMUSG00000105674	RP23-235G13.4	6	7	2	0	2	7	2	6	2			Nfatc4	470.261	-0.659232	0.158529	-4.15844	3.20435259523304e-05	0.000460917
											ENSMUSG00000105673	RP23-74L20.1	0	0	1	1	2	0	0	0	1			Tmem176a	841.25	-0.634008	0.138994	-4.56139	5.08150818555237e-06	9.90650253689093e-05
											ENSMUSG00000105672	RP23-183L19.5	0	0	0	0	0	0	0	0	0			Kcnk5	26.6302	-2.9432	0.426238	-6.90506	5.01828225616741e-12	4.5168847843924e-10
											ENSMUSG00000105671	RP24-445M20.3	2	0	1	1	0	0	0	2	0			Scg5	11487.7	0.441184	0.0467528	9.43654	3.85301097292684e-21	1.46918811134948e-18
											ENSMUSG00000105670	AC108829.1	0	0	0	0	0	0	0	0	0			Serping1	1030.54	-0.575088	0.164966	-3.4861	0.000490123	0.00439831
											ENSMUSG00000105669	RP23-123N21.5	0	0	0	0	0	0	0	0	0			Vwa5a	1483.26	-0.86451	0.172164	-5.02142	5.12896212544857e-07	1.40791353003806e-05
											ENSMUSG00000105668	Igkv8-22	0	0	0	0	0	0	0	0	0			Pros1	1145.08	-0.446059	0.129191	-3.45272	0.000554971	0.00484549
											ENSMUSG00000105667	RP24-378G4.5	0	0	0	0	0	0	0	0	0			Stxbp5l	1528.43	-0.676473	0.191409	-3.53418	0.000409046	0.0037891
											ENSMUSG00000105666	RP23-230L15.11	2	2	2	2	0	0	0	0	0			Ndufb4	684.135	0.419409	0.098693	4.24964	2.1411635791742e-05	0.000329212
											ENSMUSG00000105665	RP23-470O13.1	0	0	0	0	0	0	0	0	0			Itgb5	4201.58	-0.603864	0.114613	-5.26871	1.37383249502594e-07	4.39207547037867e-06
											ENSMUSG00000105664	RP24-555M20.5	17	17	19	8	3	3	15	8	6			Fstl1	6009.53	-1.36311	0.150844	-9.03652	1.61737257167873e-19	4.84564822474947e-17
											ENSMUSG00000105663	RP24-296L6.1	0	0	0	0	2	0	0	0	2			Sdf2l1	340.75	-0.79748	0.116255	-6.85977	6.89732259801577e-12	5.95270162656736e-10
											ENSMUSG00000105662	RP23-112A11.1	151	140	162	67	16	51	30	52	35			Serpind1	60.2351	-2.00681	0.514034	-3.90405	9.45973776779793e-05	0.00113952
											ENSMUSG00000105661	RP23-102C14.1	0	0	0	0	0	0	0	0	0			Lrrc74b	11.7867	-1.73725	0.515783	-3.36818	0.00075667	0.00617466
											ENSMUSG00000105660	RP24-295A5.3	0	2	2	0	0	0	2	0	0			P2rx6	215.735	-1.36419	0.294159	-4.63759	3.52490391016329e-06	7.29069700494166e-05
											ENSMUSG00000105659	RP23-38L11.4	8	10	12	5	2	2	2	2	4			B3gnt5	948.693	-3.30508	0.775142	-4.26383	2.00949973880606e-05	0.00031148
											ENSMUSG00000105658	RP24-138J15.1	0	0	0	0	0	0	0	0	0			Ccdc80	350.544	-2.53243	0.257009	-9.85344	6.62375654154986e-23	2.89402962894549e-20
											ENSMUSG00000105657	RP23-281K10.2	0	0	0	0	0	0	0	0	0			Pvrl3	6451.22	-0.806932	0.165302	-4.88158	1.0524078963427e-06	2.5996582334628e-05
											ENSMUSG00000105656	RP23-434H17.4	0	0	0	0	0	0	0	0	0			Plec	8411.53	-0.442117	0.0978004	-4.52061	6.1661406001972e-06	0.000117275
											ENSMUSG00000105655	RP24-503L4.3	249	224	296	125	46	73	75	98	111			Apod	74.0127	-0.970083	0.297819	-3.25729	0.00112481	0.00850072
											ENSMUSG00000105654	RP24-394C15.4	0	0	0	0	0	0	0	0	0			Hes1	1181.35	-0.74847	0.119512	-6.26273	3.78301666723224e-10	2.20995614332018e-08
											ENSMUSG00000105653	RP23-14C20.2	0	0	0	0	0	0	0	0	2			Emp2	655.647	-0.744522	0.156705	-4.7511	2.02309723718249e-06	4.54752360752317e-05
											ENSMUSG00000105652	RP23-49B23.1	0	0	0	0	0	0	0	0	0			Glycam1	66.0788	-1.65128	0.338333	-4.88065	1.05737591327832e-06	2.60885737097328e-05
											ENSMUSG00000105651	RP23-477L20.1	2	4	5	4	0	2	0	0	4			Rapgef3	1139.43	-0.778682	0.134126	-5.80561	6.41333878809914e-09	2.90497928863964e-07
											ENSMUSG00000105650	RP23-123I10.3	0	0	0	0	0	0	0	0	0			Slc38a4	272.068	-4.65211	0.29858	-15.5808	9.83201185469752e-55	4.12393905233433e-51
											ENSMUSG00000105649	RP23-425N17.6	0	0	0	0	0	0	0	0	0			C1qtnf6	393.111	-1.03825	0.141184	-7.35387	1.92555017893172e-13	2.34664863152258e-11
											ENSMUSG00000105648	RP24-188E19.5	0	0	0	0	0	0	0	0	0			Parvb	2345.12	-0.446638	0.1198	-3.72821	0.000192842	0.00205293
											ENSMUSG00000105647	RP23-353M5.1	0	0	0	0	0	0	0	0	0			Fam118a	1617.21	0.374182	0.0583306	6.41484	1.40970035149794e-10	9.09668792972766e-09
											ENSMUSG00000105646	RP23-435I4.11	0	9	6	2	2	0	0	0	3			Wnt7b	1550.96	-2.02652	0.544185	-3.72395	0.000196128	0.00207842
											ENSMUSG00000105645	RP24-155C13.3	75	65	59	18	24	30	26	27	27			Stk3	2347.58	0.455726	0.103807	4.39013	1.13281170421582e-05	0.000193306
											ENSMUSG00000105644	RP24-174D10.3	2	1	1	0	0	2	0	0	0			Fzd6	812.126	-0.556042	0.125642	-4.42561	9.61692064700751e-06	0.000168352
											ENSMUSG00000105643	RP24-68G17.2	38	38	39	17	3	18	13	8	17			Sema5a	6952.68	-0.571748	0.0692263	-8.25912	1.4675639212467e-16	2.87642528564353e-14
											ENSMUSG00000105642	RP24-115G23.2	0	0	0	0	0	0	0	0	0			Tgm1	155.073	-2.67905	0.62091	-4.31472	1.59802847219462e-05	0.000258386
											ENSMUSG00000105641	RP24-285G1.2	5	7	2	2	7	6	3	6	9			Efs	501.975	-0.487641	0.119087	-4.09482	4.22494779330521e-05	0.000581783
											ENSMUSG00000105640	RP24-242L17.1	0	0	0	0	0	0	0	0	0			Slc7a8	7642.25	-0.491254	0.109859	-4.47167	7.76120382483978e-06	0.000141784
											ENSMUSG00000105639	RP23-327M1.2	29	5	13	6	2	15	4	3	1			Ajuba	646.781	-0.780872	0.116044	-6.72911	1.7070914747836e-11	1.33586277646126e-09
											ENSMUSG00000105638	RP23-288B16.2	0	0	0	0	0	0	0	0	0			Scel	428.593	-1.68452	0.388693	-4.33382	1.46546354039367e-05	0.000239173
											ENSMUSG00000105637	RP23-458G12.3	6	2	7	2	0	2	0	0	0			Ednrb	852.009	-0.656913	0.181899	-3.61141	0.000304538	0.00296783
											ENSMUSG00000105636	RP23-441I24.3	24	22	33	20	3	10	10	9	4			Tnfrsf10b	327.941	-0.716518	0.146139	-4.90299	9.43874589876654e-07	2.36219526808576e-05
											ENSMUSG00000105635	CU024892.1	0	0	0	0	0	0	0	0	0			Bora	505.072	0.337926	0.0816738	4.1375	3.51107537061238e-05	0.000499554
											ENSMUSG00000105634	RP23-7E4.8	0	0	0	0	0	0	0	0	0			Clu	44854.9	-0.548061	0.108004	-5.07447	3.88587696541679e-07	1.09979233088692e-05
											ENSMUSG00000105633	RP23-462C22.1	4	4	1	0	0	3	0	0	0			Esco2	18.0058	-1.54751	0.46817	-3.30544	0.00094826	0.00738193
											ENSMUSG00000105632	WI1-1010L24.1	529	503	525	254	171	257	241	269	255			Pbk	15.8055	-2.87942	0.522595	-5.50986	3.59116449121285e-08	1.38955538209808e-06
											ENSMUSG00000105630	RP23-211L5.8	0	0	0	0	0	0	0	0	0			Scara5	265.964	-0.606453	0.147248	-4.11859	3.81197070718309e-05	0.000534389
											ENSMUSG00000105629	Trav7n-5	0	0	0	0	0	0	0	0	0			Wnt5a	1077.32	-0.424609	0.0795625	-5.3368	9.46003771510931e-08	3.23120376158424e-06
											ENSMUSG00000105628	RP23-349J3.5	0	0	2	0	0	0	0	0	0			Spata13	1230.24	-0.482689	0.0775973	-6.22044	4.95775856655522e-10	2.78750972272912e-08
											ENSMUSG00000105627	WI1-49P9.1	0	0	2	0	0	2	0	0	2			Atp8a2	5742.77	-1.0809	0.150504	-7.18187	6.87628521969637e-13	7.51090904309752e-11
											ENSMUSG00000105626	BX294196.1	0	0	0	0	0	0	0	0	0			Spryd7	3732.18	0.360903	0.0912628	3.95455	7.66802170782269e-05	0.000965269
											ENSMUSG00000105625	RP23-227D7.3	0	0	0	0	0	0	0	0	0			Nid2	509.726	-1.03391	0.23965	-4.31424	1.60149290110658e-05	0.000258557
											ENSMUSG00000105624	RP24-399A15.2	5	6	2	1	0	2	3	0	0			Ldb3	205.013	-0.558285	0.164271	-3.39857	0.000677401	0.00565318
											ENSMUSG00000105623	RP24-167K2.1	0	0	0	0	0	0	0	0	0			Ngly1	3073.95	0.341435	0.0722256	4.72734	2.27481812407201e-06	4.99423666210269e-05
											ENSMUSG00000105622	RP23-385G21.3	25	20	32	21	0	22	11	13	15			BC067074	352.066	-1.717	0.183823	-9.34048	9.58957160968226e-21	3.40868636946197e-18
											ENSMUSG00000105621	mmu-let-7f-1	46	28	26	11	10	11	10	22	14			Gpx8	796.793	-0.474845	0.119868	-3.96139	7.45161725385378e-05	0.000944262
											ENSMUSG00000105620	RP23-187D22.11	0	0	0	0	0	0	0	0	0			Fam107a	2524.25	-1.37627	0.154062	-8.93322	4.13769992034428e-19	1.17264652337108e-16
											ENSMUSG00000105619	RP23-307M9.1	0	0	0	0	0	2	0	0	0			Iqgap2	2121.94	-1.01764	0.151106	-6.73463	1.64344267564459e-11	1.30009996080054e-09
											ENSMUSG00000105618	RP24-289G19.4	0	0	0	0	0	0	0	2	0			Ckmt2	16.3592	-2.47346	0.535761	-4.61673	3.8982829726306e-06	7.99167062580733e-05
											ENSMUSG00000105617	Mrpl33	1375	1316	1319	613	764	516	511	533	583			Tert	169.919	-0.595309	0.132301	-4.49967	6.80580104240954e-06	0.00012779
											ENSMUSG00000105616	RP23-319E24.1	0	0	0	0	2	0	0	0	0			Zfp369	2253.89	-0.64289	0.16423	-3.91458	9.05614289688533e-05	0.00110102
											ENSMUSG00000105615	RP24-191K3.1	0	0	0	0	0	0	0	0	0			Ctsl	14595.9	-0.758149	0.0696721	-10.8817	1.40945501729236e-27	8.69385018313396e-25
											ENSMUSG00000105614	RP24-405C17.7	0	0	0	0	0	0	0	0	0			Shc3	390.563	-0.963407	0.207239	-4.64878	3.3389891929765e-06	6.95385117726942e-05
											ENSMUSG00000105613	RP23-31J24.2	3	2	4	4	0	2	0	6	0			Gli3	576.136	-0.594623	0.100468	-5.91851	3.24865828399473e-09	1.55905861629148e-07
											ENSMUSG00000105612	AC156564.1	0	0	0	0	0	0	0	0	0			Mtr	2869.92	-0.44916	0.0914733	-4.91028	9.09450434350416e-07	2.28419095918526e-05
											ENSMUSG00000105611	RP23-347G20.5	0	0	0	0	0	0	0	0	0			Gpr137b	1068.02	-0.761937	0.156524	-4.86787	1.12806396476385e-06	2.75410447835011e-05
											ENSMUSG00000105610	AC125099.1	0	0	0	0	0	0	0	0	0			Pfkp	54573.1	-0.419547	0.0621509	-6.75045	1.47389003760111e-11	1.18886237956041e-09
											ENSMUSG00000105609	RP23-301L9.6	11	13	22	6	2	2	5	2	10			Fbln5	360.15	-0.797028	0.237708	-3.35297	0.000799504	0.00643655
											ENSMUSG00000105608	RP24-267M22.1	0	0	0	0	0	0	0	0	0			Hif1a	68943	-0.529876	0.0460064	-11.5174	1.07753944134486e-30	9.41589881828515e-28
											ENSMUSG00000105607	RP23-7M16.2	220	206	212	111	70	71	73	62	82			Clmn	2687.65	-0.649036	0.136682	-4.74852	2.04914830942625e-06	4.59131819928284e-05
											ENSMUSG00000105606	Igkv2-109	0	0	0	0	0	0	0	0	0			Pygl	2341.26	-1.44363	0.32445	-4.44945	8.60908709770178e-06	0.000153398
											ENSMUSG00000105605	Ighv1-86	0	0	1	1	0	0	0	0	0			Sptb	18228.4	-0.533214	0.107545	-4.95808	7.11943758982414e-07	1.85836206404915e-05
											ENSMUSG00000105604	RP24-291G12.3	0	0	0	0	0	0	0	0	0			Akap5	502.363	-0.422791	0.123991	-3.40986	0.000649963	0.00546333
											ENSMUSG00000105603	RP23-231C16.2	0	10	4	2	0	2	4	0	0			Spata7	1724.21	0.343284	0.0812251	4.22633	2.37532925679488e-05	0.0003571
											ENSMUSG00000105602	RP24-364E17.1	20	42	19	8	8	2	6	4	6			Ston2	1597.05	-0.542212	0.146785	-3.69391	0.000220834	0.00229728
											ENSMUSG00000105601	RP23-477N9.3	317	307	263	117	56	118	102	105	92			Top2a	85.5893	-4.0511	0.395326	-10.2475	1.21458436262005e-24	6.06482458401614e-22
											ENSMUSG00000105600	RP23-424O22.1	12	16	20	6	0	6	0	8	0			Aurkb	12.4009	-2.25814	0.470347	-4.801	1.57871858519545e-06	3.70760203457099e-05
											ENSMUSG00000105599	RP23-218B2.3	0	2	0	0	0	0	2	0	4			Nxn	2115.16	-0.725253	0.126687	-5.72477	1.03573675192758e-08	4.41493316289131e-07
											ENSMUSG00000105598	RP24-399A15.5	0	2	0	0	1	0	0	0	0			Trim47	149.446	-0.596878	0.152622	-3.91083	9.19788396844873e-05	0.00111385
											ENSMUSG00000105597	RP24-404P10.6	31	36	59	9	4	12	9	9	6			Helz	10901.3	-0.472349	0.0587758	-8.03645	9.24755527899823e-16	1.56403007508993e-13
											ENSMUSG00000105596	RP23-3L20.8	2	0	2	0	2	0	0	1	0			Mrc2	393.647	-1.07099	0.26643	-4.01977	5.82547857376842e-05	0.000764052
											ENSMUSG00000105595	RP24-333H9.1	0	0	0	0	0	0	0	0	0			Ace	1442.71	-0.797281	0.139289	-5.72392	1.04096422480815e-08	4.42821535956927e-07
											ENSMUSG00000105594	RP23-372N19.2	656	686	618	355	357	450	487	506	473			Pxdn	6281.87	-0.965633	0.134157	-7.19777	6.12061739997175e-13	6.79161841863532e-11
											ENSMUSG00000105593	RP24-332C17.3	0	0	0	0	0	0	0	0	0			Rrm2	45.0344	-1.65717	0.420471	-3.94122	8.10665902713045e-05	0.00100902
											ENSMUSG00000105592	RP23-361O11.4	66	62	30	38	21	17	17	17	27			Mboat2	1492.57	-0.521176	0.0714534	-7.29393	3.01044780084782e-13	3.50750618218781e-11
											ENSMUSG00000105591	RP23-46J11.6	0	0	0	0	0	0	0	0	0			Map2k6	1100.81	-0.539132	0.120512	-4.47367	7.68879986447405e-06	0.000140584
											ENSMUSG00000105590	RP24-529E15.1	227	206	254	91	152	116	141	155	146			Rgs9	47420.4	-0.539738	0.0876463	-6.15813	7.36074439594153e-10	3.96836841829526e-08
											ENSMUSG00000105589	Fbxw14	0	0	0	0	0	0	0	0	0			Nrcam	12889.6	-0.510278	0.0819755	-6.22476	4.82278454105656e-10	2.72623820471801e-08
											ENSMUSG00000105588	RP24-141M5.1	0	0	0	0	0	0	0	0	0			Sdc1	284.605	-2.17842	0.48419	-4.49912	6.82368564862824e-06	0.000127945
											ENSMUSG00000105586	RP23-293K21.3	16	18	22	8	17	0	4	3	8			Matn3	59.8392	-3.72105	0.563435	-6.60423	3.99589187228697e-11	2.90978626200008e-09
											ENSMUSG00000105585	mmu-mir-30e	0	0	0	0	0	0	0	0	0			Pik3cg	108.138	-1.19993	0.231527	-5.18268	2.18716221713906e-07	6.60938991611532e-06
											ENSMUSG00000105584	RP23-120C8.6	2	0	0	0	2	0	0	0	0			Pdia6	7521.05	-0.434445	0.0746454	-5.82012	5.88052138172858e-09	2.67519076827791e-07
											ENSMUSG00000105583	RP23-437D10.1	5	3	1	0	3	0	0	2	1			Myocd	93.0425	-0.738733	0.176171	-4.19328	2.74945850613747e-05	0.000404927
											ENSMUSG00000105582	Ighv1-68	0	0	0	0	0	0	0	0	0			Tom1l1	595.445	-0.733181	0.168509	-4.35098	1.35531446231433e-05	0.000224471
											ENSMUSG00000105581	AC103674.1	0	0	0	0	0	0	0	0	0			Efemp1	4443.67	-0.575623	0.122556	-4.69681	2.64250660614403e-06	5.6723284077843e-05
											ENSMUSG00000105580	AL589651.3	0	0	1	0	0	0	0	0	0			Guk1	11883.3	0.347445	0.0983443	3.53295	0.000410956	0.00380175
											ENSMUSG00000105579	RP24-548B7.1	0	0	3	0	0	0	0	0	0			Smtn	1122.52	-0.479468	0.126501	-3.79024	0.000150503	0.00168428
											ENSMUSG00000105578	RP23-342M4.7	2	0	0	0	0	0	2	0	0			Adcy1	52936.9	-0.52748	0.0645057	-8.17727	2.90357506749821e-16	5.34155932592741e-14
											ENSMUSG00000105577	RP24-396D16.3	0	0	0	0	0	0	0	0	0			Igfbp3	241.507	-0.741105	0.16241	-4.56317	5.03861397079354e-06	9.84469005889693e-05
											ENSMUSG00000105576	RP23-50G20.5	0	0	0	0	0	0	0	0	0			Tns3	7303.8	-0.472785	0.0740576	-6.38401	1.7250528795034e-10	1.08642069035871e-08
											ENSMUSG00000105575	RP23-37N15.3	0	0	0	0	0	0	0	0	0			Gfpt2	233.751	-0.995799	0.230512	-4.31994	1.56072645822801e-05	0.000253733
											ENSMUSG00000105574	RP24-174D16.1	2	0	0	0	2	0	0	2	0			Sgcd	39.5251	-1.3056	0.321174	-4.06509	4.80137131694244e-05	0.000649189
											ENSMUSG00000105573	RP23-86N20.1	0	0	0	0	0	0	0	0	0			Hmmr	13.6587	-2.41955	0.579648	-4.17417	2.99071067987907e-05	0.000436473
											ENSMUSG00000105572	RP23-235E15.5	994	984	1059	557	235	454	446	425	419			Stc2	510.803	0.799789	0.110859	7.21447	5.41433307492062e-13	6.03986134293804e-11
											ENSMUSG00000105571	RP23-451C1.2	23	15	30	14	7	7	10	10	19			1700093K21Rik	90.1405	0.552661	0.162017	3.41112	0.000646955	0.00544678
											ENSMUSG00000105570	RP23-183L19.1	0	0	0	0	0	0	0	0	0			Wif1	76.1692	-2.22895	0.395342	-5.63802	1.72015049969688e-08	7.05968616039981e-07
											ENSMUSG00000105569	AC156028.1	3	1	2	0	0	1	0	0	2			4930415F15Rik	62.0774	0.674256	0.189846	3.5516	0.000382899	0.0035817
											ENSMUSG00000105568	RP23-50E10.2	2	0	1	0	4	2	0	0	0			Csrp2	516.061	-0.741428	0.143732	-5.15841	2.49061009255887e-07	7.40894678881483e-06
											ENSMUSG00000105567	AC122228.1	0	0	0	0	0	0	0	0	0			Ptprb	2599.96	-0.419982	0.111076	-3.78103	0.000156183	0.0017358
											ENSMUSG00000105566	RP24-194K24.10	0	0	0	0	0	0	0	0	0			Egfr	2314.98	-1.06103	0.0844556	-12.5632	3.36550666744564e-36	3.52907029148349e-33
											ENSMUSG00000105565	RP23-110C17.1	54	40	71	13	17	40	26	22	27			Ddit4	6687.55	-0.49703	0.055579	-8.94278	3.79515593567586e-19	1.10544458726381e-16
											ENSMUSG00000105564	RP24-79B1.4	0	0	0	0	0	0	0	0	0			Hkdc1	982.029	0.479842	0.146371	3.27826	0.00104449	0.00799379
											ENSMUSG00000105563	AC165142.1	0	0	0	0	0	0	0	0	0			Mypn	1424.15	-0.661589	0.124107	-5.33078	9.77920516866198e-08	3.32131364998323e-06
											ENSMUSG00000105562	RP23-48L9.3	0	2	0	0	2	0	0	0	0			Mybpc1	30.76	-4.99459	0.724923	-6.88982	5.58625923820584e-12	4.92248019931315e-10
											ENSMUSG00000105561	RP23-267O21.3	68	51	38	37	3	23	12	19	18			Timp3	12401.5	-0.705484	0.130821	-5.39273	6.93970295045194e-08	2.4667703436759e-06
											ENSMUSG00000105560	RP23-114F4.1	0	6	1	2	0	0	0	0	2			Il20ra	155.698	0.472115	0.146051	3.23253	0.00122698	0.00912168
											ENSMUSG00000105559	RP23-465M13.2	2	0	0	0	0	0	0	0	0			Ctgf	1900	-0.43828	0.0921723	-4.75501	1.98434724412419e-06	4.47962652354925e-05
											ENSMUSG00000105558	RP23-349J3.8	46	50	54	22	9	21	17	8	18			Sgk1	17261.3	-0.582439	0.0986099	-5.9065	3.49450961459386e-09	1.65807365695164e-07
											ENSMUSG00000105557	mmu-mir-3966	0	0	0	0	0	0	0	0	0			Dcn	654.706	-4.12529	0.92319	-4.46852	7.87618153716227e-06	0.000143147
											ENSMUSG00000105556	RP23-111M12.2	623	517	628	336	199	215	193	263	230			P4ha1	6784.8	-0.700369	0.0908066	-7.71276	1.23129388180953e-14	1.75664593804827e-12
											ENSMUSG00000105555	RP23-370D2.2	0	0	0	0	0	0	0	0	0			Lama2	961.033	-2.01056	0.195483	-10.2851	8.22756768153832e-25	4.20850120529809e-22
											ENSMUSG00000105554	RP23-46J11.4	4	5	3	2	3	4	11	5	0			Dcbld1	778.714	0.36887	0.0818657	4.5058	6.6124603911625e-06	0.000124693
											ENSMUSG00000105553	RP23-293K21.8	0	5	3	2	7	2	2	2	3			Arfgef3	1233.33	-1.2542	0.295652	-4.24214	2.21396368159966e-05	0.000338667
											ENSMUSG00000105552	RP23-114P22.5	59	57	55	42	42	16	40	18	29			Iyd	98.017	-0.786222	0.219661	-3.57925	0.000344576	0.00328625
											ENSMUSG00000105551	RP23-317I8.2	0	0	0	0	0	0	0	0	0			Lyst	7273.05	-0.427188	0.0817151	-5.22777	1.71569561609514e-07	5.31485501635855e-06
											ENSMUSG00000105550	RP23-173N16.5	2	2	2	2	0	0	0	0	5			Rcn3	473.194	-0.796959	0.152881	-5.21292	1.8589164596589e-07	5.70793499150314e-06
											ENSMUSG00000105549	RP23-299O17.4	0	0	2	0	0	0	0	0	2			Aldh3a1	210.552	-2.95835	0.799795	-3.69889	0.000216548	0.00225943
											ENSMUSG00000105548	Trav15n-3	0	0	0	0	0	0	0	0	0			Slfn3	28.6258	-1.40498	0.430718	-3.26195	0.00110649	0.00838341
											ENSMUSG00000105547	Iglc3	0	0	0	0	1	0	0	1	0			P4ha2	3379.3	-0.546729	0.0842625	-6.4884	8.67532599815718e-11	5.86899796236621e-09
											ENSMUSG00000105546	mmu-mir-669a-4	0	0	0	0	0	0	0	0	0			Myh11	1318.89	-2.77995	0.372177	-7.46944	8.05386620955148e-14	1.0491036158181e-11
											ENSMUSG00000105545	RP24-164P24.5	0	0	0	0	0	0	0	0	0			Tnfsfm13	671.872	-0.423304	0.101381	-4.17536	2.97516838830003e-05	0.000434507
											ENSMUSG00000105544	AL627302.1	0	0	0	0	0	0	0	0	0			Slc25a35	4276.02	0.335086	0.0800911	4.18381	2.86665750432163e-05	0.000420416
											ENSMUSG00000105543	RP23-211E12.6	0	0	0	0	0	0	0	0	0			Dync1h1	75434.1	0.322106	0.0610749	5.27394	1.33522697395833e-07	4.31469647116397e-06
											ENSMUSG00000105542	RP23-441I24.4	47	76	78	37	6	21	11	11	8			Copz2	304.716	-0.616058	0.163412	-3.76996	0.000163271	0.00179461
											ENSMUSG00000105541	RP24-374B14.4	21	31	20	5	10	9	15	14	9			Sparc	33969.9	-0.744276	0.110333	-6.74569	1.52297141610576e-11	1.21086376025898e-09
											ENSMUSG00000105540	RP24-79O7.3	0	0	0	0	0	2	0	0	0			Cldn7	144.333	-0.641993	0.146373	-4.38602	1.15442318864826e-05	0.000195878
											ENSMUSG00000105539	Igkv13-80-1	0	0	0	0	0	0	0	0	0			Kdm6b	6113.19	-0.450688	0.130507	-3.45338	0.000553614	0.00483565
											ENSMUSG00000105538	RP23-93G15.1	0	0	0	0	0	0	0	0	0			Gpx3	4836.94	-1.92697	0.558121	-3.4526	0.000555217	0.00484561
											ENSMUSG00000105537	AL954388.1	0	0	0	0	0	0	0	0	0			Pmp22	2518.5	-1.24479	0.260015	-4.78738	1.68970857091965e-06	3.91997435280165e-05
											ENSMUSG00000105536	RP24-383C4.1	6	6	4	0	0	0	7	4	0			Jph2	161.079	-1.45079	0.15887	-9.13192	6.72976350437702e-20	2.07553823843816e-17
											ENSMUSG00000105535	RP24-457B22.3	5	5	10	1	0	1	4	1	5			C1qtnf1	148.058	-0.860847	0.161648	-5.32544	1.00710640305242e-07	3.39279208172132e-06
											ENSMUSG00000105534	RP23-454P8.3	0	0	0	0	0	0	0	0	0			Traf4	263.375	-0.573598	0.115553	-4.96394	6.90762423126558e-07	1.81310006731041e-05
											ENSMUSG00000105533	Trav7d-2	0	0	0	0	0	0	0	0	0			Gsdma	18.7933	1.38677	0.380288	3.64662	0.000265708	0.00266751
											ENSMUSG00000105532	RP23-332I1.7	3	2	2	0	0	0	4	0	2			Scube1	348.824	-1.14815	0.206242	-5.56703	2.59114175952441e-08	1.03310693879745e-06
											ENSMUSG00000105531	RP24-289G19.1	0	0	0	0	0	0	0	0	0			Lonrf3	300.702	-0.61476	0.146996	-4.18215	2.88765021336896e-05	0.000423199
											ENSMUSG00000105530	RP24-170C14.2	2	2	0	0	4	4	2	0	0			Celsr1	284.311	-2.73844	0.456666	-5.99658	2.01510855314155e-09	1.00382082129417e-07
											ENSMUSG00000105529	RP24-86C15.1	4	9	8	0	2	0	0	0	0			Lrrc27	1768.11	0.573358	0.0802055	7.14861	8.76617932022328e-13	9.33219861440217e-11
											ENSMUSG00000105528	RP24-194J1.1	0	0	0	0	0	0	0	0	0			Chdh	349.462	-1.1323	0.141783	-7.9862	1.39163487385609e-15	2.24502819803922e-13
											ENSMUSG00000105527	RP23-61G16.1	0	0	0	0	0	0	0	0	0			Il17rb	54.266	-0.779416	0.218259	-3.57106	0.000355541	0.00337242
											ENSMUSG00000105526	RP24-220P21.4	8	4	0	8	2	2	0	0	2			Steap1	56.7962	-1.82534	0.298295	-6.11925	9.40167294481828e-10	4.99169329110706e-08
											ENSMUSG00000105525	RP24-340K5.4	0	0	0	0	0	0	0	0	0			Lama5	4055.33	-0.594217	0.171399	-3.46688	0.000526547	0.00465545
											ENSMUSG00000105524	mmu-mir-3065	1	1	0	2	0	0	1	0	0			Gata3	38.0658	-5.01938	1.05095	-4.77605	1.78775021353817e-06	4.10844308980499e-05
											ENSMUSG00000105523	RP23-304A10.1	2	0	0	0	0	0	0	1	2			Itga2	79.3458	-1.29727	0.261969	-4.95198	7.34608300605665e-07	1.90649021353196e-05
											ENSMUSG00000105522	AC127252.1	5	3	6	1	1	1	2	0	1			Egfl8	111.237	-0.628228	0.14569	-4.3121	1.61710122170613e-05	0.000260275
											ENSMUSG00000105521	RP24-405C17.6	0	0	0	0	0	0	0	0	0			Pcolce2	685.126	-0.431214	0.0820168	-5.25762	1.45927808227134e-07	4.62995157963608e-06
											ENSMUSG00000105520	RP23-105B8.4	78	60	60	39	8	10	20	26	18			Nipsnap3b	847.481	0.33731	0.0851192	3.96279	7.40779069880388e-05	0.000940113
											ENSMUSG00000105519	RP24-230J14.8	2	2	0	2	0	0	2	2	4			Hmgb3	1298.16	0.331791	0.093018	3.56695	0.000361154	0.00341947
											ENSMUSG00000105518	RP23-326D6.5	0	0	0	0	0	0	0	0	0			Lrrk1	245.887	-0.822249	0.158461	-5.18896	2.11466282180895e-07	6.41804756859297e-06
											ENSMUSG00000105517	RP23-235G13.3	12	5	11	6	4	6	2	8	4			Wdfy2	1156.24	-0.493472	0.116355	-4.24111	2.22417240878983e-05	0.000339733
											ENSMUSG00000105516	RP23-334N1.1	0	2	0	0	0	0	0	0	4			Piezo1	992.07	-1.08829	0.154928	-7.02445	2.14906967367183e-12	2.09629252075561e-10
											ENSMUSG00000105515	RP23-77E18.2	0	0	0	0	0	0	0	0	0			Mertk	1243.76	-0.569527	0.0871135	-6.53775	6.24499412121612e-11	4.30822423388633e-09
											ENSMUSG00000105514	RP24-226L20.1	332	315	307	110	144	148	136	168	135			Klhl3	2506.13	-0.51611	0.0867278	-5.95092	2.66639854597813e-09	1.30348975072851e-07
											ENSMUSG00000105513	AC124740.1	0	0	0	0	0	0	0	0	0			Trpv4	198.781	-0.955871	0.145466	-6.57111	4.99427730778431e-11	3.550507921995e-09
											ENSMUSG00000105512	RP23-199B2.8	6	8	10	4	0	5	4	1	0			Myl2	42.9568	-2.35645	0.402325	-5.85708	4.71062607378415e-09	2.18082229623402e-07
											ENSMUSG00000105511	RP24-273H20.2	0	0	0	0	0	0	0	0	0			Igf2bp1	110.855	-2.23738	0.299975	-7.45856	8.74731132196633e-14	1.13239884595233e-11
											ENSMUSG00000105510	RP24-316L21.3	12	29	22	8	24	10	17	14	15			Ubxn11	6803.05	0.362047	0.087836	4.12185	3.75833992234402e-05	0.00052793
											ENSMUSG00000105509	RP23-327M1.1	370	334	359	171	144	136	134	155	184			Scarf2	506.049	-1.00516	0.178562	-5.6292	1.81049014737933e-08	7.37273774191056e-07
											ENSMUSG00000105508	RP23-424O22.3	0	0	0	0	0	2	2	0	0			Pgam1	8088.55	-0.529347	0.0342334	-15.4629	6.17673105519223e-54	2.15897339482486e-50
											ENSMUSG00000105507	RP24-325G15.1	0	0	0	0	0	0	0	0	0			Vav2	2158.15	-0.484308	0.091531	-5.29119	1.21520476235815e-07	4.00082798684067e-06
											ENSMUSG00000105506	RP23-148G12.2	4	0	2	0	0	0	0	1	0			Sardh	629.58	-0.484304	0.113372	-4.27182	1.9388283115554e-05	0.000302763
											ENSMUSG00000105505	RP23-263E7.8	0	0	0	0	0	0	0	0	0			Slc16a12	604.871	-1.6656	0.454402	-3.66547	0.000246889	0.00251157
											ENSMUSG00000105504	Gbp5	183	177	192	105	90	91	118	115	111			Bmp7	1482.93	-0.797111	0.134293	-5.93562	2.92735933466998e-09	1.41132367739537e-07
											ENSMUSG00000105503	RP24-230J14.7	15	9	13	9	1	0	7	2	3			Cd163	44.3515	-2.01137	0.421145	-4.77596	1.78847643351444e-06	4.10844308980499e-05
											ENSMUSG00000105502	RP23-219K16.2	0	0	2	0	0	3	2	2	0			Gprc5b	6087.73	-0.770751	0.139009	-5.54463	2.94575268929834e-08	1.1634336233515e-06
											ENSMUSG00000105501	RP24-378G4.6	0	0	0	0	0	0	0	0	0			Mgst1	739.426	-1.29897	0.214111	-6.06683	1.30456976520399e-09	6.78963181823312e-08
											ENSMUSG00000105500	RP23-120C8.5	0	0	0	0	0	2	0	0	0			Ubc	1801.53	-0.570988	0.10306	-5.54035	3.01870089195973e-08	1.18574790363748e-06
											ENSMUSG00000105499	Igkv3-11	0	0	0	0	0	0	0	0	0			Fgfrl1	616.645	-0.564484	0.170987	-3.30133	0.000962286	0.00747447
											ENSMUSG00000105498	RP24-89D17.2	0	0	0	0	0	0	0	0	0			Fzd3	532.015	-1.3204	0.158807	-8.3145	9.21389108596478e-17	1.85801657552744e-14
											ENSMUSG00000105497	mmu-mir-191	0	0	0	0	0	0	0	0	0			Id3	1047.33	-0.87786	0.109378	-8.02596	1.00733953430223e-15	1.69007397707091e-13
											ENSMUSG00000105496	mmu-mir-7004	4	5	3	1	2	3	3	2	4			Atp1a2	12860.2	-1.0807	0.264226	-4.09007	4.31251679877419e-05	0.000592286
											ENSMUSG00000105495	RP24-147H20.3	0	0	0	0	0	2	0	0	0			P3h4	692.876	-0.496288	0.12054	-4.11719	3.83515573354751e-05	0.00053728
											ENSMUSG00000105494	AC137871.1	0	0	0	0	0	0	0	0	0			Epha2	406.641	-1.14998	0.196245	-5.85994	4.63041268755174e-09	2.14842953281715e-07
											ENSMUSG00000105493	RP24-100P9.4	0	0	0	0	0	0	0	0	0			Adamts4	433.336	-1.71966	0.242634	-7.08745	1.36606662214214e-12	1.3707726889744e-10
											ENSMUSG00000105492	RP24-224P21.1	0	0	0	0	0	0	0	0	0			Susd2	1663.65	-0.606785	0.136309	-4.45155	8.5252909326683e-06	0.000152164
											ENSMUSG00000105491	RP24-165O21.1	0	0	0	0	0	0	0	0	0			Htra1	6503.19	-0.612444	0.0837654	-7.31142	2.6433632051458e-13	3.14980756467714e-11
											ENSMUSG00000105490	RP23-37N15.1	0	0	0	0	0	0	0	0	1			Eps8l1	635.891	4.82458	1.23446	3.90824	9.29698122576105e-05	0.00112313
											ENSMUSG00000105489	RP24-156O12.1	3	7	0	2	4	2	1	1	2			Tyrp1	3046.27	-2.75205	0.625296	-4.4012	1.07656036646388e-05	0.00018476
											ENSMUSG00000105488	AC132434.1	0	0	0	0	0	0	0	0	0			Rcn1	4498.02	-0.481671	0.108389	-4.4439	8.834252054077e-06	0.000156744
											ENSMUSG00000105487	RP23-189N11.1	0	0	0	0	0	0	0	0	0			Tuft1	1277.45	-0.598688	0.0957186	-6.25467	3.9836150515868e-10	2.32067707949662e-08
											ENSMUSG00000105486	RP23-84N24.1	0	0	0	0	0	0	0	0	0			Sqrdl	112.576	-0.877624	0.263348	-3.33256	0.000860501	0.00680997
											ENSMUSG00000105485	RP23-342M4.3	6	6	10	2	0	1	4	2	3			Mrvi1	322.962	-0.539708	0.122775	-4.39592	1.10305923299418e-05	0.000189153
											ENSMUSG00000105484	RP24-330A11.9	18	23	11	5	4	3	6	4	7			Igf1r	6574.31	-0.94127	0.247601	-3.80156	0.000143789	0.00162151
											ENSMUSG00000105483	RP23-156F20.2	0	0	2	0	0	0	0	0	0			Hmox1	275.598	-1.01127	0.198272	-5.10042	3.3889452338564e-07	9.74937715287193e-06
											ENSMUSG00000105482	RP23-231C16.1	14	2	8	10	0	8	2	10	8			Nid1	7299.81	-3.73237	0.627807	-5.94509	2.76301786232404e-09	1.34134283816342e-07
											ENSMUSG00000105481	RP23-335E20.3	2	6	4	0	0	2	4	0	0			Wisp1	5832.94	-0.462472	0.0944936	-4.89422	9.86970311696706e-07	2.45585676530437e-05
											ENSMUSG00000105480	Igkv13-78-1	0	0	0	0	0	0	0	0	0			Hspb1	181.764	-1.19499	0.266851	-4.4781	7.53096483307451e-06	0.000138301
											ENSMUSG00000105479	RP23-307D8.13	0	0	0	0	0	0	0	0	0			Nes	858.948	-0.808392	0.153871	-5.2537	1.49074972815289e-07	4.71553594250716e-06
											ENSMUSG00000105478	RP23-48L9.1	0	2	0	0	0	0	0	0	0			Pax3	7.99142	-3.98853	0.945821	-4.21701	2.47567622318691e-05	0.000370063
											ENSMUSG00000105477	AC151286.1	0	0	0	0	0	0	0	0	0			Pgf	157.601	-1.00054	0.24729	-4.04602	5.20958177587579e-05	0.000693685
											ENSMUSG00000105476	RP23-381I16.6	0	0	0	0	0	0	0	0	0			Cnn2	274.712	-0.818992	0.144413	-5.67118	1.41816966824678e-08	5.88947609553889e-07
											ENSMUSG00000105475	RP23-373G12.2	5	0	0	0	0	0	1	0	0			Hif3a	1912.72	-0.970538	0.133125	-7.29043	3.08958227123086e-13	3.57263770836936e-11
											ENSMUSG00000105474	RP23-379D24.2	0	1	0	0	0	0	0	0	0			Angptl2	781.593	-1.81922	0.362493	-5.01865	5.20370663995302e-07	1.42099134964967e-05
											ENSMUSG00000105473	RP23-416K11.4	0	0	0	0	0	0	0	0	0			Zak	521.705	-0.574259	0.139401	-4.11947	3.79738700492668e-05	0.000532701
											ENSMUSG00000105472	RP23-200E11.1	26	18	4	2	5	11	10	8	17			Ptrf	1009.68	-0.984605	0.146453	-6.72301	1.78007540448983e-11	1.38192189030663e-09
											ENSMUSG00000105471	RP23-396K22.3	6	17	9	6	1	1	7	1	3			Kif20a	75.4895	-0.849987	0.216131	-3.93275	8.39810700480159e-05	0.00103847
											ENSMUSG00000105470	RP23-120C8.7	0	0	1	2	0	0	0	0	0			Cp	19797.9	-0.600381	0.118043	-5.08613	3.65448844655628e-07	1.04274737008406e-05
											ENSMUSG00000105469	RP24-423L4.5	81	58	68	38	2	20	14	13	16			Prodh	1961.85	-0.565729	0.0658251	-8.59443	8.36786436266366e-18	2.0405912955091e-15
											ENSMUSG00000105468	mmu-mir-6906	6	5	5	1	0	1	4	1	1			Inmt	7.44832	-3.22813	0.946492	-3.41063	0.000648128	0.00545091
											ENSMUSG00000105467	Trav5n-3	0	0	0	0	0	0	0	0	0			Fcgrt	641.52	-0.65639	0.13125	-5.00105	5.70183113392289e-07	1.5350295576461e-05
											ENSMUSG00000105466	RP23-246L14.2	22	16	20	12	3	6	6	1	8			Ppp1r17	1957.36	0.429512	0.0769104	5.58457	2.3427428848523e-08	9.37633659945085e-07
											ENSMUSG00000105465	AL844548.1	14	3	7	3	3	0	4	2	2			Il17ra	434.557	0.366008	0.0927134	3.94774	7.88926998874754e-05	0.000988374
											ENSMUSG00000105464	RP24-322E13.2	0	0	0	0	0	0	0	1	0			Plin4	518.159	-2.11162	0.407378	-5.18344	2.17831266772008e-07	6.5921462146357e-06
											ENSMUSG00000105463	Igkv2-113	0	0	0	0	0	0	0	0	0			Tgfb1	114.696	-1.32703	0.220362	-6.02203	1.72243968360037e-09	8.78905232225472e-08
											ENSMUSG00000105462	Igkv4-77	0	0	0	0	0	0	0	0	0			Dyrk1b	4100.41	-0.552047	0.163854	-3.36914	0.000754031	0.00616032
											ENSMUSG00000105461	RP24-461L18.3	8	2	8	4	0	2	0	2	4			Nr2f6	1062.72	-0.437331	0.133413	-3.27803	0.00104535	0.00799379
											ENSMUSG00000105460	RP23-422N18.3	2	1	0	1	0	0	2	2	0			Angptl4	132.299	-1.0842	0.30695	-3.53217	0.00041217	0.00381072
											ENSMUSG00000105459	AC158786.1	0	0	8	0	0	1	2	0	0			Zim1	234.172	-0.750926	0.159142	-4.71859	2.37481594632161e-06	5.14763070634319e-05
											ENSMUSG00000105458	mmu-mir-3074-2	0	3	1	0	1	1	1	2	2			Rapsn	164.515	-1.41192	0.298131	-4.73592	2.18059399028866e-06	4.82976147660472e-05
											ENSMUSG00000105457	RP23-7E4.4	12	7	21	11	8	5	1	8	15			Kmt2a	47160.1	-0.641105	0.0586646	-10.9283	8.44052269730634e-28	5.36408006084571e-25
											ENSMUSG00000105456	RP23-313F7.4	0	0	0	0	0	0	0	0	0			Srpk3	405.696	0.363475	0.0861808	4.21759	2.46930266976402e-05	0.000369374
											ENSMUSG00000105455	BX813332.1	0	0	0	0	0	0	0	0	0			Nfix	3891.9	-0.641821	0.174814	-3.67145	0.000241175	0.00246487
											ENSMUSG00000105454	RP23-309G12.4	8	0	6	0	0	0	0	0	2			Ltbp1	1688.76	-0.978329	0.301228	-3.2478	0.00116302	0.00873591
											ENSMUSG00000105453	RP23-31L10.4	18	9	19	8	0	0	2	2	0			Folr1	1436	-1.84487	0.273406	-6.74775	1.50159481842608e-11	1.20196360809281e-09
											ENSMUSG00000105452	RP23-234F9.2	90	44	64	34	36	36	18	30	22			Folh1	1581.04	-0.741456	0.141228	-5.25006	1.52046246924775e-07	4.7869105924562e-06
											ENSMUSG00000105451	RP24-475M8.10	0	0	0	0	0	0	0	0	0			Smo	1681.15	-0.497719	0.108624	-4.58202	4.60514168148452e-06	9.08240532374072e-05
											ENSMUSG00000105450	SCARNA15	0	0	0	0	0	0	0	0	0			Sgca	11.8389	-2.27209	0.548437	-4.14285	3.43020624504581e-05	0.000489376
											ENSMUSG00000105449	RP24-372J15.4	938	726	848	410	345	393	319	402	415			Tubb6	394.73	-2.33752	0.728521	-3.20858	0.00133392	0.00980888
											ENSMUSG00000105448	SCARNA4	0	0	0	0	0	0	0	0	0			Cnn1	29.8164	-3.71019	0.627597	-5.91174	3.38511202879909e-09	1.61714281248234e-07
											ENSMUSG00000105447	RP23-173N16.3	105	101	85	47	64	51	38	35	41			Efnb2	3233.57	-0.461933	0.102364	-4.51267	6.40180362243111e-06	0.000121391
											ENSMUSG00000105446	RP23-381C14.5	0	0	0	0	0	0	0	0	1			Uhrf1	51.5799	-1.15836	0.279678	-4.14176	3.44644145232549e-05	0.000491024
											ENSMUSG00000105445	RP23-50E10.3	2	0	2	0	0	4	0	0	0			Col6a1	12684.1	0.335975	0.0825648	4.06923	4.71683894866493e-05	0.000639441
											ENSMUSG00000105444	RP24-291E8.3	35	50	31	16	14	22	16	15	13			Scn4a	2654.76	-0.5067	0.124465	-4.07104	4.68047077464972e-05	0.000635332
											ENSMUSG00000105443	RP23-339I6.3	0	0	0	0	0	0	0	0	0			Car4	66.9723	0.97904	0.260323	3.76087	0.000169326	0.00184473
											ENSMUSG00000105442	RP23-385G21.4	7	2	5	7	0	4	0	2	2			Serpinf1	278.778	-0.42987	0.114176	-3.76498	0.000166562	0.00182314
											ENSMUSG00000105441	RP23-178N8.5	0	0	0	0	0	0	0	0	0			Loxl3	398.917	-0.417105	0.0842335	-4.95177	7.35433236099252e-07	1.90649021353196e-05
											ENSMUSG00000105440	RP23-458I4.3	0	0	0	0	0	0	0	0	0			Itga5	251.752	-0.624029	0.13774	-4.53047	5.8851239597801e-06	0.000112715
											ENSMUSG00000105439	RP24-418J2.4	1	0	0	1	0	0	0	0	0			Arvcf	5987.64	-0.921007	0.25208	-3.65363	0.000258563	0.00260826
											ENSMUSG00000105438	mmu-mir-7094-1	0	0	0	0	0	0	0	0	0			Cdh1	518.311	-3.27088	0.228685	-14.303	2.09506291495619e-46	5.49220743155765e-43
											ENSMUSG00000105437	RP24-176O2.2	0	4	4	2	0	0	0	0	0			Glra1	1035.83	-1.30492	0.343261	-3.80152	0.000143811	0.00162151
											ENSMUSG00000105436	RP23-191E1.2	0	0	0	0	0	0	0	0	0			Ccnd2	1156.47	-2.03807	0.348688	-5.84496	5.06699709799916e-09	2.34064015725194e-07
											ENSMUSG00000105435	AC079245.1	0	0	0	0	0	1	0	0	0
											ENSMUSG00000105434	RP23-407I6.6	18	11	6	6	3	6	1	10	2
											ENSMUSG00000105433	AL590614.2	0	0	0	0	0	0	1	0	0
											ENSMUSG00000105432	Igkv8-23-1	0	0	0	0	0	0	0	0	0
											ENSMUSG00000105431	RP24-231P10.3	0	0	0	0	0	0	0	0	0
											ENSMUSG00000105430	RP24-114E20.2	0	0	0	0	0	0	0	0	0
											ENSMUSG00000105429	RP23-118L1.4	84	110	107	46	32	25	23	30	26
											ENSMUSG00000105428	mmu-mir-3068	0	0	1	0	0	0	0	0	0
											ENSMUSG00000105427	RP24-380C2.1	0	0	0	0	0	0	0	0	0
											ENSMUSG00000105426	RP24-270K7.1	0	0	0	0	0	0	0	0	0
											ENSMUSG00000105425	RP24-232H5.2	0	0	0	0	0	0	0	0	0
											ENSMUSG00000105424	AC154247.1	1	0	0	0	0	0	0	0	0
											ENSMUSG00000105423	RP23-21O1.1	0	0	0	2	0	0	0	0	0
											ENSMUSG00000105422	RP24-162F23.9	17	6	11	5	2	0	8	0	0
											ENSMUSG00000105421	RP23-32E20.3	4	0	0	0	0	0	0	0	0
											ENSMUSG00000105420	AL691423.1	0	0	0	0	0	0	0	0	0
											ENSMUSG00000105419	RP23-218L17.2	393	403	400	160	307	164	222	195	219
											ENSMUSG00000105418	RP24-334B8.20	0	0	0	0	0	0	0	0	0
											ENSMUSG00000105416	RP24-560A18.3	0	0	0	0	2	0	0	0	0
											ENSMUSG00000105415	AC122804.1	2	2	2	0	1	1	4	0	0
											ENSMUSG00000105413	AL596383.1	0	0	0	0	0	0	0	0	0
											ENSMUSG00000105412	RP24-276A6.1	1	0	4	0	0	2	0	0	0
											ENSMUSG00000105411	AC154241.1	0	0	0	0	1	0	0	0	0
											ENSMUSG00000105410	RP24-370G23.14	0	1	0	0	2	0	0	0	0
											ENSMUSG00000105409	AL672036.1	0	0	0	0	0	0	0	0	0
											ENSMUSG00000105408	RP23-286M3.4	539	418	503	220	271	274	241	210	233
											ENSMUSG00000105407	RP24-100G24.2	0	0	0	0	0	0	0	0	0
											ENSMUSG00000105406	RP23-4P1.1	4	23	9	4	10	6	4	4	6
											ENSMUSG00000105405	RP23-161K8.1	0	0	0	0	0	0	0	0	0
											ENSMUSG00000105404	RP23-167C5.2	0	0	0	0	0	0	0	0	0
											ENSMUSG00000105403	RP24-267D17.1	6	4	10	6	4	4	6	0	0
											ENSMUSG00000105402	RP24-448C16.7	477	362	566	104	173	55	68	91	93
											ENSMUSG00000105401	RP23-239A13.2	2	0	0	0	0	0	0	0	0
											ENSMUSG00000105400	SCARNA4	0	0	0	0	0	0	0	0	0
											ENSMUSG00000105399	mmu-mir-1843b	0	0	0	0	0	0	0	0	0
											ENSMUSG00000105398	AC157822.2	0	0	0	0	0	0	0	0	0
											ENSMUSG00000105397	RP23-335E20.2	0	11	6	0	2	7	1	2	0
											ENSMUSG00000105396	RP24-129H9.8	0	0	0	0	0	0	0	0	0
											ENSMUSG00000105395	RP23-422N18.1	152	176	66	22	0	41	5	36	26
											ENSMUSG00000105394	RP23-161K8.3	0	0	0	0	0	0	0	0	0
											ENSMUSG00000105393	Trav7d-5	0	0	0	0	0	0	0	0	0
											ENSMUSG00000105392	RP24-223N5.1	0	0	0	0	0	0	0	2	0
											ENSMUSG00000105391	RP23-298M23.3	0	0	0	0	0	0	1	1	0
											ENSMUSG00000105390	RP23-53G23.3	0	0	0	0	0	0	0	0	0
											ENSMUSG00000105389	RP23-132D7.4	2	0	0	0	0	0	2	0	0
											ENSMUSG00000105388	Rpl36a-ps2	75	112	78	48	64	53	63	78	63
											ENSMUSG00000105387	RP23-114L5.4	9	5	4	0	8	6	6	0	4
											ENSMUSG00000105386	RP24-334B8.4	0	0	0	0	0	0	0	0	0
											ENSMUSG00000105385	RP24-86K23.1	0	0	0	0	0	0	0	0	0
											ENSMUSG00000105384	RP23-317I8.3	0	0	0	0	0	0	0	0	0
											ENSMUSG00000105383	Trex1	1114	931	1108	492	445	433	489	448	482
											ENSMUSG00000105382	RP24-257M14.3	46	41	30	28	0	4	6	5	4
											ENSMUSG00000105381	mmu-mir-7234	0	0	0	0	0	0	0	0	0
											ENSMUSG00000105380	Trav12-4	0	0	0	0	0	0	0	0	0
											ENSMUSG00000105379	mmu-mir-1191b	4	8	9	4	1	4	4	1	5
											ENSMUSG00000105378	RP23-293K21.7	22	17	6	6	8	4	4	2	4
											ENSMUSG00000105377	RP24-142B15.8	231	227	169	65	126	62	82	71	55
											ENSMUSG00000105376	RP24-340B11.1	0	0	0	0	0	0	0	0	0
											ENSMUSG00000105375	RP23-397C5.1	0	0	0	0	0	0	0	0	0
											ENSMUSG00000105374	RP24-230L5.2	0	4	2	2	0	0	0	2	1
											ENSMUSG00000105373	RP24-230J14.3	0	0	0	0	0	0	0	0	0
											ENSMUSG00000105372	mmu-mir-327	0	0	0	0	0	0	0	0	0
											ENSMUSG00000105371	AL671921.1	0	0	0	0	0	0	0	0	0
											ENSMUSG00000105370	RP24-323L24.1	0	0	0	0	4	0	1	0	0
											ENSMUSG00000105369	Igkv13-57-1	0	0	0	0	0	0	0	0	0
											ENSMUSG00000105368	RP23-459I1.3	1208	1132	1168	593	555	578	614	589	600
											ENSMUSG00000105367	AL670091.1	0	0	0	0	0	0	0	0	0
											ENSMUSG00000105366	RP23-192D21.1	129	137	127	52	70	51	50	43	58
											ENSMUSG00000105365	mmu-mir-669a-4	0	0	0	0	0	0	0	0	0
											ENSMUSG00000105364	RP23-395E24.3	0	0	0	0	0	0	0	0	0
											ENSMUSG00000105363	Igkv11-114	0	0	0	0	0	0	0	0	0
											ENSMUSG00000105362	WI1-1024F3.1	4	7	4	2	3	2	0	2	0
											ENSMUSG00000105361	Yam1	0	0	0	0	0	0	0	0	0
											ENSMUSG00000105360	RP23-33I24.2	0	0	0	0	0	0	0	0	0
											ENSMUSG00000105359	RP24-537K9.1	12	10	13	1	2	2	0	5	0
											ENSMUSG00000105358	RP23-27B23.9	2	8	4	8	2	0	0	0	2
											ENSMUSG00000105357	RP23-7K18.3	0	0	0	0	0	0	0	0	0
											ENSMUSG00000105356	RP23-480P21.3	0	0	0	0	0	0	0	0	0
											ENSMUSG00000105355	RP24-274H19.5	9	11	2	13	18	7	6	4	5
											ENSMUSG00000105354	RP23-151C5.2	0	0	0	0	0	0	0	0	0
											ENSMUSG00000105353	RP24-230J14.4	0	0	0	0	0	0	0	0	0
											ENSMUSG00000105352	RP23-195B3.5	7	3	9	0	6	0	4	2	3
											ENSMUSG00000105351	RP24-471B15.2	2	0	0	0	0	0	0	0	0
											ENSMUSG00000105350	RP23-358O22.1	20	8	7	2	8	3	4	1	2
											ENSMUSG00000105349	RP23-314O1.1	72	64	56	19	17	30	17	18	19
											ENSMUSG00000105348	RP23-193N17.1	0	0	0	0	0	0	2	0	0
											ENSMUSG00000105347	RP24-496C22.3	0	0	0	4	0	0	0	2	2
											ENSMUSG00000105346	RP23-226J22.3	0	0	0	0	0	0	0	0	0
											ENSMUSG00000105345	RP23-301L9.3	740	641	734	314	347	278	305	274	327
											ENSMUSG00000105344	RP23-286C5.1	0	0	0	0	0	0	0	0	0
											ENSMUSG00000105343	RP23-117I19.7	0	0	0	0	0	0	0	0	0
											ENSMUSG00000105342	RP24-89C11.1	0	0	0	0	0	0	4	0	0
											ENSMUSG00000105341	RP24-354P12.3	4	2	8	4	0	0	0	0	1
											ENSMUSG00000105340	Mapkapk5	4672	4612	4418	2097	1175	1577	1634	1624	1667
											ENSMUSG00000105339	RP24-565B3.2	110	110	137	74	77	71	44	47	76
											ENSMUSG00000105338	RP23-100J23.5	0	0	0	0	0	0	0	0	0
											ENSMUSG00000105337	RP24-117O8.1	2	2	3	0	0	3	0	0	0
											ENSMUSG00000105336	RP24-275F18.2	1	8	0	1	3	4	4	0	2
											ENSMUSG00000105335	RP23-168E11.1	0	8	3	1	2	3	0	0	1
											ENSMUSG00000105334	RP23-30B3.4	0	0	0	0	0	0	0	0	0
											ENSMUSG00000105333	mmu-mir-684-2	0	0	2	0	0	0	0	0	0
											ENSMUSG00000105332	RP23-187D22.5	2	0	0	0	0	0	1	0	0
											ENSMUSG00000105331	RP23-292C19.1	0	2	4	0	0	1	5	3	1
											ENSMUSG00000105330	mmu-mir-669a-4	0	0	0	0	0	0	0	0	0
											ENSMUSG00000105329	mmu-mir-7215	0	0	0	0	0	0	0	0	0
											ENSMUSG00000105328	RP24-309H3.6	117	141	139	60	130	71	62	111	72
											ENSMUSG00000105327	RP23-174N20.3	4	4	2	0	0	0	2	0	0
											ENSMUSG00000105326	RP24-230L5.3	8	20	20	17	0	11	8	2	4
											ENSMUSG00000105325	RP24-134B9.2	2	4	0	0	0	0	0	0	4
											ENSMUSG00000105324	RP23-229C5.1	0	0	0	0	0	0	0	0	0
											ENSMUSG00000105323	Igkv13-62-1	0	0	0	0	0	0	0	0	0
											ENSMUSG00000105322	RP24-423L4.1	12	7	17	2	8	6	2	8	2
											ENSMUSG00000105321	AC129321.1	0	0	0	0	0	0	0	0	0
											ENSMUSG00000105320	RP23-21O1.2	0	0	0	0	0	0	0	0	0
											ENSMUSG00000105319	Igkv15-101	0	0	0	0	0	0	0	0	0
											ENSMUSG00000105318	CR938728.1	0	0	0	0	0	0	0	0	0
											ENSMUSG00000105317	RP24-314I8.2	0	0	0	0	0	0	0	0	0
											ENSMUSG00000105316	RP23-145H8.1	0	0	0	0	0	0	0	0	0
											ENSMUSG00000105315	RP23-59B8.3	0	0	0	0	0	0	0	0	0
											ENSMUSG00000105314	RP24-370G23.12	0	0	0	0	0	0	0	0	0
											ENSMUSG00000105313	RP23-344N8.12	0	0	0	0	0	0	0	0	0
											ENSMUSG00000105312	AL772271.1	0	0	0	0	0	0	0	0	0
											ENSMUSG00000105311	RP23-214I6.5	0	0	0	0	0	0	0	0	0
											ENSMUSG00000105310	RP23-77E18.6	0	0	0	0	0	0	0	0	0
											ENSMUSG00000105309	RP24-158N23.1	0	0	0	0	0	0	0	0	0
											ENSMUSG00000105308	RP23-37N15.4	3	0	0	0	0	0	0	0	0
											ENSMUSG00000105307	RP23-121N19.4	0	0	0	0	0	0	0	0	0
											ENSMUSG00000105306	RP24-76K4.8	0	0	0	0	0	0	0	0	0
											ENSMUSG00000105305	RP23-175B24.10	0	0	0	0	0	0	0	0	0
											ENSMUSG00000105304	RP23-357D17.4	90	65	110	49	5	34	24	35	32
											ENSMUSG00000105303	RP23-410M21.3	28	22	23	7	6	7	4	12	15
											ENSMUSG00000105302	RP24-372J8.2	21	18	27	6	17	2	10	13	15
											ENSMUSG00000105301	Igkv13-54-1	0	0	0	0	0	0	0	0	0
											ENSMUSG00000105300	RP23-465P18.1	0	0	1	0	0	0	0	0	0
											ENSMUSG00000105299	RP23-307D8.6	0	0	0	0	0	0	0	0	0
											ENSMUSG00000105298	Cldn25-ps	4	0	2	0	0	2	0	0	0
											ENSMUSG00000105297	RP23-325M18.3	0	0	0	0	0	0	0	0	0
											ENSMUSG00000105296	RP23-209N19.6	3	4	1	1	0	1	0	2	0
											ENSMUSG00000105295	RP23-281K10.1	0	0	2	0	0	0	0	0	0
											ENSMUSG00000105294	RP24-378G4.4	0	0	0	0	0	0	0	0	2
											ENSMUSG00000105293	RP24-80L24.1	2	2	2	0	0	6	5	6	2
											ENSMUSG00000105292	AC154102.1	0	0	0	0	0	0	0	0	0
											ENSMUSG00000105291	RP24-499N22.2	0	0	0	0	0	0	0	0	0
											ENSMUSG00000105290	RP23-354G14.4	0	0	0	0	0	2	0	0	2
											ENSMUSG00000105289	RP23-120C8.4	0	0	0	2	0	0	0	2	0
											ENSMUSG00000105288	SCARNA15	0	0	0	0	0	0	0	0	0
											ENSMUSG00000105287	RP23-282L6.1	0	0	2	0	2	0	0	0	0
											ENSMUSG00000105286	RP23-373G12.5	15	24	23	6	26	16	9	8	19
											ENSMUSG00000105285	RP24-447I18.1	0	0	0	0	0	0	0	0	0
											ENSMUSG00000105284	RP23-423J10.6	8	14	3	0	6	2	5	5	2
											ENSMUSG00000105283	RP24-142B15.5	59	79	64	21	18	20	22	18	10
											ENSMUSG00000105282	RP24-188E19.2	6	0	5	2	0	0	0	2	1
											ENSMUSG00000105281	RP23-165D1.3	0	0	0	0	0	0	0	0	0
											ENSMUSG00000105280	RP23-427B4.3	0	0	0	0	0	1	0	0	0
											ENSMUSG00000105279	RP24-273H20.4	0	0	2	0	0	0	2	0	0
											ENSMUSG00000105278	RP23-257P11.1	0	0	0	0	0	0	0	0	0
											ENSMUSG00000105277	RP23-169H9.8	0	2	0	0	0	0	0	0	0
											ENSMUSG00000105276	RP23-57P23.5	1	4	8	1	7	4	2	4	1
											ENSMUSG00000105275	RP23-250D22.3	0	0	0	0	0	0	0	0	0
											ENSMUSG00000105274	RP24-332C17.1	0	0	0	0	0	0	0	0	0
											ENSMUSG00000105273	RP24-312A3.1	0	0	0	0	0	0	0	0	0
											ENSMUSG00000105272	RP23-164N7.3	406	383	444	164	127	175	209	183	229
											ENSMUSG00000105271	RP23-156F20.4	0	4	6	0	3	0	0	4	2
											ENSMUSG00000105270	RP24-127J3.1	0	0	0	0	0	0	0	0	0
											ENSMUSG00000105269	RP24-502C10.1	0	0	0	0	0	0	0	0	0
											ENSMUSG00000105268	RP23-381C14.6	0	0	0	0	0	0	0	0	0
											ENSMUSG00000105267	RP23-211L5.9	0	0	0	0	0	0	0	0	0
											ENSMUSG00000105266	RP23-93G15.2	0	0	0	0	0	0	0	0	0
											ENSMUSG00000105265	Sox2ot	3154	5253	3985	1429	1005	706	713	817	772
											ENSMUSG00000105264	RP24-230J14.2	205	175	184	93	36	69	62	54	62
											ENSMUSG00000105263	RP24-230J14.5	0	0	0	0	0	0	0	0	0
											ENSMUSG00000105262	RP24-84E6.5	0	0	0	0	0	0	0	0	0
											ENSMUSG00000105261	RP23-102H7.9	4	18	7	4	10	5	3	18	8
											ENSMUSG00000105260	RP23-325M18.5	0	0	0	0	0	0	0	0	0
											ENSMUSG00000105259	RP23-10D15.3	4	1	2	0	0	0	2	3	2
											ENSMUSG00000105258	RP23-144N19.1	0	0	0	0	1	0	0	0	0
											ENSMUSG00000105257	RP24-142B15.9	15	20	20	7	3	4	2	5	4
											ENSMUSG00000105256	AL589879.1	0	0	0	0	0	0	0	0	0
											ENSMUSG00000105255	AC092711.4	3	5	5	1	4	0	1	0	2
											ENSMUSG00000105254	RP23-443N7.4	2	1	0	1	0	0	0	2	0
											ENSMUSG00000105253	RP23-286M22.2	2	4	2	0	1	0	0	1	0
											ENSMUSG00000105252	RP23-175A22.2	0	2	0	0	0	0	0	0	0
											ENSMUSG00000105251	RP23-195B3.3	0	0	0	0	0	0	0	0	0
											ENSMUSG00000105250	RP24-539I8.1	0	0	0	0	0	0	0	0	0
											ENSMUSG00000105249	AC124587.1	0	0	0	0	0	0	0	0	0
											ENSMUSG00000105248	RP23-29F15.2	0	0	0	0	0	0	0	0	0
											ENSMUSG00000105247	RP23-33C9.1	0	0	0	0	0	0	0	1	1
											ENSMUSG00000105246	RP24-571N6.3	0	0	0	0	0	0	0	0	0
											ENSMUSG00000105245	RP24-124P9.3	0	0	4	0	6	0	3	2	0
											ENSMUSG00000105244	RP24-326F21.2	0	0	0	0	0	0	0	0	0
											ENSMUSG00000105243	RP24-295P14.2	0	14	10	4	8	2	6	4	4
											ENSMUSG00000105242	RP24-350F17.8	0	0	0	0	0	0	0	0	0
											ENSMUSG00000105241	CH25-626J19.1	0	0	2	0	1	0	0	0	0
											ENSMUSG00000105240	RP23-67B9.1	0	0	0	0	0	0	0	0	0
											ENSMUSG00000105239	RP23-67P7.1	10	4	4	4	9	3	3	2	2
											ENSMUSG00000105238	AL589651.2	0	0	0	0	0	0	0	0	0
											ENSMUSG00000105237	RP24-346C14.1	0	0	0	2	2	0	0	0	0
											ENSMUSG00000105236	AC139844.1	0	0	0	0	0	0	0	0	0
											ENSMUSG00000105235	RP24-173D2.11	0	0	0	0	0	0	0	0	0
											ENSMUSG00000105234	RP24-375D24.2	0	0	0	0	1	0	0	0	0
											ENSMUSG00000105233	RP23-60D3.3	5	5	4	0	2	4	9	2	0
											ENSMUSG00000105232	AC124457.1	15	9	7	7	3	2	2	3	5
											ENSMUSG00000105231	Iglj3	0	0	0	0	1	0	0	1	0
											ENSMUSG00000105230	RP24-421E18.5	358	362	374	192	202	179	183	182	186
											ENSMUSG00000105229	RP24-559G13.2	4	1	0	0	0	0	0	0	0
											ENSMUSG00000105228	RP23-180G16.2	2	2	0	2	0	0	4	0	0
											ENSMUSG00000105227	RP23-455A10.1	2	0	2	0	0	0	0	2	2
											ENSMUSG00000105226	RP24-275F18.4	18	16	14	16	14	6	12	5	5
											ENSMUSG00000105225	RP23-292P14.1	0	0	0	0	0	0	0	0	0
											ENSMUSG00000105224	RP24-496C22.4	40	42	24	20	34	14	15	21	19
											ENSMUSG00000105223	RP23-397C5.2	1	0	0	0	0	0	0	0	0
											ENSMUSG00000105222	RP24-277H8.3	0	0	0	0	0	0	0	0	0
											ENSMUSG00000105221	RP24-341P14.2	0	0	0	0	0	0	0	0	0
											ENSMUSG00000105220	mmu-mir-497a	0	0	0	0	0	0	0	0	0
											ENSMUSG00000105219	RP24-537K9.3	0	0	0	0	2	0	0	0	0
											ENSMUSG00000105218	RP23-438O22.1	285	292	282	109	153	119	124	146	170
											ENSMUSG00000105217	RP23-10D15.2	10	10	11	5	4	8	4	3	4
											ENSMUSG00000105216	Traj47	0	0	0	0	0	0	0	0	0
											ENSMUSG00000105215	CT010456.1	0	0	0	0	0	0	0	0	0
											ENSMUSG00000105214	AC166159.1	0	0	0	0	0	0	0	0	0
											ENSMUSG00000105213	RP23-106N8.2	0	0	0	0	0	0	0	0	0
											ENSMUSG00000105212	RP23-286C5.2	0	0	0	0	0	0	0	0	0
											ENSMUSG00000105211	AC125167.1	0	0	0	0	0	0	0	0	0
											ENSMUSG00000105210	mmu-mir-3544	0	0	0	0	0	0	0	0	0
											ENSMUSG00000105209	RP24-455A5.3	0	0	0	0	0	0	0	0	0
											ENSMUSG00000105208	RP24-190F20.3	0	0	0	0	0	0	0	0	0
											ENSMUSG00000105207	RP23-324P1.1	0	0	0	0	0	0	0	0	0
											ENSMUSG00000105206	RP23-158A20.2	1	0	0	2	0	0	0	0	0
											ENSMUSG00000105205	AL844846.1	0	0	0	0	0	0	0	2	0
											ENSMUSG00000105204	RP24-394C15.7	0	0	0	0	0	0	0	0	0
											ENSMUSG00000105203	RP24-255E8.1	5	1	4	3	3	6	0	4	2
											ENSMUSG00000105202	RP23-50E10.5	4	2	0	2	0	0	2	0	0
											ENSMUSG00000105201	RP24-68G17.3	57	65	74	21	19	24	19	12	18
											ENSMUSG00000105200	mmu-mir-378a	13	15	20	11	12	5	6	11	7
											ENSMUSG00000105199	RP23-38L11.1	65	48	64	31	5	11	11	8	8
											ENSMUSG00000105198	RP23-158A20.7	0	0	0	0	0	0	0	0	0
											ENSMUSG00000105197	RP23-461P7.2	0	0	0	0	0	0	0	0	0
											ENSMUSG00000105196	mmu-mir-142a	0	0	0	0	0	0	0	0	1
											ENSMUSG00000105195	RP24-503L4.2	202	146	185	67	97	93	95	109	93
											ENSMUSG00000105194	RP23-371K2.5	0	0	0	0	0	0	0	0	0
											ENSMUSG00000105193	RP23-37G13.3	0	0	0	0	0	0	0	0	0
											ENSMUSG00000105192	RP23-67B9.5	0	0	0	0	0	0	0	0	0
											ENSMUSG00000105191	RP24-421E18.9	0	0	0	0	0	0	0	0	0
											ENSMUSG00000105190	RP24-257N6.1	0	0	0	0	0	0	0	0	0
											ENSMUSG00000105189	RP24-332C17.4	6	14	8	0	0	0	2	12	6
											ENSMUSG00000105188	RP23-46J11.5	0	0	0	0	0	0	0	0	0
											ENSMUSG00000105187	SNORA43	0	0	0	0	0	0	0	0	0
											ENSMUSG00000105186	RP23-317I8.1	0	0	0	0	0	0	0	0	0
											ENSMUSG00000105185	RP23-77E18.3	0	0	0	0	0	0	0	0	0
											ENSMUSG00000105184	RP23-219K16.1	4	2	1	0	3	0	0	0	0
											ENSMUSG00000105183	RP24-448C16.9	0	1	3	0	1	0	0	0	0
											ENSMUSG00000105182	mmu-mir-669a-4	0	0	0	0	0	0	0	0	0
											ENSMUSG00000105181	RP23-313F5.1	2	2	6	0	0	0	2	0	0
											ENSMUSG00000105180	RP24-221D2.1	0	0	0	0	0	0	0	0	0
											ENSMUSG00000105179	RP23-18K20.3	28	28	20	10	2	10	8	9	8
											ENSMUSG00000105178	mmu-mir-376a	1	0	0	0	0	0	0	0	0
											ENSMUSG00000105177	RP23-424M12.7	0	0	0	0	0	0	0	0	0
											ENSMUSG00000105176	RP23-418O21.5	813	699	709	323	382	334	290	288	372
											ENSMUSG00000105175	RP23-316M11.8	1	2	0	0	0	0	1	3	2
											ENSMUSG00000105174	RP24-456F12.2	0	0	0	0	0	0	0	0	0
											ENSMUSG00000105173	RP23-193C5.3	0	0	0	0	0	0	0	0	0
											ENSMUSG00000105172	CH36-12I15.4	0	0	0	0	0	0	0	0	0
											ENSMUSG00000105171	RP24-341O14.3	0	0	0	0	1	0	0	0	0
											ENSMUSG00000105170	RP24-314I8.3	0	7	0	0	0	9	0	10	8
											ENSMUSG00000105169	AC149064.1	0	0	0	0	0	0	0	0	0
											ENSMUSG00000105168	RP24-291E8.4	19	15	8	5	7	8	4	11	5
											ENSMUSG00000105167	AC161199.1	6	1	9	0	2	2	3	1	1
											ENSMUSG00000105166	RP24-140K12.4	0	0	0	0	0	0	0	0	0
											ENSMUSG00000105165	mmu-mir-7686	0	0	0	0	0	0	0	0	0
											ENSMUSG00000105164	AL845373.1	0	0	0	0	0	0	0	0	0
											ENSMUSG00000105163	RP24-76K4.1	0	0	0	0	0	0	0	0	0
											ENSMUSG00000105162	RP23-62L19.6	0	0	0	0	0	0	0	0	0
											ENSMUSG00000105161	RP23-393E10.2	744	669	697	340	453	402	360	361	405
											ENSMUSG00000105160	RP23-272P19.10	0	0	2	0	2	0	4	2	2
											ENSMUSG00000105159	RP24-447O5.2	0	0	0	0	0	0	0	0	0
											ENSMUSG00000105158	RP24-543J12.2	0	0	2	0	0	0	0	0	0
											ENSMUSG00000105157	RP23-412L2.1	0	0	0	0	0	0	0	0	0
											ENSMUSG00000105156	RP23-258C13.1	50	34	42	20	31	23	17	16	19
											ENSMUSG00000105155	RP24-235L14.3	0	0	0	0	0	0	0	0	0
											ENSMUSG00000105154	RP23-413C3.1	0	0	0	0	0	0	0	0	0
											ENSMUSG00000105153	RP23-423J10.4	0	0	0	0	0	0	0	0	0
											ENSMUSG00000105152	RP23-156K23.4	0	0	0	0	2	0	0	0	0
											ENSMUSG00000105151	RP23-191N23.1	0	0	0	0	0	0	0	0	0
											ENSMUSG00000105150	RP24-194F23.5	0	0	0	0	0	0	0	0	0
											ENSMUSG00000105149	RP24-230J14.9	24	35	13	11	3	5	13	6	7
											ENSMUSG00000105148	RP23-314M6.1	4	0	0	2	0	0	0	4	0
											ENSMUSG00000105147	RP23-416K11.3	0	2	2	0	0	1	0	0	0
											ENSMUSG00000105146	RP24-267M11.2	0	0	0	0	0	0	0	0	0
											ENSMUSG00000105145	AC157822.1	0	0	0	0	0	0	0	0	0
											ENSMUSG00000105144	RP23-204O17.2	0	0	0	0	2	0	0	2	2
											ENSMUSG00000105143	RP23-187K3.1	7	10	5	6	2	7	2	1	8
											ENSMUSG00000105142	mmu-mir-7214	1	0	0	0	0	0	0	0	0
											ENSMUSG00000105141	RP23-451E8.8	0	0	0	0	0	0	0	0	0
											ENSMUSG00000105140	RP23-265F20.14	0	0	0	0	0	0	0	0	0
											ENSMUSG00000105139	RP23-288B16.4	170	176	191	89	72	79	78	79	109
											ENSMUSG00000105138	mmu-mir-6964	0	0	0	0	0	0	0	0	0
											ENSMUSG00000105137	RP23-267O21.4	99	88	103	49	19	22	17	31	37
											ENSMUSG00000105136	RP24-188E19.3	2	0	0	0	0	0	0	0	0
											ENSMUSG00000105135	RP23-418O21.3	1059	1009	1098	499	669	501	426	503	509
											ENSMUSG00000105134	RP23-328P19.4	4	2	8	2	2	4	6	0	8
											ENSMUSG00000105133	BX813336.1	0	0	0	0	0	0	0	0	0
											ENSMUSG00000105132	RP24-461L18.7	0	0	0	0	0	0	0	0	0
											ENSMUSG00000105131	AC069308.1	0	0	0	0	0	0	0	0	0
											ENSMUSG00000105130	RP23-434H17.5	12	8	31	14	7	6	18	11	12
											ENSMUSG00000105129	RP24-400H4.1	0	0	0	0	0	0	0	0	0
											ENSMUSG00000105128	RP23-272P19.7	0	2	2	0	2	2	0	0	0
											ENSMUSG00000105127	RP24-179L19.4	3	8	5	1	1	1	0	3	0
											ENSMUSG00000105126	RP24-93M7.1	0	0	0	0	0	0	0	0	0
											ENSMUSG00000105125	RP24-232H5.1	0	0	0	0	0	0	0	0	0
											ENSMUSG00000105124	RP24-506B15.2	240	215	229	93	119	57	60	76	70
											ENSMUSG00000105123	Ighv1-79	0	0	0	0	0	0	0	0	0
											ENSMUSG00000105122	CR589930.1	0	0	0	0	0	0	0	0	0
											ENSMUSG00000105121	RP23-43A4.1	0	0	0	0	0	0	0	0	0
											ENSMUSG00000105120	SCARNA4	2	0	0	0	0	0	0	2	0
											ENSMUSG00000105119	RP24-423L4.3	8	6	0	3	2	0	0	1	0
											ENSMUSG00000105118	mmu-mir-3084-1	0	0	0	0	0	0	0	0	0
											ENSMUSG00000105117	RP23-178N8.4	0	0	0	0	1	0	1	2	0
											ENSMUSG00000105116	AC157817.1	0	0	0	0	0	0	0	0	0
											ENSMUSG00000105115	ACEA_U3	0	0	0	0	0	0	0	0	0
											ENSMUSG00000105114	Amd-ps5	2	1	0	0	0	0	2	0	0
											ENSMUSG00000105113	RP24-111L5.2	0	2	0	0	0	0	0	0	0
											ENSMUSG00000105112	RP23-326H18.1	369	353	321	172	37	75	95	83	112
											ENSMUSG00000105111	RP24-468O24.5	0	0	0	0	0	0	0	0	0
											ENSMUSG00000105110	Igkv12-66	0	0	0	0	0	0	0	0	0
											ENSMUSG00000105109	AC034285.3	0	0	0	0	0	0	0	0	0
											ENSMUSG00000105108	RP24-155C13.8	0	0	0	0	0	0	0	0	0
											ENSMUSG00000105107	RP23-214I6.4	94	123	87	56	50	57	46	43	55
											ENSMUSG00000105106	RP23-143M9.2	0	0	0	0	0	0	0	0	0
											ENSMUSG00000105105	RP23-195B3.4	0	0	0	0	0	0	0	0	0
											ENSMUSG00000105104	RP23-182M12.2	0	0	0	0	0	0	0	0	0
											ENSMUSG00000105103	RP24-565B3.5	0	0	0	0	0	0	0	0	0
											ENSMUSG00000105102	RP24-481E4.4	8	2	3	1	0	2	3	9	5
											ENSMUSG00000105101	RP23-423J10.7	13	13	16	4	3	5	5	4	4
											ENSMUSG00000105100	AL596185.1	42	49	51	28	17	27	18	16	19
											ENSMUSG00000105099	RP23-112C14.2	0	0	0	0	0	0	0	0	0
											ENSMUSG00000105098	AC099760.1	0	0	0	0	0	0	0	0	0
											ENSMUSG00000105097	RP24-292F8.2	1	0	0	0	0	0	0	0	0
											ENSMUSG00000105096	Gbp10	18	16	19	9	3	14	15	14	7
											ENSMUSG00000105095	RP23-111M12.3	2315	1971	2163	1011	1304	1089	1162	1082	1229
											ENSMUSG00000105094	RP23-263E7.7	0	0	0	0	0	0	0	0	0
											ENSMUSG00000105093	RP23-218K6.4	2	1	6	0	4	1	1	0	0
											ENSMUSG00000105092	RP24-445D5.2	0	0	3	0	0	0	0	0	0
											ENSMUSG00000105091	RP23-443N7.5	0	0	0	0	0	0	0	0	0
											ENSMUSG00000105090	Trav15-3	0	0	0	0	0	0	0	0	0
											ENSMUSG00000105089	RP23-415O9.1	0	0	0	0	0	0	0	0	0
											ENSMUSG00000105088	RP23-409I5.3	0	0	2	3	0	1	0	0	0
											ENSMUSG00000105087	RP24-560A18.2	8	2	4	2	0	0	0	0	2
											ENSMUSG00000105086	RP23-79E5.4	14	9	8	8	3	12	7	14	2
											ENSMUSG00000105085	RP24-333H9.2	2	9	10	5	5	4	5	6	3
											ENSMUSG00000105084	RP24-529E15.3	4	0	0	2	0	2	2	2	0
											ENSMUSG00000105083	RP23-333I5.9	0	2	0	6	0	0	0	0	0
											ENSMUSG00000105082	Aqp10-ps	0	0	0	0	0	0	0	0	0
											ENSMUSG00000105081	RP24-86E4.1	23	21	21	6	7	8	7	12	8
											ENSMUSG00000105080	Trav7n-6	0	0	0	0	0	0	0	0	0
											ENSMUSG00000105079	RP23-358D12.1	4	0	0	0	0	0	0	0	0
											ENSMUSG00000105078	RP23-57P23.4	17	28	34	15	2	8	15	12	4
											ENSMUSG00000105077	RP24-325G15.2	2	6	4	6	0	2	2	0	2
											ENSMUSG00000105076	RP24-324L19.4	6588	6018	6446	3331	3354	2814	2707	3532	3068
											ENSMUSG00000105075	RP24-173D2.6	0	0	0	0	0	0	0	0	0
											ENSMUSG00000105074	RP24-354P12.2	0	0	0	0	0	0	0	1	0
											ENSMUSG00000105073	RP23-117K10.1	0	0	0	0	0	0	0	0	0
											ENSMUSG00000105072	AC122428.1	2	0	0	0	0	0	0	0	0
											ENSMUSG00000105071	RP24-555M20.3	2	4	6	4	0	0	0	2	0
											ENSMUSG00000105070	Trav3n-2	0	0	0	0	0	0	0	0	0
											ENSMUSG00000105068	RP23-465J5.1	2	0	0	0	0	0	2	0	4
											ENSMUSG00000105067	RP23-234G15.2	0	0	0	0	0	0	0	0	0
											ENSMUSG00000105066	Iglj4	0	0	0	0	0	0	0	0	0
											ENSMUSG00000105065	RP23-1B20.4	8	12	10	2	3	6	9	7	0
											ENSMUSG00000105064	AC131325.1	0	0	0	0	0	0	0	0	0
											ENSMUSG00000105063	RP23-137F6.5	759	625	805	380	427	351	362	441	358
											ENSMUSG00000105062	RP23-114F4.3	0	0	0	0	0	0	0	0	0
											ENSMUSG00000105061	RP23-452K12.18	0	0	0	1	0	1	0	0	0
											ENSMUSG00000105060	snoZ196	0	0	0	0	0	0	0	0	0
											ENSMUSG00000105059	RP24-258A20.1	35	18	18	10	6	10	6	10	8
											ENSMUSG00000105058	RP23-113O9.3	0	0	0	0	0	0	0	0	0
											ENSMUSG00000105057	RP23-71G16.7	12	10	16	5	6	2	5	3	7
											ENSMUSG00000105056	RP23-307I19.6	0	0	0	0	0	0	0	0	0
											ENSMUSG00000105055	RP23-218L17.3	0	0	0	0	0	0	0	0	0
											ENSMUSG00000105054	RP24-373A18.2	0	0	0	0	0	0	0	0	0
											ENSMUSG00000105053	RP24-180F7.1	90	45	103	47	26	18	27	22	34
											ENSMUSG00000105052	RP23-56M18.4	0	0	0	0	0	0	0	0	0
											ENSMUSG00000105051	RP23-62K10.1	0	2	2	2	2	5	2	2	0
											ENSMUSG00000105050	RP23-458G12.2	4	0	2	2	0	2	0	0	0
											ENSMUSG00000105049	RP24-340K5.2	6	14	14	8	0	6	0	2	2
											ENSMUSG00000105048	RP24-230J14.1	199	270	225	77	101	77	88	65	91
											ENSMUSG00000105047	RP23-11P12.2	0	0	0	0	1	0	0	0	0
											ENSMUSG00000105046	AL929186.1	0	0	0	0	0	0	0	0	0
											ENSMUSG00000105045	Rpl9-ps8	0	0	0	0	0	0	0	0	0
											ENSMUSG00000105044	RP23-396K22.4	115	108	92	48	81	48	69	41	61
											ENSMUSG00000105043	Igkv1-108	0	0	0	0	0	0	0	0	0
											ENSMUSG00000105042	RP23-443N7.7	0	0	0	0	0	0	0	1	0
											ENSMUSG00000105041	RP23-10F17.3	2	0	0	1	2	0	0	0	0
											ENSMUSG00000105040	Ube2l3-ps1	2	0	0	0	0	0	0	0	0
											ENSMUSG00000105039	RP23-363M4.1	172	190	220	79	70	113	76	87	46
											ENSMUSG00000105038	RP23-324H16.1	0	0	0	0	0	0	0	0	0
											ENSMUSG00000105037	ACEA_U3	0	0	0	0	0	0	0	0	0
											ENSMUSG00000105036	RP23-343F16.2	8	5	7	2	0	4	4	6	2
											ENSMUSG00000105035	RP24-499N1.1	0	0	0	0	0	0	0	0	0
											ENSMUSG00000105034	RP23-223I2.2	0	2	0	0	0	0	0	0	0
											ENSMUSG00000105033	RP23-24K16.2	0	0	0	0	2	4	0	2	0
											ENSMUSG00000105032	RP24-224N3.4	0	0	2	0	0	2	0	0	0
											ENSMUSG00000105031	Gm3511	6	16	8	0	6	3	4	1	3
											ENSMUSG00000105030	mmu-mir-9768	0	0	0	0	0	0	0	0	0
											ENSMUSG00000105029	AC164538.1	2	0	1	0	0	0	1	0	2
											ENSMUSG00000105028	RP23-374P12.1	0	0	0	0	0	0	0	0	0
											ENSMUSG00000105027	RP23-72O23.4	2	0	0	0	0	0	0	0	0
											ENSMUSG00000105026	RP23-257I21.2	0	0	0	0	0	0	0	0	0
											ENSMUSG00000105025	U3	0	0	0	0	0	0	0	0	0
											ENSMUSG00000105024	RP23-424M12.5	0	0	0	0	0	2	0	0	0
											ENSMUSG00000105023	RP24-303G10.2	0	0	0	0	0	0	0	0	0
											ENSMUSG00000105022	RP23-151D16.2	4	2	0	0	3	0	0	0	4
											ENSMUSG00000105021	RP24-275F18.1	504	484	525	241	474	395	392	427	341
											ENSMUSG00000105020	RP24-478I4.1	1	0	0	0	0	0	0	0	0
											ENSMUSG00000105019	RP23-337H1.2	5	9	4	1	1	3	0	1	0
											ENSMUSG00000105018	RP24-102B13.5	0	0	0	0	0	0	0	0	0
											ENSMUSG00000105017	RP24-155C13.6	0	0	0	0	0	0	0	0	0
											ENSMUSG00000105016	RP23-27G7.2	0	0	0	0	0	0	0	0	0
											ENSMUSG00000105015	RP23-100B7.1	3	0	2	1	1	0	2	0	4
											ENSMUSG00000105014	AL589651.1	0	0	0	0	0	0	0	0	0
											ENSMUSG00000105013	RP23-265M4.4	0	0	2	0	0	2	0	0	0
											ENSMUSG00000105012	RP23-94M23.3	47	36	30	8	10	17	19	14	16
											ENSMUSG00000105011	RP23-105B8.2	6	8	0	4	0	4	2	2	2
											ENSMUSG00000105010	mmu-mir-219b	0	0	1	1	0	0	1	2	0
											ENSMUSG00000105009	RP23-152K14.2	0	0	0	0	2	0	0	0	0
											ENSMUSG00000105008	RP23-173N16.8	2	6	0	0	0	2	0	0	0
											ENSMUSG00000105007	RP24-76K4.7	0	0	0	0	0	0	0	0	0
											ENSMUSG00000105006	RP24-142B15.11	120	99	96	74	116	49	84	58	40
											ENSMUSG00000105005	RP23-234A12.5	0	0	0	0	0	0	0	0	0
											ENSMUSG00000105004	RP24-316D12.2	44	42	38	24	24	14	10	10	12
											ENSMUSG00000105003	RP23-1B20.2	12	13	19	13	0	1	2	0	3
											ENSMUSG00000105002	mmu-mir-6375	0	0	0	0	0	0	0	0	1
											ENSMUSG00000105001	AC117232.1	0	1	1	0	0	1	1	1	0
											ENSMUSG00000105000	RP23-402L6.2	0	0	0	0	0	0	0	0	0
											ENSMUSG00000104999	RP24-435H23.1	27	23	30	4	12	13	3	10	7
											ENSMUSG00000104998	RP23-243E17.13	2	2	0	0	7	0	2	0	0
											ENSMUSG00000104997	AL592149.1	0	0	2	0	0	0	0	0	0
											ENSMUSG00000104996	mmu-mir-6924	0	0	0	0	0	0	0	0	0
											ENSMUSG00000104995	RP23-211L5.2	0	0	0	0	0	0	0	0	0
											ENSMUSG00000104994	RP23-276C23.3	4	0	0	0	0	0	0	0	0
											ENSMUSG00000104993	RP23-313F5.2	0	0	0	0	2	0	0	0	0
											ENSMUSG00000104992	RP23-276I11.1	0	0	0	0	0	0	0	0	1
											ENSMUSG00000104991	AL645685.1	0	0	0	0	0	0	0	0	0
											ENSMUSG00000104990	RP24-496C22.2	2	0	4	2	0	0	2	0	0
											ENSMUSG00000104989	AC084073.1	0	0	0	0	0	0	0	0	0
											ENSMUSG00000104988	RP24-285I4.2	192	223	259	72	92	116	82	85	116
											ENSMUSG00000104987	RP23-120C8.9	0	1	2	0	0	0	0	0	0
											ENSMUSG00000104986	RP23-7E4.9	208	128	142	98	149	64	94	98	92
											ENSMUSG00000104985	RP23-50I16.1	18	13	14	8	17	8	5	8	8
											ENSMUSG00000104984	RP23-349J3.2	0	0	0	0	2	0	0	0	0
											ENSMUSG00000104983	RP24-363K20.7	2	0	9	7	0	0	0	2	2
											ENSMUSG00000104982	RP23-307D8.7	0	0	0	0	0	0	0	0	0
											ENSMUSG00000104981	RP23-381I16.5	0	0	0	0	0	0	0	0	0
											ENSMUSG00000104980	CH36-12I15.1	0	0	0	0	0	0	0	0	0
											ENSMUSG00000104979	mmu-mir-6994	1	1	1	0	0	1	0	1	0
											ENSMUSG00000104978	RP23-106N8.4	4	5	10	8	3	1	2	4	4
											ENSMUSG00000104977	RP23-195B3.6	4	2	0	2	2	0	0	2	2
											ENSMUSG00000104976	RP23-70G12.2	0	0	0	0	0	0	0	0	0
											ENSMUSG00000104975	Iglj2	0	0	0	0	0	0	0	0	0
											ENSMUSG00000104974	RP23-181F22.3	14	16	24	12	0	4	1	2	0
											ENSMUSG00000104973	RP23-357D17.3	213	257	264	118	93	121	102	101	121
											ENSMUSG00000104972	RP24-555M20.7	0	0	0	0	0	0	0	0	0
											ENSMUSG00000104971	RP23-71M14.1	0	0	0	0	0	0	0	0	0
											ENSMUSG00000104970	RP24-374B14.8	40	24	52	19	12	4	6	20	13
											ENSMUSG00000104969	RP23-461P7.1	173	153	167	90	69	82	61	48	63
											ENSMUSG00000104968	RP23-372C7.6	0	0	0	0	0	0	0	0	0
											ENSMUSG00000104967	RP23-218K6.1	1	4	3	2	4	0	3	2	2
											ENSMUSG00000104966	RP24-292F8.3	41	35	32	24	10	14	9	10	19
											ENSMUSG00000104965	RP23-132D7.2	1617	1309	1570	723	839	610	722	709	717
											ENSMUSG00000104964	RP24-104D12.2	0	0	0	0	0	0	0	0	0
											ENSMUSG00000104963	RP23-50E10.7	17	16	13	8	2	19	6	20	24
											ENSMUSG00000104962	Trgj1	0	0	0	0	0	0	0	0	0
											ENSMUSG00000104961	RP24-448C16.6	0	0	0	0	0	0	0	0	0
											ENSMUSG00000104960	Snhg8	2066	2169	2349	1078	1245	878	899	747	903
											ENSMUSG00000104959	RP23-306G1.12	4	0	0	0	0	2	0	0	0
											ENSMUSG00000104958	mmu-mir-7238	0	0	0	0	0	0	0	0	0
											ENSMUSG00000104957	RP24-166J20.2	0	0	0	0	0	0	0	0	0
											ENSMUSG00000104956	RP24-212G3.4	0	0	0	0	0	0	0	0	0
											ENSMUSG00000104955	RP24-142B15.2	0	0	0	0	0	0	0	0	0
											ENSMUSG00000104954	RP23-373G12.3	1	2	2	0	0	0	0	0	0
											ENSMUSG00000104953	AC147560.1	0	0	0	0	0	0	0	0	0
											ENSMUSG00000104952	RP23-261D18.2	0	2	0	0	0	0	2	0	0
											ENSMUSG00000104951	RP23-371A16.4	338	331	339	136	91	135	139	118	159
											ENSMUSG00000104950	RP23-434H17.6	928	836	836	375	495	464	493	446	480
											ENSMUSG00000104949	RP24-173D2.8	0	0	0	0	0	0	0	0	0
											ENSMUSG00000104948	AL671888.1	0	0	0	0	0	0	0	0	0
											ENSMUSG00000104947	RP23-339I6.1	0	0	0	1	0	0	0	0	1
											ENSMUSG00000104946	RP24-409N2.3	0	0	0	0	0	0	0	0	0
											ENSMUSG00000104945	RP24-179L19.2	289	216	252	93	114	88	81	93	86
											ENSMUSG00000104944	RP23-440G4.1	0	0	0	0	0	0	0	0	0
											ENSMUSG00000104943	RP23-356K2.5	31	44	25	20	7	11	8	4	4
											ENSMUSG00000104942	RP24-113C21.2	0	0	0	0	0	0	2	0	0
											ENSMUSG00000104941	RP23-364E18.2	0	0	0	0	0	0	0	0	0
											ENSMUSG00000104940	RP23-370G17.3	0	0	0	0	2	0	0	0	0
											ENSMUSG00000104939	RP23-402L6.1	0	0	0	0	0	0	0	0	0
											ENSMUSG00000104938	RP24-293C5.5	32	18	28	13	8	16	19	10	12
											ENSMUSG00000104937	RP24-567O8.3	0	0	0	0	0	0	0	0	0
											ENSMUSG00000104936	RP23-378O9.2	2	0	0	0	0	0	2	0	2
											ENSMUSG00000104935	RP23-382L1.3	0	0	0	0	2	2	0	0	2
											ENSMUSG00000104934	Igkv11-118	0	0	0	0	0	0	0	0	1
											ENSMUSG00000104933	mmu-mir-466e	0	0	0	0	0	0	0	0	0
											ENSMUSG00000104932	RP24-105J12.1	0	3	4	0	1	0	0	1	0
											ENSMUSG00000104931	Igkv1-136	0	0	0	0	0	0	0	0	0
											ENSMUSG00000104930	RP23-226J22.2	0	0	0	0	0	0	0	0	0
											ENSMUSG00000104929	RP23-187D22.4	4	0	0	0	0	3	0	0	0
											ENSMUSG00000104928	RP24-448C16.8	0	0	0	0	0	0	0	0	0
											ENSMUSG00000104927	RP23-272P19.8	0	0	0	0	0	0	0	0	0
											ENSMUSG00000104926	mmu-mir-6947	4	3	0	1	0	1	3	3	2
											ENSMUSG00000104925	RP23-70G12.3	58	38	29	14	2	9	9	17	14
											ENSMUSG00000104924	RP24-189M4.2	0	0	0	0	0	0	0	0	0
											ENSMUSG00000104923	RP24-137F10.1	28	26	43	8	16	10	21	22	19
											ENSMUSG00000104922	Igkv13-74-1	0	0	0	0	0	0	0	0	0
											ENSMUSG00000104921	ACEA_U3	0	0	0	0	0	0	0	0	0
											ENSMUSG00000104920	RP23-250D22.2	0	0	0	0	0	0	0	0	0
											ENSMUSG00000104919	RP24-296L6.3	0	0	0	0	2	0	0	2	0
											ENSMUSG00000104918	RP23-427B4.2	0	0	0	0	0	0	0	0	0
											ENSMUSG00000104917	RP23-477N9.2	10	11	16	8	3	3	1	3	4
											ENSMUSG00000104916	RP23-407I6.1	18	20	20	5	0	9	9	7	11
											ENSMUSG00000104915	Trav15n-2	0	0	0	0	0	0	0	0	0
											ENSMUSG00000104914	mmu-mir-7061	56	42	46	33	16	23	26	19	25
											ENSMUSG00000104913	RP24-324L19.3	944	1051	1086	406	382	424	337	387	395
											ENSMUSG00000104912	RP23-15G1.3	0	0	0	0	0	0	0	0	0
											ENSMUSG00000104911	AC133189.1	0	0	0	0	0	0	0	0	0
											ENSMUSG00000104910	RP24-500I24.5	2	0	2	0	0	0	0	1	0
											ENSMUSG00000104909	RP24-267D17.2	0	0	0	0	0	0	0	0	0
[truncated: 43,474 more rows]

## Sheet: Figure 4
IN VIVO RETINA METABOLIC TRACING (4A)
[truncated: 35 more rows]

## Sheet: Figure 5
Raw Counts for Figures 5A-D													DESeq Results for Figures 5A-D									Normalized Counts for Figure 5C-5D
[truncated: 49,766 more rows]

[truncated: 10 more sheets: Figure 6, Supplemental Figure 1, Supplemental Figure 2, Supplemental Figure 3, Supplemental Figure 4, Supplemental Figure 5, Supplemental Figure 6, Supplemental Figure 7, Supplemental Figure 8, Supplemental Figure 9]
